# Supplementary material for: Astrocyte Transcriptomics in a Three-Dimensional Tissue-Engineered Rostral Migratory Stream
Source: Cells. 2025 Oct 22;14(21):1646. doi: 10.3390/cells14211646 (PMC12607521; doi:10.3390/cells14211646)
Supplement: Supplementary file 1 [file cells-14-01646-s001.zip]

Archive with 5 entries (5 files):
- Supplemental Figure 1.pdf
- SupplementalTable1_DEanalysis_TERMS.csv
- SupplementalTable2_ACTIN_CYTOSKELETON.tsv
- SupplementalTable3_ACTIN_FILAMENT.tsv
- SupplementalTable4_CYTOSKELETON.tsv
