# Supplementary material for: Astrocyte Transcriptomics in a Three-Dimensional Tissue-Engineered Rostral Migratory Stream
Source: Cells. 2025 Oct 22;14(21):1646. doi: 10.3390/cells14211646 (PMC12607521; doi:10.3390/cells14211646)
Supplement: Supplementary file 1 [file cells-14-01646-s001.zip › SupplementalTable1_DEanalysis_TERMS.csv]

gencode_gene_id	ensembl_gene_id	gene_name	rowLabel	description	chromosome_name	start_position	end_position	strand	gene_biotype	2Dastro	TERMS	baseMean	log2FoldChange	log2FCshrink_ashr	lfcSE	stat	pvalue	padj
ENSRNOG00000027433	ENSRNOG00000027433	Akr1b10	Akr1b8	aldo-keto reductase family 1 member B10 [Source:RGD Symbol;Acc:1308277]	4	62997161	63010097	1	protein_coding	717.2826353	37220.61412	18968.94838	5.547954917	5.488198303	0.229632689	24.16012694	5.844E-129	8.6561E-125
ENSRNOG00000017628	ENSRNOG00000017628	Tagln	Tagln	transgelin [Source:RGD Symbol;Acc:3723]	8	46222472	46230668	-1	protein_coding	166049.778	10644.34691	88347.06247	-4.018725753	-3.979547461	0.192004589	-20.93036298	2.83331E-97	2.09835E-93
ENSRNOG00000010047	ENSRNOG00000010047	Ddit4l	Ddit4l	DNA-damage-inducible transcript 4-like [Source:RGD Symbol;Acc:2322961]	2	226128276	226131375	1	protein_coding	7205.36642	52215.78485	29710.57563	2.865624762	2.833073123	0.161324675	17.76309024	1.36508E-70	6.73984E-67
ENSRNOG00000050404	ENSRNOG00000050404	Pmepa1	Pmepa1	prostate transmembrane protein, androgen induced 1 [Source:RGD Symbol;Acc:1308255]	3	162012751	162060454	-1	protein_coding	17420.42571	889.9508459	9155.188277	-4.112898452	-4.055421556	0.232582438	-17.68361568	5.60816E-70	2.0767E-66
ENSRNOG00000045829	ENSRNOG00000045829	Thbs1	Thbs1	thrombospondin 1 [Source:RGD Symbol;Acc:1588455]	3	105056292	105071440	1	protein_coding	97912.53102	4962.167036	51437.34903	-4.167909846	-4.107056095	0.239355208	-17.41307359	6.56621E-68	1.94517E-64
ENSRNOG00000015036	ENSRNOG00000015036	Ccn2	Ccn2	cellular communication network factor 2 [Source:RGD Symbol;Acc:621392]	1	20802199	20805734	-1	protein_coding	280080.1621	46770.49425	163425.3282	-2.57223272	-2.533861055	0.165863964	-15.50808663	3.05858E-54	7.55062E-51
ENSRNOG00000014117	ENSRNOG00000014117	Hmox1	Hmox1	heme oxygenase 1 [Source:RGD Symbol;Acc:2806]	19	13467244	13474079	1	protein_coding	5667.456152	41433.63395	23550.54505	2.904637278	2.859326848	0.190887111	15.21651864	2.74769E-52	5.8141E-49
ENSRNOG00000014350	ENSRNOG00000014350	Ccn1	Ccn1	cellular communication network factor 1 [Source:RGD Symbol;Acc:620763]	2	234562408	234565484	-1	protein_coding	3026.010189	238.3176754	1632.163932	-3.698699458	-3.633026217	0.246236808	-15.02090399	5.35721E-51	9.91887E-48
ENSRNOG00000003546	ENSRNOG00000003546	Tnfrsf12a	Tnfrsf12a	TNF receptor superfamily member 12A [Source:RGD Symbol;Acc:631329]	10	12689890	12709045	-1	protein_coding	10286.42741	1315.24519	5800.836302	-2.974123757	-2.922676266	0.205191335	-14.49439255	1.3146E-47	2.16354E-44
ENSRNOG00000008364	ENSRNOG00000008364	Cat	Cat	catalase [Source:RGD Symbol;Acc:2279]	3	89842399	89874478	-1	protein_coding	3138.329766	26266.04537	14702.18757	3.005957017	2.95258279	0.209831878	14.32554981	1.51524E-46	2.24438E-43
ENSRNOG00000027736	ENSRNOG00000027736	Cnn1	Cnn1	calponin 1 [Source:RGD Symbol;Acc:621883]	8	20632338	20641098	1	protein_coding	14223.80939	842.4396068	7533.1245	-3.869573704	-3.787390381	0.276677187	-13.98587918	1.90113E-44	2.55996E-41
ENSRNOG00000001172	ENSRNOG00000001172	Rnf10	Rnf10	ring finger protein 10 [Source:RGD Symbol;Acc:1309282]	12	41341717	41375504	1	protein_coding	11616.54235	1847.705557	6732.123953	-2.676152635	-2.626701423	0.191572561	-13.96939426	2.39656E-44	2.95816E-41
ENSRNOG00000013484	ENSRNOG00000013484	Gsta1	Gsta1	glutathione S-transferase alpha 1 [Source:RGD Symbol;Acc:2753]	9	23703477	23720121	-1	protein_coding	27110.82708	209849.1435	118479.9853	3.24475463	3.182213058	0.233151579	13.9169318	4.99908E-44	5.69587E-41
ENSRNOG00000049437	ENSRNOG00000049437	Gpc1	Gpc1	glypican 1 [Source:RGD Symbol;Acc:61853]	9	93396234	93424047	1	protein_coding	8541.204832	1304.17856	4922.691696	-2.704216291	-2.65272564	0.196402711	-13.76873198	3.93051E-43	4.15848E-40
ENSRNOG00000025691	ENSRNOG00000025691	Pla2g7	Pla2g7	phospholipase A2 group VII [Source:RGD Symbol;Acc:1310734]	9	17362225	17404476	-1	protein_coding	1554.676754	22375.89135	11965.28405	3.923115949	3.836045804	0.285075874	13.76165543	4.33486E-43	4.28053E-40
ENSRNOG00000018740	ENSRNOG00000018740	Ugt1a8	Ugt1a1	UDP glucuronosyltransferase family 1 member A8 [Source:RGD Symbol;Acc:708474]	9	88713184	88808465	1	protein_coding	6602.246017	40391.31897	23496.7825	2.588425536	2.538604766	0.189012302	13.69448186	1.09539E-42	1.01406E-39
ENSRNOG00000054890	ENSRNOG00000054890	Flna	Flna	filamin A [Source:RGD Symbol;Acc:1560614]	X	152007758	152031052	-1	protein_coding	24358.87174	4671.524554	14515.19815	-2.458071794	-2.409301447	0.182064631	-13.50109452	1.5407E-41	1.3424E-38
ENSRNOG00000003872	ENSRNOG00000003872	Slc40a1	Slc40a1	solute carrier family 40 member 1 [Source:RGD Symbol;Acc:620180]	9	48033526	48051481	-1	protein_coding	717.9647162	7813.123891	4265.544304	3.395954586	3.324070063	0.252930528	13.42643218	4.2332E-41	3.48346E-38
ENSRNOG00000069208	ENSRNOG00000069208		ENSRNOG00000069208		3	2233522	2234359	-1	pseudogene	3680.269944	313.1910549	1996.730499	-3.49870848	-3.421864168	0.263261809	-13.28984439	2.65129E-40	2.06689E-37
ENSRNOG00000020246	ENSRNOG00000020246	Myl9	Myl9	myosin light chain 9 [Source:RGD Symbol;Acc:1311235]	3	145281937	145288333	1	protein_coding	8540.368748	1097.322751	4818.84575	-2.964916364	-2.903002829	0.224255436	-13.22115718	6.6237E-40	4.90551E-37
ENSRNOG00000016818	ENSRNOG00000016818	Fgfr3	Fgfr3	fibroblast growth factor receptor 3 [Source:RGD Symbol;Acc:620714]	14	76987993	77003341	-1	protein_coding	9181.512113	1481.506534	5331.509324	-2.547977045	-2.493508382	0.195765062	-13.0154841	9.99071E-39	7.04678E-36
ENSRNOG00000018345	ENSRNOG00000018345	Abce1	Abce1	ATP binding cassette subfamily E member 1 [Source:RGD Symbol;Acc:1305301]	19	28205555	28230489	1	protein_coding	3083.814805	16390.74734	9737.281073	2.403607868	2.350242987	0.187967659	12.78734801	1.92946E-37	1.29905E-34
ENSRNOG00000012094	ENSRNOG00000012094	Ltbp2	Ltbp2	latent transforming growth factor beta binding protein 2 [Source:RGD Symbol;Acc:68380]	6	104429947	104526208	-1	protein_coding	9165.783323	1269.288449	5217.535886	-2.851565292	-2.788066708	0.223085032	-12.78241422	2.05587E-37	1.32398E-34
ENSRNOG00000067705	ENSRNOG00000067705	Klf2	Klf2	KLF transcription factor 2 [Source:RGD Symbol;Acc:1359220]	16	17514552	17523944	-1	protein_coding	2949.673737	299.0919291	1624.382833	-3.207728245	-3.133870495	0.251882408	-12.73502294	3.77735E-37	2.33125E-34
ENSRNOG00000018338	ENSRNOG00000018338	Vwa1	Vwa1	von Willebrand factor A domain containing 1 [Source:RGD Symbol;Acc:1311476]	5	166377455	166382637	-1	protein_coding	3468.622603	345.3639681	1906.993286	-3.369719064	-3.28986856	0.265689505	-12.68292124	7.35391E-37	4.35705E-34
ENSRNOG00000015596	ENSRNOG00000015596	Efhd1	Efhd1	EF-hand domain family, member D1 [Source:RGD Symbol;Acc:1559565]	9	87938284	87984917	1	protein_coding	75.59676911	1778.196432	926.8966006	4.626783055	4.479898386	0.370394696	12.49149383	8.30789E-36	4.73294E-33
ENSRNOG00000067725	ENSRNOG00000067725	Junb	Junb	JunB proto-oncogene, AP-1 transcription factor subunit [Source:RGD Symbol;Acc:2944]	19	23176294	23178035	1	pseudogene	19896.44504	2724.989739	11310.71739	-2.851376919	-2.783806079	0.2298849	-12.40349809	2.50159E-35	1.37236E-32
ENSRNOG00000022764	ENSRNOG00000022764	Evi2a	Evi2a	ecotropic viral integration site 2A [Source:RGD Symbol;Acc:1593824]	10	64485200	64489843	-1	protein_coding	27.48515259	1167.959336	597.7222443	5.412886448	5.191715341	0.446070293	12.13460419	6.9244E-34	3.66301E-31
ENSRNOG00000015461	ENSRNOG00000015461	Serpine2	Serpine2	serpin family E member 2 [Source:RGD Symbol;Acc:3748]	9	81124804	81188826	-1	protein_coding	59562.58615	275699.6104	167631.0983	2.203736426	2.1459625	0.186751288	11.80038138	3.88546E-32	1.98453E-29
ENSRNOG00000011647	ENSRNOG00000011647	S100a6	S100a6	S100 calcium binding protein A6 [Source:RGD Symbol;Acc:620264]	2	176100899	176102180	1	protein_coding	60366.43724	12532.37581	36449.40652	-2.364701512	-2.302422747	0.200827433	-11.77479331	5.2646E-32	2.59931E-29
ENSRNOG00000019638	ENSRNOG00000019638	Lmna	Lmna	lamin A/C [Source:RGD Symbol;Acc:620456]	2	173939751	173960423	-1	protein_coding	36691.19921	6196.522721	21443.86096	-2.496730652	-2.430339071	0.213130231	-11.71457772	1.07325E-31	5.12804E-29
ENSRNOG00000009173	ENSRNOG00000009173	Smad6	Smad6	SMAD family member 6 [Source:RGD Symbol;Acc:1305069]	8	64450114	64519763	-1	protein_coding	3272.625563	450.5236977	1861.57463	-2.841880861	-2.765934346	0.242820255	-11.70364004	1.22101E-31	5.65176E-29
ENSRNOG00000006030	ENSRNOG00000006030	Ptprz1	Ptprz1	protein tyrosine phosphatase, receptor type Z1 [Source:RGD Symbol;Acc:3455]	4	51397601	51595218	1	protein_coding	1234.753094	6570.506298	3902.629696	2.381644636	2.317808584	0.203998708	11.67480256	1.71463E-31	7.69611E-29
ENSRNOG00000024846	ENSRNOG00000024846	Ier5l	Ier5l	immediate early response 5-like [Source:RGD Symbol;Acc:1561058]	3	13744078	13745647	-1	protein_coding	5182.50529	1025.945368	3104.225329	-2.339063466	-2.275847042	0.201130451	-11.62958396	2.91515E-31	1.26998E-28
ENSRNOG00000000321	ENSRNOG00000000321	Cd24	Cd24	CD24 molecule [Source:RGD Symbol;Acc:2298]	20	47073512	47079662	1	protein_coding	9147.808835	35280.40811	22214.10847	1.970330958	1.914967439	0.173545645	11.3533875	7.1344E-30	3.01928E-27
ENSRNOG00000018454	ENSRNOG00000018454	Apoe	Apoe	apolipoprotein E [Source:RGD Symbol;Acc:2138]	1	79353916	79357932	-1	protein_coding	108591.7539	386779.3259	247685.5399	1.815106534	1.7648083	0.160359612	11.31897559	1.057E-29	4.34896E-27
ENSRNOG00000012772	ENSRNOG00000012772	Nqo1	Nqo1	NAD(P)H quinone dehydrogenase 1 [Source:RGD Symbol;Acc:2503]	19	35295573	35310557	-1	protein_coding	67676.99264	277602.9752	172639.9839	2.006806786	1.949503185	0.177903657	11.28030093	1.64183E-29	6.57266E-27
ENSRNOG00000012168	ENSRNOG00000012168	Fbxl21	Fbxl21	F-box and leucine-rich repeat protein 21 [Source:RGD Symbol;Acc:1305555]	17	8060414	8073359	-1	protein_coding	923.7681054	4600.582327	2762.175216	2.323678055	2.256249449	0.206772225	11.23786355	2.65736E-29	1.03581E-26
ENSRNOG00000001414	ENSRNOG00000001414	Serpine1	Serpine1	serpin family E member 1 [Source:RGD Symbol;Acc:3249]	12	19601272	19611657	1	protein_coding	3887.920859	435.8674058	2161.894133	-3.166045579	-3.071400114	0.282652809	-11.20118207	4.02329E-29	1.52802E-26
ENSRNOG00000008626	ENSRNOG00000008626	Manea	Manea	mannosidase, endo-alpha [Source:RGD Symbol;Acc:620327]	5	40196396	40218459	-1	protein_coding	1540.522291	7052.447835	4296.485063	2.193289904	2.128733868	0.196592376	11.1565359	6.65338E-29	2.46375E-26
ENSRNOG00000060098	ENSRNOG00000060098	Ptms	Ptms	parathymosin [Source:RGD Symbol;Acc:621529]	4	157722386	157727009	-1	protein_coding	17604.52129	4726.956827	11165.73906	-1.890200334	-1.834982435	0.170408341	-11.092182	1.36907E-28	4.90048E-26
ENSRNOG00000043044	ENSRNOG00000043044	Cnn2	Cnn2	calponin 2 [Source:RGD Symbol;Acc:1589807]	7	9712516	9719656	-1	protein_coding	20575.76555	5316.645449	12946.2055	-1.950234635	-1.892855215	0.175841702	-11.09085393	1.38955E-28	4.90048E-26
ENSRNOG00000007281	ENSRNOG00000007281	Flnc	Flnc	filamin C [Source:RGD Symbol;Acc:1308807]	4	58034189	58061844	1	protein_coding	2040.852133	181.0402036	1110.946168	-3.736902735	-3.612459571	0.337642689	-11.06762521	1.8011E-28	6.20417E-26
ENSRNOG00000015845	ENSRNOG00000015845	Niban2	Niban2	niban apoptosis regulator 2 [Source:RGD Symbol;Acc:1307018]	3	16174659	16224293	1	protein_coding	9053.107904	1499.320814	5276.214359	-2.740199756	-2.656988235	0.249220703	-10.99507272	4.03588E-28	1.35862E-25
ENSRNOG00000033064	ENSRNOG00000033064	Edil3	Edil3	EGF like repeats and discoidin domains 3 [Source:RGD Symbol;Acc:1588887]	2	19890373	20405008	1	protein_coding	443.4552754	3385.066356	1914.260816	3.139460536	3.041049055	0.287080417	10.9358227	7.7698E-28	2.55747E-25
ENSRNOG00000020433	ENSRNOG00000020433	Actn4	Actn4	actinin alpha 4 [Source:RGD Symbol;Acc:61816]	1	84182788	84251847	-1	protein_coding	40738.63964	9836.487129	25287.56338	-2.040751599	-1.978459333	0.186680058	-10.93181362	8.12089E-28	2.61493E-25
ENSRNOG00000006368	ENSRNOG00000006368	Lrrn3	Lrrn3	leucine rich repeat neuronal 3 [Source:RGD Symbol;Acc:71066]	6	58489010	58520330	-1	protein_coding	414.5617912	2929.237391	1671.899591	2.929918296	2.837940481	0.26996318	10.85302926	1.92923E-27	6.07996E-25
ENSRNOG00000010107	ENSRNOG00000010107	Palldl1	Palldl1	palladin-like 1 [Source:RGD Symbol;Acc:1359390]	16	27981354	28621337	1	protein_coding	6651.083786	1316.63288	3983.858333	-2.500463192	-2.422471949	0.23044166	-10.85074284	1.97811E-27	6.10412E-25
ENSRNOG00000010716	ENSRNOG00000010716	Atoh8	Atoh8	atonal bHLH transcription factor 8 [Source:RGD Symbol;Acc:1561512]	4	104259992	104292168	-1	protein_coding	3066.67464	270.5919093	1668.633275	-3.423869042	-3.310799719	0.315953333	-10.83662896	2.3082E-27	6.97737E-25
ENSRNOG00000003229	ENSRNOG00000003229	Tspan7	Tspan7	tetraspanin 7 [Source:RGD Symbol;Acc:1589725]	X	12208783	12306131	-1	protein_coding	22001.16956	72728.53597	47364.85276	1.724163343	1.672063829	0.160560653	10.73839269	6.72042E-27	1.99086E-24
ENSRNOG00000017952	ENSRNOG00000017952	Septin2	Septin2	septin 2 [Source:RGD Symbol;Acc:620056]	9	94018208	94051386	1	protein_coding	32025.5114	111688.5944	71857.05289	1.807602912	1.751469145	0.1690345	10.69369219	1.08946E-26	3.16412E-24
ENSRNOG00000057231	ENSRNOG00000057231	Ddx3	Ddx3	DEAD (Asp-Glu-Ala-Asp) box polypeptide 3 [Source:RGD Symbol;Acc:2314437]	Y	1116309	1135706	-1	protein_coding	716.0225599	3732.969821	2224.496191	2.379749057	2.302862941	0.222988657	10.67206329	1.37538E-26	3.91771E-24
ENSRNOG00000012199	ENSRNOG00000012199	Sox2	Sox2	SRY-box transcription factor 2 [Source:RGD Symbol;Acc:1565646]	2	117536929	117539338	1	protein_coding	19542.24369	5474.135184	12508.18944	-1.855110748	-1.796454925	0.174303525	-10.64299045	1.87997E-26	5.25398E-24
ENSRNOG00000010841	ENSRNOG00000010841	Col8a2	Col8a2	collagen type VIII alpha 2 chain [Source:RGD Symbol;Acc:1305182]	5	138585999	138612850	1	protein_coding	9246.137253	1073.349494	5159.743373	-3.042829086	-2.942071416	0.286691728	-10.61359219	2.57649E-26	7.06721E-24
ENSRNOG00000030445	ENSRNOG00000030445	Ormdl3	Ormdl3	ORMDL sphingolipid biosynthesis regulator 3 [Source:RGD Symbol;Acc:1560577]	10	83590071	83598620	-1	protein_coding	5143.496017	1103.645549	3123.570783	-2.237819093	-2.16427013	0.211474904	-10.58196058	3.61317E-26	9.7306E-24
ENSRNOG00000017619	ENSRNOG00000017619	Aldh1a1	Aldh1a1	aldehyde dehydrogenase 1 family, member A1 [Source:RGD Symbol;Acc:2087]	1	218042127	218152961	1	protein_coding	5659.407272	24844.12013	15251.7637	2.057461305	1.990090338	0.194640717	10.5705596	4.08052E-26	1.0793E-23
ENSRNOG00000037621	ENSRNOG00000037621	Spata48	Spmip7	spermatogenesis associated 48 [Source:RGD Symbol;Acc:1309870]	14	86030655	86085644	1	protein_coding	83.88326797	1547.773434	815.828351	3.950732318	3.798208919	0.375919566	10.50951501	7.80941E-26	2.02935E-23
ENSRNOG00000003590	ENSRNOG00000003590	Tom1l2	Tom1l2	target of myb1 like 2 membrane trafficking protein [Source:RGD Symbol;Acc:1306728]	10	45036035	45158032	-1	protein_coding	11211.39956	2638.556085	6924.977822	-2.104194834	-2.034190217	0.2003666	-10.5017245	8.48163E-26	2.16603E-23
ENSRNOG00000055012	ENSRNOG00000055012	Yme1l1	Yme1l1	YME1-like 1 ATPase [Source:RGD Symbol;Acc:620764]	17	85287554	85326335	1	protein_coding	6373.294037	22474.78094	14424.03749	1.813805754	1.754918493	0.173268206	10.46819724	1.20924E-25	3.03581E-23
ENSRNOG00000046955	ENSRNOG00000046955	Cbx6	Cbx6	chromobox 6 [Source:RGD Symbol;Acc:1307314]	7	111372980	111383091	-1	protein_coding	6551.514431	1169.307095	3860.410763	-2.56519131	-2.478533273	0.245609736	-10.44417598	1.55803E-25	3.84625E-23
ENSRNOG00000010063	ENSRNOG00000010063	Htr2a	Htr2a	5-hydroxytryptamine receptor 2A [Source:RGD Symbol;Acc:61800]	15	49950804	50020928	1	protein_coding	418.5055422	2533.161226	1475.833384	2.64704473	2.557491048	0.253599034	10.43791329	1.66429E-25	4.04122E-23
ENSRNOG00000021153	ENSRNOG00000021153	Fkbp2	Fkbp2	FKBP prolyl isomerase 2 [Source:RGD Symbol;Acc:1560660]	1	204167726	204170420	-1	protein_coding	3082.267664	583.7737058	1833.020685	-2.417365975	-2.335440423	0.231764123	-10.43028551	1.80346E-25	4.30851E-23
ENSRNOG00000016066	ENSRNOG00000016066	Bambi	Bambi	BMP and activin membrane-bound inhibitor [Source:RGD Symbol;Acc:621831]	17	54121255	54126060	-1	protein_coding	6219.017007	23296.43286	14757.72493	1.877100705	1.814760633	0.1803729	10.40677789	2.30905E-25	5.42883E-23
ENSRNOG00000016831	ENSRNOG00000016831	Serpinh1	Serpinh1	serpin family H member 1 [Source:RGD Symbol;Acc:69302]	1	153643510	153650801	-1	protein_coding	18707.56534	5581.881426	12144.72338	-1.73871254	-1.681735675	0.168237081	-10.33489482	4.89949E-25	1.13393E-22
ENSRNOG00000011861	ENSRNOG00000011861	Aadat	Aadat	aminoadipate aminotransferase [Source:RGD Symbol;Acc:2948]	16	29509394	29544332	-1	protein_coding	840.1369062	5936.170373	3388.15364	2.654458446	2.562682046	0.256943782	10.33089195	5.10833E-25	1.16407E-22
ENSRNOG00000039560	ENSRNOG00000039560	Omd	Omd	osteomodulin [Source:RGD Symbol;Acc:621818]	17	15060217	15068441	-1	protein_coding	17561.35542	2862.584058	10211.96974	-2.640181216	-2.546434574	0.258826165	-10.20059627	1.97059E-24	4.42248E-22
ENSRNOG00000000288	ENSRNOG00000000288	Scarf2	Scarf2	scavenger receptor class F, member 2 [Source:RGD Symbol;Acc:1306013]	11	83175963	83187348	-1	protein_coding	4417.219603	1008.507835	2712.863719	-2.15071919	-2.074552674	0.210881045	-10.19873164	2.00879E-24	4.44092E-22
ENSRNOG00000001254	ENSRNOG00000001254	Col6a2	Col6a2	collagen type VI alpha 2 chain [Source:RGD Symbol;Acc:1305585]	20	12021767	12057564	1	protein_coding	5875.05776	960.0950312	3417.576396	-2.549334319	-2.458434025	0.250441784	-10.179349	2.45196E-24	5.34095E-22
ENSRNOG00000017871	ENSRNOG00000017871	Sidt2	Sidt2	SID1 transmembrane family, member 2 [Source:RGD Symbol;Acc:1308311]	8	46232383	46248700	-1	protein_coding	10020.61065	2703.351046	6361.980846	-1.870996476	-1.804746353	0.185606083	-10.08046959	6.74032E-24	1.44692E-21
ENSRNOG00000033206	ENSRNOG00000033206	Entpd5	Entpd5	ectonucleoside triphosphate diphosphohydrolase 5 [Source:RGD Symbol;Acc:735219]	6	104019185	104055530	-1	protein_coding	655.5313097	5539.363872	3097.447591	2.873612451	2.768202751	0.285458005	10.06667321	7.75572E-24	1.64111E-21
ENSRNOG00000057096	ENSRNOG00000057096	Gnai1	Gnai1	G protein subunit alpha i1 [Source:RGD Symbol;Acc:2713]	4	16814001	16896417	1	protein_coding	1628.748735	7275.928231	4452.338483	2.229822674	2.147596769	0.222702222	10.01257488	1.34213E-23	2.79995E-21
ENSRNOG00000051499	ENSRNOG00000051499	Tcf3	Tcf3	transcription factor 3 [Source:RGD Symbol;Acc:620914]	7	9280571	9302314	1	protein_coding	4296.950631	989.1807955	2643.065713	-2.142643062	-2.063189589	0.214823822	-9.973954671	1.98177E-23	4.07695E-21
ENSRNOG00000005479	ENSRNOG00000005479	Slc1a2	Slc1a2	solute carrier family 1 member 2 [Source:RGD Symbol;Acc:3697]	3	89005129	89126498	1	protein_coding	58.85771774	887.9956047	473.4266612	3.943318013	3.771303405	0.39853659	9.894494292	4.39828E-23	8.92428E-21
ENSRNOG00000003334	ENSRNOG00000003334	Klhl21	Klhl21	kelch-like family member 21 [Source:RGD Symbol;Acc:1305863]	5	162514765	162523545	1	protein_coding	2193.649876	280.679634	1237.164755	-2.991597227	-2.876802533	0.302784778	-9.880276157	5.0693E-23	1.01468E-20
ENSRNOG00000050647	ENSRNOG00000050647	Hspa1b	Hspa1a	heat shock protein family A (Hsp70) member 1B [Source:RGD Symbol;Acc:1593284]	20	3856006	3873240	1	protein_coding	2734.135496	492.2730903	1613.204293	-2.474066556	-2.379988706	0.250576665	-9.87349144	5.4243E-23	1.07126E-20
ENSRNOG00000005446	ENSRNOG00000005446	Gna11	Gna11	G protein subunit alpha 11 [Source:RGD Symbol;Acc:619749]	7	8162750	8179812	1	protein_coding	2541.583695	451.8093411	1496.696518	-2.520911138	-2.423618633	0.257126097	-9.804182318	1.08018E-22	2.10522E-20
ENSRNOG00000011631	ENSRNOG00000011631	Fst	Fst	follistatin [Source:RGD Symbol;Acc:2633]	2	46123439	46130571	-1	protein_coding	4572.841192	1080.782732	2826.811962	-2.155310783	-2.072141003	0.220217386	-9.787196273	1.2779E-22	2.45822E-20
ENSRNOG00000003674	ENSRNOG00000003674	Pir	Pir	pirin [Source:RGD Symbol;Acc:1359212]	X	30108538	30219218	-1	protein_coding	2941.010157	10077.11942	6509.064789	1.835313302	1.765962914	0.188526696	9.73503137	2.13752E-22	4.05909E-20
ENSRNOG00000021507	ENSRNOG00000021507	Luzp2	Luzp2	leucine zipper protein 2 [Source:RGD Symbol;Acc:6496163]	1	105597307	105981183	1	protein_coding	820.0584027	3694.002873	2257.030638	2.375184564	2.281822558	0.244387467	9.718929493	2.504E-22	4.69484E-20
ENSRNOG00000011927	ENSRNOG00000011927	Sdc3	Sdc3	syndecan 3 [Source:RGD Symbol;Acc:621486]	5	142965591	142996480	1	protein_coding	809.5308351	57.79286802	433.6618516	-4.006420333	-3.821015822	0.414154872	-9.673724983	3.89922E-22	7.2194E-20
ENSRNOG00000003291	ENSRNOG00000003291	Creg1	Creg1	cellular repressor of E1A-stimulated genes 1 [Source:RGD Symbol;Acc:1306804]	13	78019843	78032308	1	protein_coding	1178.836205	5254.441968	3216.639086	2.141146463	2.055940857	0.222087268	9.64101403	5.36553E-22	9.81163E-20
ENSRNOG00000064480	ENSRNOG00000064480	Gmfb	Gmfb	glia maturation factor, beta [Source:RGD Symbol;Acc:70910]	15	20067263	20080331	-1	protein_coding	9225.058157	29867.51779	19546.28797	1.716924031	1.652310633	0.178434519	9.622151828	6.44682E-22	1.16451E-19
ENSRNOG00000016163	ENSRNOG00000016163	Slc1a3	Slc1a3	solute carrier family 1 member 3 [Source:RGD Symbol;Acc:3698]	2	57755497	57830605	-1	protein_coding	16352.57518	48996.96492	32674.77005	1.576478742	1.519666635	0.164419904	9.588125885	8.96995E-22	1.60076E-19
ENSRNOG00000003350	ENSRNOG00000003350	Mospd2	Mospd2	motile sperm domain containing 2 [Source:RGD Symbol;Acc:1563952]	X	29420586	29462398	1	protein_coding	541.7400568	2913.141835	1727.440946	2.37010253	2.273458765	0.248152017	9.551010533	1.28437E-21	2.26478E-19
ENSRNOG00000011876	ENSRNOG00000011876	Fxr2	Fxr2	FMR1 autosomal homolog 2 [Source:RGD Symbol;Acc:1307011]	10	54350131	54370964	1	protein_coding	2393.859242	473.0181795	1433.438711	-2.349837697	-2.253741606	0.246384432	-9.53728156	1.46625E-21	2.55508E-19
ENSRNOG00000024620	ENSRNOG00000024620	Mamdc2	Mamdc2	MAM domain containing 2 [Source:RGD Symbol;Acc:1305129]	1	220863976	221016354	-1	protein_coding	1467.892671	7549.728722	4508.810696	2.185484258	2.09513961	0.230669785	9.474514649	2.68004E-21	4.60285E-19
ENSRNOG00000012791	ENSRNOG00000012791	Ajuba	Ajuba	ajuba LIM protein [Source:RGD Symbol;Acc:620407]	15	28019778	28030021	-1	protein_coding	2313.195867	456.3720163	1384.783942	-2.348690673	-2.251276755	0.247919469	-9.473603183	2.70353E-21	4.60285E-19
ENSRNOG00000055721	ENSRNOG00000055721	Rnf128	Rnf128	ring finger protein 128 [Source:RGD Symbol;Acc:1566282]	X	103183831	103298423	1	protein_coding	23.85454175	621.9371425	322.8958421	5.241057955	4.904817258	0.553995676	9.460467263	3.0657E-21	5.16013E-19
ENSRNOG00000039976	ENSRNOG00000039976	Ptk7	Ptk7	protein tyrosine kinase 7 [Source:RGD Symbol;Acc:1310472]	9	14351202	14418494	1	protein_coding	2487.225532	279.988584	1383.607058	-3.108981425	-2.975578672	0.330465621	-9.407881569	5.06237E-21	8.42514E-19
ENSRNOG00000002848	ENSRNOG00000002848	Maoa	Maoa	monoamine oxidase A [Source:RGD Symbol;Acc:61898]	X	6030795	6099593	-1	protein_coding	5445.163517	17945.91863	11695.54107	1.748492114	1.678881633	0.186051149	9.397910854	5.56572E-21	9.15993E-19
ENSRNOG00000039668	ENSRNOG00000039668	Col8a1	Col8a1	collagen type VIII alpha 1 chain [Source:RGD Symbol;Acc:1309361]	11	42777628	42906424	1	protein_coding	11209.71662	1893.776921	6551.746772	-2.702787741	-2.588320946	0.287878222	-9.388649547	6.07744E-21	9.89221E-19
ENSRNOG00000017506	ENSRNOG00000017506	Cltb	Cltb	clathrin, light chain B [Source:RGD Symbol;Acc:621353]	17	10001513	10019169	1	protein_coding	6737.88292	1709.508716	4223.695818	-1.916373493	-1.837167162	0.204353651	-9.37773065	6.74079E-21	1.08527E-18
ENSRNOG00000014961	ENSRNOG00000014961	Pdpn	Pdpn	podoplanin [Source:RGD Symbol;Acc:61819]	5	155601691	155635656	-1	protein_coding	4024.906299	14299.8317	9162.368999	1.777593431	1.705732842	0.189900683	9.36064791	7.92492E-21	1.26219E-18
ENSRNOG00000006037	ENSRNOG00000006037	Snap25	Snap25	synaptosome associated protein 25 [Source:RGD Symbol;Acc:3728]	3	124041898	124123760	1	protein_coding	84.87002025	1402.240766	743.5553934	4.707440613	4.431520452	0.506537608	9.293368433	1.49481E-20	2.3387E-18
ENSRNOG00000002983	ENSRNOG00000002983	Nfix	Nfix	nuclear factor I X [Source:RGD Symbol;Acc:69080]	19	23355498	23448265	1	protein_coding	8629.124042	1848.001942	5238.562992	-2.222344611	-2.126566997	0.239141753	-9.293001257	1.49998E-20	2.3387E-18
ENSRNOG00000017933	ENSRNOG00000017933	Ccdc3	Ccdc3	coiled-coil domain containing 3 [Source:RGD Symbol;Acc:1559473]	17	73035045	73135337	-1	protein_coding	4644.340984	957.3286801	2800.834832	-2.399589216	-2.294782596	0.25952529	-9.246070855	2.32897E-20	3.5934E-18
ENSRNOG00000003069	ENSRNOG00000003069	Cd38	Cd38	CD38 molecule [Source:RGD Symbol;Acc:2303]	14	67172063	67211986	-1	protein_coding	2879.306324	11689.07908	7284.192704	2.002664079	1.916414099	0.216778358	9.238302653	2.50438E-20	3.82422E-18
ENSRNOG00000003013	ENSRNOG00000003013	Rpgr	Srpx	retinitis pigmentosa GTPase regulator [Source:RGD Symbol;Acc:1560136]	X	12566645	12747882	1	protein_coding	2559.747417	8173.688174	5366.717796	1.689019009	1.620281538	0.183253994	9.216819641	3.06043E-20	4.62562E-18
ENSRNOG00000003897	ENSRNOG00000003897	Col1a1	Col1a1	collagen type I alpha 1 chain [Source:RGD Symbol;Acc:61817]	10	79883622	79900624	1	protein_coding	8295.094606	2603.021231	5449.057918	-1.676143973	-1.607967752	0.182188791	-9.200038958	3.5782E-20	5.35357E-18
ENSRNOG00000037563	ENSRNOG00000037563	Cd68	Cd68	Cd68 molecule [Source:RGD Symbol;Acc:1305970]	10	54381815	54383697	-1	protein_coding	376.8676428	2115.911614	1246.389628	2.510821697	2.398791034	0.274238702	9.155606693	5.40532E-20	7.93167E-18
ENSRNOG00000019822	ENSRNOG00000019822	Gadd45b	Gadd45b	growth arrest and DNA-damage-inducible, beta [Source:RGD Symbol;Acc:1309080]	7	8778007	8780046	-1	protein_coding	4215.889416	1097.090454	2656.489935	-1.955671671	-1.870312656	0.213605176	-9.155544377	5.40844E-20	7.93167E-18
ENSRNOG00000015085	ENSRNOG00000015085	Dmpk	Dmpk	DM1 protein kinase [Source:RGD Symbol;Acc:1309825]	1	78730275	78740593	1	protein_coding	9808.165962	2432.204525	6120.185244	-2.019384755	-1.929526516	0.221891154	-9.100789797	8.96773E-20	1.30225E-17
ENSRNOG00000002746	ENSRNOG00000002746	Fstl1	Fstl1	follistatin-like 1 [Source:RGD Symbol;Acc:68955]	11	62779783	62948677	-1	protein_coding	74530.41528	26083.65853	50307.0369	-1.525651155	-1.465612113	0.16834791	-9.062489457	1.27507E-19	1.83362E-17
ENSRNOG00000001795	ENSRNOG00000001795	Itgb5	Itgb5	integrin subunit beta 5 [Source:RGD Symbol;Acc:628869]	11	66829285	66944472	-1	protein_coding	27121.98013	9078.682292	18100.33121	-1.556115598	-1.493724538	0.172024387	-9.045901159	1.48436E-19	2.11407E-17
ENSRNOG00000010529	ENSRNOG00000010529	Thbs2	Thbs2	thrombospondin 2 [Source:RGD Symbol;Acc:1310979]	1	55670394	55699789	-1	protein_coding	7861.111067	878.3671432	4369.739105	-3.022263009	-2.881562356	0.334709759	-9.029503709	1.72452E-19	2.43272E-17
ENSRNOG00000029698	ENSRNOG00000029698	Pim3	Pim3	Pim-3 proto-oncogene, serine/threonine kinase [Source:RGD Symbol;Acc:620462]	7	119953175	119956587	1	protein_coding	1303.857001	164.2089219	734.0329616	-2.906565271	-2.771541218	0.322454699	-9.013871645	1.98907E-19	2.77945E-17
ENSRNOG00000002389	ENSRNOG00000002389	Morf4l2	Morf4l2	mortality factor 4 like 2 [Source:RGD Symbol;Acc:1359471]	X	100082404	100093728	-1	protein_coding	16043.59937	47814.54422	31929.0718	1.565885909	1.502129109	0.174048773	8.996822447	2.32345E-19	3.21635E-17
ENSRNOG00000029726	ENSRNOG00000029726	Gstm1	Gstm1	glutathione S-transferase mu 1 [Source:RGD Symbol;Acc:2755]	2	195649845	195655411	-1	protein_coding	16458.50268	62581.58606	39520.04437	1.909565436	1.823011564	0.213089459	8.96133221	3.20779E-19	4.39942E-17
ENSRNOG00000016866	ENSRNOG00000016866	Fhl2	Fhl2	four and a half LIM domains 2 [Source:RGD Symbol;Acc:61963]	9	45388981	45431192	-1	protein_coding	2614.832065	570.3557902	1592.593927	-2.160080593	-2.059784828	0.241114913	-8.958718323	3.28474E-19	4.46363E-17
ENSRNOG00000009513	ENSRNOG00000009513	Akr1b1	Akr1b1	aldo-keto reductase family 1 member B1 [Source:RGD Symbol;Acc:2092]	4	62932031	62946157	-1	protein_coding	19936.95497	89336.64601	54636.80049	2.066659108	1.969982964	0.2321592	8.901904867	5.48963E-19	7.39204E-17
ENSRNOG00000021338	ENSRNOG00000021338	Tmem132a	Tmem132a	transmembrane protein 132A [Source:RGD Symbol;Acc:727936]	1	207507077	207518758	-1	protein_coding	2668.43303	560.3660599	1614.399545	-2.274930612	-2.167417006	0.25559179	-8.900640405	5.55254E-19	7.40939E-17
ENSRNOG00000010731	ENSRNOG00000010731	Gpm6a	Gpm6a	glycoprotein m6a [Source:RGD Symbol;Acc:631368]	16	36641284	36973475	-1	protein_coding	6469.332539	19583.20013	13026.26634	1.661333781	1.588706022	0.18765911	8.852934373	8.52478E-19	1.1274E-16
ENSRNOG00000020038	ENSRNOG00000020038	Chpf	Chpf	chondroitin polymerizing factor [Source:RGD Symbol;Acc:1359458]	9	76963184	76967878	-1	protein_coding	10707.16265	3476.013544	7091.588096	-1.625216277	-1.554934549	0.183827228	-8.840998659	9.48668E-19	1.24351E-16
ENSRNOG00000019661	ENSRNOG00000019661	Gdf15	Gdf15	growth differentiation factor 15 [Source:RGD Symbol;Acc:2674]	16	18805239	18808055	1	protein_coding	146.0007861	1703.184979	924.5928824	3.113201723	2.958962894	0.353917806	8.796397562	1.41278E-18	1.83563E-16
ENSRNOG00000001249	ENSRNOG00000001249	Col6a1	Col6a1	collagen type VI alpha 1 chain [Source:RGD Symbol;Acc:1565398]	20	11905957	11924597	1	protein_coding	2829.36692	679.7918844	1754.579402	-2.055317243	-1.95656829	0.233970705	-8.784506787	1.57052E-18	2.02283E-16
ENSRNOG00000015357	ENSRNOG00000015357	Bmper	Bmper	BMP-binding endothelial regulator [Source:RGD Symbol;Acc:1563373]	8	21732225	21977256	1	protein_coding	134.1616318	1256.006687	695.0841592	3.230948492	3.068371024	0.368242007	8.773981327	1.72458E-18	2.20211E-16
ENSRNOG00000011677	ENSRNOG00000011677	Slc39a10	Slc39a10	solute carrier family 39 member 10 [Source:RGD Symbol;Acc:1307321]	9	54876141	54960325	1	protein_coding	2495.862218	11446.59051	6971.226363	2.137873622	2.034107182	0.243873911	8.76630721	1.84622E-18	2.33728E-16
ENSRNOG00000023781	ENSRNOG00000023781	Plec	Plec	plectin [Source:RGD Symbol;Acc:621649]	7	107887764	107945467	-1	protein_coding	7071.840312	1646.467504	4359.153908	-2.246344539	-2.13624214	0.256865657	-8.745211669	2.22598E-18	2.79417E-16
ENSRNOG00000015354	ENSRNOG00000015354	Aox1	Aox1	aldehyde oxidase 1 [Source:RGD Symbol;Acc:620528]	9	59579649	59658770	1	protein_coding	1185.627068	4408.021684	2796.824376	1.991604003	1.894812901	0.228670471	8.709493608	3.05235E-18	3.78828E-16
ENSRNOG00000001597	ENSRNOG00000001597	Atf2	Atf2	activating transcription factor 2 [Source:RGD Symbol;Acc:621862]	3	58718332	58795236	-1	protein_coding	3086.522593	9203.090335	6144.806464	1.589208224	1.519442092	0.182481485	8.708873794	3.06909E-18	3.78828E-16
ENSRNOG00000000645	ENSRNOG00000000645	Reep3	Reep3	receptor accessory protein 3 [Source:RGD Symbol;Acc:1560401]	20	21493954	21578697	1	protein_coding	3590.726716	11401.09838	7495.912549	1.64961685	1.575296964	0.189557414	8.702465473	3.2475E-18	3.97538E-16
ENSRNOG00000025764	ENSRNOG00000025764	Mt1	Mt1	metallothionein 1 [Source:RGD Symbol;Acc:3117]	19	10826032	10827049	-1	protein_coding	7580.911516	2150.92544	4865.918478	-1.78000384	-1.696435589	0.204647992	-8.697880815	3.38139E-18	4.10535E-16
ENSRNOG00000004078	ENSRNOG00000004078	Eno3	Eno3	enolase 3 [Source:RGD Symbol;Acc:2555]	10	55366975	55375921	1	protein_coding	1191.017625	182.198254	686.6079395	-2.72911412	-2.59262987	0.314086521	-8.689052009	3.65476E-18	4.40117E-16
ENSRNOG00000008016	ENSRNOG00000008016	Ckap4	Ckap4	cytoskeleton-associated protein 4 [Source:RGD Symbol;Acc:1311989]	7	19230203	19238914	1	protein_coding	12691.02631	4160.360789	8425.693551	-1.60815839	-1.536332943	0.185503424	-8.66915743	4.3533E-18	5.20008E-16
ENSRNOG00000006331	ENSRNOG00000006331	Elovl5	Elovl5	ELOVL fatty acid elongase 5 [Source:RGD Symbol;Acc:620583]	8	78790846	78857284	1	protein_coding	4297.004356	13010.65436	8653.829359	1.627653594	1.554167598	0.188022166	8.656711202	4.85571E-18	5.75382E-16
ENSRNOG00000030391	ENSRNOG00000030391	Ei24	Ei24	EI24, autophagy associated transmembrane protein [Source:RGD Symbol;Acc:1309868]	8	36494289	36510571	-1	protein_coding	4228.24161	1162.509208	2695.375409	-1.842000244	-1.753022263	0.213284506	-8.636352835	5.80361E-18	6.82246E-16
ENSRNOG00000001728	ENSRNOG00000001728	Fam43a	Fam43a	family with sequence similarity 43, member A [Source:RGD Symbol;Acc:1304790]	11	70128253	70131401	-1	protein_coding	2677.3972	643.5099044	1660.453552	-2.082919869	-1.977832967	0.242468734	-8.590467876	8.66159E-18	1.0102E-15
ENSRNOG00000002188	ENSRNOG00000002188	Hpse	Hpse	heparanase [Source:RGD Symbol;Acc:61969]	14	8896593	8937010	1	protein_coding	245.3650433	1760.178361	1002.771702	2.915094911	2.763739917	0.34050239	8.561158437	1.11739E-17	1.29303E-15
ENSRNOG00000010331	ENSRNOG00000010331	Ctsb	Ctsb	cathepsin B [Source:RGD Symbol;Acc:621509]	15	37389629	37410500	1	protein_coding	39328.50935	115334.6503	77331.57982	1.534603065	1.466581177	0.179390063	8.554560039	1.18319E-17	1.35856E-15
ENSRNOG00000056756	ENSRNOG00000056756	Actn1	Actn1	actinin, alpha 1 [Source:RGD Symbol;Acc:70907]	6	98998556	99093251	-1	protein_coding	13990.00951	4763.782393	9376.895951	-1.528711004	-1.460901315	0.179039755	-8.538388618	1.36107E-17	1.55078E-15
ENSRNOG00000009894	ENSRNOG00000009894	Vps50	Vps50	VPS50 subunit of EARP/GARPII complex [Source:RGD Symbol;Acc:1304751]	4	31484463	31585617	1	protein_coding	1659.729905	5508.717698	3584.223801	1.740804453	1.65650078	0.204288804	8.521291537	1.57784E-17	1.78404E-15
ENSRNOG00000061215	ENSRNOG00000061215	Crym	Crym	crystallin, mu [Source:RGD Symbol;Acc:620943]	1	174560416	174575633	-1	protein_coding	4235.079737	24418.10404	14326.59189	2.282888371	2.164086593	0.268396233	8.50566471	1.80558E-17	2.02608E-15
ENSRNOG00000003357	ENSRNOG00000003357	Col3a1	Col3a1	collagen type III alpha 1 chain [Source:RGD Symbol;Acc:71029]	9	47374593	47410547	1	protein_coding	6722.661099	1834.849724	4278.755411	-1.763285402	-1.676748543	0.207651076	-8.491578452	2.03849E-17	2.27024E-15
ENSRNOG00000018839	ENSRNOG00000018839	Ntrk2	Ntrk2	neurotrophic receptor tyrosine kinase 2 [Source:RGD Symbol;Acc:3213]	17	5559043	5869136	-1	protein_coding	4469.122634	12352.74142	8410.93203	1.484305428	1.419247503	0.174930866	8.485097334	2.15538E-17	2.3825E-15
ENSRNOG00000006803	ENSRNOG00000006803	Dnajc10	Dnajc10	DnaJ heat shock protein family (Hsp40) member C10 [Source:RGD Symbol;Acc:1307813]	3	65232697	65272719	1	protein_coding	8302.714633	23632.81588	15967.76525	1.502061692	1.435464624	0.177151943	8.478945613	2.27244E-17	2.49329E-15
ENSRNOG00000017914	ENSRNOG00000017914	Cavin3	Cavin3	caveolae associated protein 3 [Source:RGD Symbol;Acc:628755]	1	159826549	159828161	-1	protein_coding	27268.37762	8841.773771	18055.0757	-1.562647778	-1.491076874	0.184419101	-8.473351017	2.38433E-17	2.59681E-15
ENSRNOG00000013977	ENSRNOG00000013977	Bzw1	Bzw1	basic leucine zipper and W2 domains 1 [Source:RGD Symbol;Acc:735129]	9	59930744	59944430	1	protein_coding	24530.35618	63956.51732	44243.43675	1.388621261	1.330860284	0.164468044	8.443106821	3.09012E-17	3.34094E-15
ENSRNOG00000016630	ENSRNOG00000016630	Tln1	Tln1	talin 1 [Source:RGD Symbol;Acc:1306247]	5	57787943	57817900	-1	protein_coding	6308.653524	1779.516564	4044.085044	-1.955093958	-1.85403933	0.231780058	-8.435125861	3.30847E-17	3.55109E-15
ENSRNOG00000001242	ENSRNOG00000001242	Gstt3	Gstt3	glutathione S-transferase, theta 3 [Source:RGD Symbol;Acc:1562732]	20	12874854	12882599	1	protein_coding	474.5687794	2847.661787	1661.115283	2.408199169	2.279900306	0.285918896	8.422665331	3.68015E-17	3.92161E-15
ENSRNOG00000005149	ENSRNOG00000005149	Sacm1l	Sacm1l	SAC1 like phosphatidylinositide phosphatase [Source:RGD Symbol;Acc:69223]	8	123172536	123232413	1	protein_coding	5306.345475	15347.67484	10327.01016	1.520187924	1.450723777	0.181140748	8.392302356	4.76713E-17	5.04362E-15
ENSRNOG00000006697	ENSRNOG00000006697	Pip4p2	Pip4p2	phosphatidylinositol-4,5-bisphosphate 4-phosphatase 2 [Source:RGD Symbol;Acc:1306225]	5	28259760	28307225	1	protein_coding	10561.7881	28667.53151	19614.6598	1.424351339	1.362818736	0.169823315	8.387254373	4.97627E-17	5.22756E-15
ENSRNOG00000009734	ENSRNOG00000009734	Akr1b8	Akr1b10	aldo-keto reductase family 1, member B8 [Source:RGD Symbol;Acc:708475]	4	63040169	63053852	1	protein_coding	14.02491009	564.6735049	289.3492075	4.775186263	4.425041742	0.569659406	8.382528603	5.18026E-17	5.40352E-15
ENSRNOG00000010997	ENSRNOG00000010997	Ednrb	Ednrb	endothelin receptor type B [Source:RGD Symbol;Acc:2536]	15	80643043	80672115	-1	protein_coding	589.5177269	2368.951458	1479.234593	2.039113348	1.931075544	0.24345952	8.375574507	5.49551E-17	5.69227E-15
ENSRNOG00000010105	ENSRNOG00000010105	S100a11	S100a11	S100 calcium binding protein A11 [Source:RGD Symbol;Acc:1303295]	2	179191715	179197044	1	protein_coding	80372.05619	30498.77088	55435.41354	-1.38510398	-1.326573494	0.165591744	-8.364571461	6.03338E-17	6.206E-15
ENSRNOG00000012552	ENSRNOG00000012552	Ints4	Ints4	integrator complex subunit 4 [Source:RGD Symbol;Acc:1305036]	1	151786553	151853827	1	protein_coding	1951.715375	6808.1825	4379.948937	1.776630594	1.685813155	0.213097728	8.337163487	7.60938E-17	7.77311E-15
ENSRNOG00000022565	ENSRNOG00000022565	Lrrc25	Lrrc25	leucine rich repeat containing 25 [Source:RGD Symbol;Acc:1564818]	16	18806890	18813671	-1	protein_coding	5.111081051	334.2553935	169.6832373	6.184311275	5.546877134	0.744322392	8.308646014	9.68002E-17	9.82058E-15
ENSRNOG00000011859	ENSRNOG00000011859	Eif5a2	Eif5a2	eukaryotic translation initiation factor 5A2 [Source:RGD Symbol;Acc:1306196]	2	111729323	111746087	1	protein_coding	1403.810911	4800.456793	3102.133852	1.743616211	1.654382808	0.210200764	8.295004146	1.08581E-16	1.09409E-14
ENSRNOG00000011292	ENSRNOG00000011292	Col1a2	Col1a2	collagen type I alpha 2 chain [Source:RGD Symbol;Acc:621351]	4	32563381	32598867	1	protein_coding	20556.15806	7439.295514	13997.72679	-1.480209588	-1.412355366	0.178675698	-8.284336416	1.18769E-16	1.18866E-14
ENSRNOG00000065213	ENSRNOG00000065213	Ccdc85c	Ccdc85c	coiled-coil domain containing 85C [Source:RGD Symbol;Acc:1589818]	6	127113442	127184371	-1	protein_coding	2448.804386	401.387663	1425.096025	-2.783877898	-2.628681672	0.336697943	-8.268176134	1.36024E-16	1.3522E-14
ENSRNOG00000002525	ENSRNOG00000002525	Ptgs2	Ptgs2	prostaglandin-endoperoxide synthase 2 [Source:RGD Symbol;Acc:620349]	13	62163932	62172188	1	protein_coding	244.7255875	2177.529659	1211.127623	2.790876074	2.634785099	0.338019362	8.256556839	1.49935E-16	1.48056E-14
ENSRNOG00000004521	ENSRNOG00000004521	Prpf39	Prpf39	pre-mRNA processing factor 39 [Source:RGD Symbol;Acc:1308702]	6	83088986	83113825	1	protein_coding	5031.569619	13470.3725	9250.971057	1.425222935	1.361597732	0.172740283	8.250669217	1.5751E-16	1.54506E-14
ENSRNOG00000011582	ENSRNOG00000011582	Rab3d	Rab3d	RAB3D, member RAS oncogene family [Source:RGD Symbol;Acc:620924]	8	20439294	20449185	-1	protein_coding	2157.784886	521.1869807	1339.485933	-2.073510237	-1.95956645	0.251534025	-8.243458277	1.67303E-16	1.63033E-14
ENSRNOG00000030830	ENSRNOG00000030830	Mex3d	Mex3d	mex-3 RNA binding family member D [Source:RGD Symbol;Acc:1310576]	7	9325488	9332096	1	protein_coding	693.6496094	43.46690818	368.5582588	-3.969802651	-3.715165589	0.481940077	-8.23712913	1.76392E-16	1.7067E-14
ENSRNOG00000006241	ENSRNOG00000006241	Marchf7	Marchf7	membrane associated ring-CH-type finger 7 [Source:RGD Symbol;Acc:1308993]	3	44681632	44720168	1	protein_coding	3204.417997	9749.964108	6477.191052	1.65734793	1.573731823	0.201225635	8.236266379	1.77668E-16	1.7067E-14
ENSRNOG00000024207	ENSRNOG00000024207	Fgfrl1	Fgfrl1	fibroblast growth factor receptor-like 1 [Source:RGD Symbol;Acc:735156]	14	1009786	1021928	-1	protein_coding	4491.436501	1236.278706	2863.857603	-1.808432753	-1.71290232	0.219586141	-8.235641586	1.78598E-16	1.7067E-14
ENSRNOG00000031849	ENSRNOG00000031849	Armh4	Armh4	armadillo-like helical domain containing 4 [Source:RGD Symbol;Acc:1310110]	15	22975895	23076949	-1	protein_coding	3669.187232	11581.99651	7625.59187	1.879114274	1.777579125	0.229007133	8.205483618	2.29665E-16	2.18064E-14
ENSRNOG00000049236	ENSRNOG00000049236	Myh9	Myh9	myosin, heavy chain 9 [Source:RGD Symbol;Acc:3140]	7	109343706	109424457	-1	protein_coding	5791.034605	1870.466523	3830.750564	-1.745615324	-1.653901179	0.213133546	-8.190242005	2.60701E-16	2.45956E-14
ENSRNOG00000010793	ENSRNOG00000010793	Spryd3	Spryd3	SPRY domain containing 3 [Source:RGD Symbol;Acc:1561500]	7	133247981	133265202	-1	protein_coding	2298.199746	527.5835826	1412.891664	-2.149422586	-2.028737033	0.262691496	-8.182307453	2.78459E-16	2.61047E-14
ENSRNOG00000004505	ENSRNOG00000004505	Nfic	Nfic	nuclear factor I/C [Source:RGD Symbol;Acc:62016]	7	8253361	8309936	1	protein_coding	2775.415877	537.7365143	1656.576195	-2.418632285	-2.281093367	0.2959977	-8.171118522	3.05543E-16	2.84636E-14
ENSRNOG00000057623	ENSRNOG00000057623	Copb1	Copb1	COPI coat complex subunit beta 1 [Source:RGD Symbol;Acc:620861]	1	168404335	168438416	-1	protein_coding	9628.028798	24762.29798	17195.16339	1.363130879	1.303741297	0.166924455	8.166154419	3.18376E-16	2.94736E-14
ENSRNOG00000027151	ENSRNOG00000027151	Lrrc58	Lrrc58	leucine rich repeat containing 58 [Source:RGD Symbol;Acc:1307440]	11	62847562	62862829	-1	protein_coding	3378.595956	10331.23357	6854.914761	1.599086296	1.518221179	0.196700165	8.129562537	4.30842E-16	3.96375E-14
ENSRNOG00000032776	ENSRNOG00000032776	Srp54a	Srp54a	signal recognition particle 54A [Source:RGD Symbol;Acc:621390]	6	72587605	72625189	1	protein_coding	4095.879582	12247.74286	8171.811222	1.561441008	1.483689937	0.192259617	8.121523541	4.60368E-16	4.20924E-14
ENSRNOG00000038047	ENSRNOG00000038047	Mt1-ps3	ENSRNOG00000038047	metallothionein 1, pseudogene 3 [Source:RGD Symbol;Acc:1642516]	17	74786654	74787135	1	protein_coding	5421.61877	1313.501787	3367.560279	-1.929654098	-1.821954241	0.237869839	-8.112226855	4.97004E-16	4.51633E-14
ENSRNOG00000015843	ENSRNOG00000015843	Itfg1	Itfg1	integrin alpha FG-GAP repeat containing 1 [Source:RGD Symbol;Acc:619898]	19	21210733	21331279	1	protein_coding	12950.05115	33481.84242	23215.94679	1.362661472	1.30244562	0.168111205	8.105714741	5.24363E-16	4.7359E-14
ENSRNOG00000008331	ENSRNOG00000008331	Washc4	Washc4	WASH complex subunit 4 [Source:RGD Symbol;Acc:1309995]	7	20187922	20240226	-1	protein_coding	3783.563588	10473.21642	7128.390004	1.462307526	1.393025247	0.180482873	8.102195534	5.39761E-16	4.84542E-14
ENSRNOG00000001409	ENSRNOG00000001409	Gnb2	Gnb2	G protein subunit beta 2 [Source:RGD Symbol;Acc:69319]	12	19158973	19164019	1	protein_coding	17989.81007	6718.740932	12354.2755	-1.434778794	-1.367910221	0.177180831	-8.097821789	5.5952E-16	4.99253E-14
ENSRNOG00000014945	ENSRNOG00000014945	Kpna3	Kpna3	karyopherin subunit alpha 3 [Source:RGD Symbol;Acc:1311339]	15	35536316	35610419	-1	protein_coding	2870.658931	9908.730344	6389.694638	1.765707271	1.670061522	0.218246913	8.090411217	5.94636E-16	5.2741E-14
ENSRNOG00000011352	ENSRNOG00000011352	Furin	Furin	furin (paired basic amino acid cleaving enzyme) [Source:RGD Symbol;Acc:3274]	1	134348144	134364314	-1	protein_coding	2216.753539	323.4392153	1270.096377	-2.924397739	-2.752470952	0.361629539	-8.086722536	6.12917E-16	5.37495E-14
ENSRNOG00000017478	ENSRNOG00000017478	Pcsk7	Pcsk7	proprotein convertase subtilisin/kexin type 7 [Source:RGD Symbol;Acc:3275]	8	46202131	46224705	1	protein_coding	2401.311315	640.4541978	1520.882756	-1.989513529	-1.876763011	0.246024334	-8.086653435	6.13264E-16	5.37495E-14
ENSRNOG00000004699	ENSRNOG00000004699	Fibin	Fibin	fin bud initiation factor homolog [Source:RGD Symbol;Acc:1563711]	3	96942406	96944676	-1	protein_coding	6499.246517	1668.331773	4083.789145	-1.882117668	-1.77719251	0.232826956	-8.083761877	6.27989E-16	5.44087E-14
ENSRNOG00000029360	ENSRNOG00000029360	Serinc1	Serinc1	serine incorporator 1 [Source:RGD Symbol;Acc:727843]	20	36850076	36896691	-1	protein_coding	16777.64865	43472.29404	30124.97134	1.376946029	1.315109067	0.170336632	8.08367533	6.28435E-16	5.44087E-14
ENSRNOG00000028103	ENSRNOG00000028103	Psmd3	Psmd3	proteasome 26S subunit, non-ATPase 3 [Source:RGD Symbol;Acc:1311470]	10	83643647	83655618	1	protein_coding	6652.777592	2290.37049	4471.574041	-1.542859673	-1.466020007	0.190876557	-8.083023383	6.31805E-16	5.44087E-14
ENSRNOG00000059857	ENSRNOG00000059857	Rnd1	Rnd1	Rho family GTPase 1 [Source:RGD Symbol;Acc:1306338]	7	129821311	129828399	-1	protein_coding	502.7469064	21.97555507	262.3612307	-5.189668111	-4.737998403	0.643232867	-8.068101577	7.13996E-16	6.11313E-14
ENSRNOG00000070266	ENSRNOG00000070266	Ccdc85b	Ccdc85b	coiled-coil domain containing 85B [Source:RGD Symbol;Acc:1565319]	1	202763631	202764703	-1	protein_coding	2745.858243	445.9617007	1595.909972	-3.096005992	-2.910583607	0.384429084	-8.053516549	8.04485E-16	6.8483E-14
ENSRNOG00000027520	ENSRNOG00000027520	Pls3	Pls3	plastin 3 [Source:RGD Symbol;Acc:621409]	X	111589254	111683891	1	protein_coding	23149.14088	63867.07945	43508.11017	1.432580709	1.365177426	0.177898861	8.052781798	8.09331E-16	6.85018E-14
ENSRNOG00000014182	ENSRNOG00000014182	Tns1	Tns1	tensin 1 [Source:RGD Symbol;Acc:68427]	9	75495814	75703225	-1	protein_coding	1853.577008	289.2314757	1071.404242	-2.972583471	-2.795264626	0.369662191	-8.04135111	8.88533E-16	7.47781E-14
ENSRNOG00000019181	ENSRNOG00000019181	Synpo	Synpo	synaptopodin [Source:RGD Symbol;Acc:620668]	18	54026152	54102126	-1	protein_coding	939.290903	123.4198888	531.3553959	-3.186998877	-2.993927665	0.396552436	-8.036765349	9.22411E-16	7.71907E-14
ENSRNOG00000028956	ENSRNOG00000028956	Mbd3	Mbd3	methyl-CpG binding domain protein 3 [Source:RGD Symbol;Acc:1307389]	7	9313098	9320165	1	protein_coding	5244.836822	1725.180635	3485.008729	-1.617012209	-1.532644486	0.201267935	-8.034127276	9.42473E-16	7.84265E-14
ENSRNOG00000024923	ENSRNOG00000024923	Nnat	Nnat	neuronatin [Source:RGD Symbol;Acc:620155]	3	146226407	146228834	1	protein_coding	23213.7147	6432.659062	14823.18688	-2.334242401	-2.196668043	0.2907246	-8.029050185	9.82302E-16	8.12841E-14
ENSRNOG00000033528	ENSRNOG00000033528	Tll1	Tll1	tolloid-like 1 [Source:RGD Symbol;Acc:1306120]	16	25509146	25709543	1	protein_coding	480.2411908	2099.913851	1290.077521	2.146917827	2.021458379	0.267423976	8.028142639	9.89594E-16	8.14326E-14
ENSRNOG00000010084	ENSRNOG00000010084	Ythdf3	Ythdf3	YTH N(6)-methyladenosine RNA binding protein 3 [Source:RGD Symbol;Acc:1305234]	2	98350588	98384606	1	protein_coding	3467.341057	9803.62018	6635.480619	1.501473172	1.426996313	0.187471281	8.009083659	1.15566E-15	9.45728E-14
ENSRNOG00000064385	ENSRNOG00000064385	Ftl1	Ftl1	ferritin light chain 1 [Source:RGD Symbol;Acc:61813]	1	95936387	95939725	-1	protein_coding	155570.2895	371590.3962	263580.3429	1.25329509	1.201653518	0.156567524	8.004821548	1.1964E-15	9.73686E-14
ENSRNOG00000009740	ENSRNOG00000009740	Slco1c1	Slco1c1	solute carrier organic anion transporter family, member 1c1 [Source:RGD Symbol;Acc:628660]	4	174466631	174513289	1	protein_coding	95.86975877	780.205431	438.0375949	3.030622615	2.84731873	0.378730706	8.002051509	1.22363E-15	9.90406E-14
ENSRNOG00000000798	ENSRNOG00000000798	Gnl1	Gnl1	G protein nucleolar 1 [Source:RGD Symbol;Acc:1303051]	20	2778985	2792115	-1	protein_coding	3781.622535	1160.338965	2470.98075	-1.716379735	-1.622004525	0.215298876	-7.972079411	1.56026E-15	1.25601E-13
ENSRNOG00000017568	ENSRNOG00000017568	Rit2	Rit2	Ras-like without CAAX 2 [Source:RGD Symbol;Acc:1307654]	18	22565404	22921648	-1	protein_coding	154.6524023	1329.478348	742.0653751	3.291508031	3.086517283	0.412971917	7.970295068	1.58296E-15	1.26739E-13
ENSRNOG00000016357	ENSRNOG00000016357	Golm2	Golm2	golgi membrane protein 2 [Source:RGD Symbol;Acc:1305985]	3	108827047	108896207	1	protein_coding	18309.92108	46946.18577	32628.05343	1.346632375	1.285570519	0.169427452	7.94813567	1.89339E-15	1.50779E-13
ENSRNOG00000004749	ENSRNOG00000004749	Slc30a1	Slc30a1	solute carrier family 30 member 1 [Source:RGD Symbol;Acc:61918]	13	103491037	103494910	1	protein_coding	2279.51853	558.8295939	1419.174062	-2.071740315	-1.948329603	0.261205619	-7.931453875	2.16595E-15	1.71562E-13
ENSRNOG00000051548	ENSRNOG00000051548	Lmod1	Lmod1	leiomodin 1 [Source:RGD Symbol;Acc:1307236]	13	46754033	46794900	1	protein_coding	1858.319256	448.2721609	1153.295709	-2.298389216	-2.159384723	0.289887601	-7.928553036	2.21714E-15	1.74682E-13
ENSRNOG00000055661	ENSRNOG00000055661	Ipo11-ps1	Ipo11-ps1	importin 11, pseudogene 1 [Source:RGD Symbol;Acc:1584965]	6	123087873	123091059	1	protein_coding	695.1287896	2883.412967	1789.270878	2.064238587	1.940315129	0.261321018	7.899244407	2.80599E-15	2.19907E-13
ENSRNOG00000061040	ENSRNOG00000061040	Herc4	Herc4	HECT and RLD domain containing E3 ubiquitin protein ligase 4 [Source:RGD Symbol;Acc:1310971]	20	25330280	25404657	-1	protein_coding	1044.974577	3454.005219	2249.489898	1.750628098	1.651079086	0.222113089	7.881697149	3.22964E-15	2.51776E-13
ENSRNOG00000060773	ENSRNOG00000060773	Sertad4	Sertad4	SERTA domain containing 4 [Source:RGD Symbol;Acc:1565408]	13	104360307	104370546	-1	protein_coding	1396.70307	291.0940052	843.8985377	-2.312250761	-2.170264713	0.293645768	-7.874286018	3.42694E-15	2.65758E-13
ENSRNOG00000004589	ENSRNOG00000004589	Galnt16	Galnt16	polypeptide N-acetylgalactosaminyltransferase 16 [Source:RGD Symbol;Acc:1310202]	6	100170306	100250705	1	protein_coding	2274.428635	505.3162355	1389.872435	-2.427855843	-2.277968669	0.308642948	-7.866228133	3.65494E-15	2.81963E-13
ENSRNOG00000024243	ENSRNOG00000024243	Cadm4	Cadm4	cell adhesion molecule 4 [Source:RGD Symbol;Acc:1304722]	1	80075202	80097423	1	protein_coding	3254.884546	646.3422489	1950.613398	-2.197565559	-2.062792764	0.279613314	-7.859302284	3.86279E-15	2.96454E-13
ENSRNOG00000018232	ENSRNOG00000018232	Srf	Srf	serum response factor [Source:RGD Symbol;Acc:1559787]	9	14426472	14435733	1	protein_coding	896.4342696	128.9567546	512.6955121	-2.80534921	-2.63048168	0.356997772	-7.858170078	3.89786E-15	2.97603E-13
ENSRNOG00000016447	ENSRNOG00000016447	RGD1310553	RGD1310553	similar to expressed sequence AI597479 [Source:RGD Symbol;Acc:1310553]	9	45371430	45382120	1	protein_coding	756.0587411	2764.133168	1760.095954	1.851678545	1.741830968	0.236836365	7.818387808	5.35041E-15	4.04603E-13
ENSRNOG00000009311	ENSRNOG00000009311	Fstl3	Fstl3	follistatin like 3 [Source:RGD Symbol;Acc:621811]	7	9923576	9939639	-1	protein_coding	1024.755638	153.2715663	589.0136021	-2.66827588	-2.500631454	0.341285698	-7.818305596	5.35391E-15	4.04603E-13
ENSRNOG00000017091	ENSRNOG00000017091	Slc25a46	Slc25a46	solute carrier family 25, member 46 [Source:RGD Symbol;Acc:1305072]	18	23215962	23244314	-1	protein_coding	2068.571787	5829.020142	3948.795964	1.49960991	1.421620954	0.191892824	7.814830571	5.5037E-15	4.13458E-13
ENSRNOG00000030418	ENSRNOG00000030418	Tmem47	Tmem47	transmembrane protein 47 [Source:RGD Symbol;Acc:1564799]	X	45421405	45447900	1	protein_coding	13929.84792	34541.12387	24235.4859	1.303502753	1.244567766	0.16680991	7.814300455	5.52691E-15	4.13458E-13
ENSRNOG00000000467	ENSRNOG00000000467	Ring1	Ring1	ring finger protein 1 [Source:RGD Symbol;Acc:3576]	20	4830053	4833620	1	protein_coding	1196.498647	197.0565848	696.7776158	-2.725016721	-2.552471303	0.349592628	-7.794834628	6.44929E-15	4.80034E-13
ENSRNOG00000055564	ENSRNOG00000055564	RGD1564664	RGD1564664	similar to LOC387763 protein [Source:RGD Symbol;Acc:1564664]	3	79920129	79921523	-1	protein_coding	1509.404542	266.6821609	888.0433516	-2.356656051	-2.207922183	0.302921076	-7.779769186	7.2657E-15	5.37257E-13
ENSRNOG00000068045	ENSRNOG00000068045	Dmrta2	Dmrta2	DMRT-like family A2 [Source:RGD Symbol;Acc:1308173]	5	124805883	124811630	1	protein_coding	2937.367884	773.9774134	1855.672649	-1.962300082	-1.842246043	0.252245188	-7.779336048	7.29062E-15	5.37257E-13
ENSRNOG00000017967	ENSRNOG00000017967	Asb13	Asb13	ankyrin repeat and SOCS box-containing 13 [Source:RGD Symbol;Acc:1310387]	17	66562434	66583337	-1	protein_coding	92.83111631	791.1559384	441.9935274	3.009690425	2.815798422	0.387291592	7.771122547	7.77936E-15	5.70435E-13
ENSRNOG00000001979	ENSRNOG00000001979	Rcan1	Rcan1	regulator of calcineurin 1 [Source:RGD Symbol;Acc:631338]	11	31622210	31702045	-1	protein_coding	3556.739047	803.2501375	2179.994592	-2.101927086	-1.970538276	0.270785431	-7.762334464	8.33802E-15	6.08388E-13
ENSRNOG00000003256	ENSRNOG00000003256	Ccng1	Ccng1	cyclin G1 [Source:RGD Symbol;Acc:2295]	10	25176234	25181641	-1	protein_coding	37546.88813	90845.00207	64195.9451	1.351210743	1.28630748	0.174777384	7.731038825	1.06672E-14	7.74526E-13
ENSRNOG00000017791	ENSRNOG00000017791	Arhgap12	Arhgap12	Rho GTPase activating protein 12 [Source:RGD Symbol;Acc:1310017]	17	51588842	51702080	1	protein_coding	2299.309667	7524.941462	4912.125565	1.657041283	1.56210962	0.214394582	7.728932638	1.08452E-14	7.83606E-13
ENSRNOG00000026044	ENSRNOG00000026044	Prrg1	Prrg1	proline rich and Gla domain 1 [Source:RGD Symbol;Acc:1561320]	X	42494256	42606588	-1	protein_coding	2430.88745	7090.906615	4760.897032	1.567304963	1.480850154	0.202919139	7.723790706	1.1292E-14	8.11929E-13
ENSRNOG00000055340	ENSRNOG00000055340	Ski	Ski	Ski proto-oncogene [Source:RGD Symbol;Acc:1565591]	5	165714093	165782733	-1	protein_coding	4398.530691	1334.349308	2866.44	-1.73978477	-1.636824484	0.225508072	-7.714955627	1.21024E-14	8.65996E-13
ENSRNOG00000000082	ENSRNOG00000000082	Hltf	Hltf	helicase-like transcription factor [Source:RGD Symbol;Acc:1309031]	2	102549724	102609327	1	protein_coding	1475.420435	4555.495913	3015.458174	1.607453906	1.516623236	0.208687936	7.702668092	1.33254E-14	9.45809E-13
ENSRNOG00000003691	ENSRNOG00000003691	Tmed7	Tmed7	transmembrane p24 trafficking protein 7 [Source:RGD Symbol;Acc:727954]	18	39297351	39325640	-1	protein_coding	13845.33948	38993.55032	26419.4449	1.502093264	1.421602363	0.195014356	7.702475336	1.33455E-14	9.45809E-13
ENSRNOG00000018566	ENSRNOG00000018566	Ctsl	Ctsl	cathepsin L [Source:RGD Symbol;Acc:2448]	17	764309	770548	1	protein_coding	104866.8278	40084.99857	72475.91318	-1.336675684	-1.27250108	0.173896406	-7.686620542	1.51072E-14	1.06556E-12
ENSRNOG00000019212	ENSRNOG00000019212	Tpp1	Tpp1	tripeptidyl peptidase 1 [Source:RGD Symbol;Acc:621296]	1	160096833	160104129	-1	protein_coding	8233.223318	20951.8679	14592.54561	1.352006573	1.286260022	0.175933348	7.684765782	1.53277E-14	1.07599E-12
ENSRNOG00000016062	ENSRNOG00000016062	Snta1	Snta1	syntrophin, alpha 1 [Source:RGD Symbol;Acc:1307068]	3	142876296	142906709	-1	protein_coding	2784.632537	807.3215559	1795.977047	-1.792719649	-1.68401677	0.233406907	-7.680662378	1.58268E-14	1.10579E-12
ENSRNOG00000046366	ENSRNOG00000046366	Dmd	Dmd	dystrophin [Source:RGD Symbol;Acc:2507]	X	47272331	49504207	1	protein_coding	2054.080363	6903.836038	4478.958201	1.81428888	1.70349439	0.236389578	7.674995226	1.65425E-14	1.15036E-12
ENSRNOG00000017642	ENSRNOG00000017642	Acbd5	Acbd5	acyl-CoA binding domain containing 5 [Source:RGD Symbol;Acc:1309411]	17	85206303	85248215	1	protein_coding	2592.04569	7161.045316	4876.545503	1.4684543	1.390516101	0.191655523	7.661946172	1.83136E-14	1.26758E-12
ENSRNOG00000020715	ENSRNOG00000020715	Ddb1	Ddb1	damage-specific DNA binding protein 1 [Source:RGD Symbol;Acc:621889]	1	207252890	207278676	1	protein_coding	8768.010611	3133.419549	5950.71508	-1.471578793	-1.393278449	0.19212123	-7.659636536	1.8646E-14	1.28458E-12
ENSRNOG00000004481	ENSRNOG00000004481	Adss	Adss	adenylosuccinate synthase [Source:RGD Symbol;Acc:1310508]	13	89769244	89799604	-1	protein_coding	12700.67223	31450.38063	22075.52643	1.317164673	1.254505403	0.171981891	7.658740481	1.87765E-14	1.28758E-12
ENSRNOG00000013520	ENSRNOG00000013520	Mat2a	Mat2a	methionine adenosyltransferase 2A [Source:RGD Symbol;Acc:619985]	4	104488466	104495493	-1	protein_coding	9696.566194	26506.64617	18101.60618	1.460679424	1.383425939	0.190768968	7.656797835	1.90626E-14	1.30118E-12
ENSRNOG00000012414	ENSRNOG00000012414	Rhobtb3	Rhobtb3	Rho-related BTB domain containing 3 [Source:RGD Symbol;Acc:1311683]	2	5363388	5419041	-1	protein_coding	655.3990359	2414.252742	1534.825889	1.888489054	1.770603585	0.246686797	7.655411954	1.92694E-14	1.30926E-12
ENSRNOG00000017405	ENSRNOG00000017405	Raly	Raly	RALY heterogeneous nuclear ribonucleoprotein [Source:RGD Symbol;Acc:1307228]	3	143306300	143370539	1	protein_coding	7186.479686	2612.368084	4899.423885	-1.466157733	-1.388303731	0.191541556	-7.654515115	1.94043E-14	1.3124E-12
ENSRNOG00000019875	ENSRNOG00000019875	Matr3	Matr3	matrin 3 [Source:RGD Symbol;Acc:3052]	18	27163714	27193166	1	protein_coding	14554.09119	34269.65963	24411.87541	1.238722644	1.183654659	0.162104369	7.641513026	2.14684E-14	1.44541E-12
ENSRNOG00000010752	ENSRNOG00000010752	Tmem41b	Tmem41b	transmembrane protein 41B [Source:RGD Symbol;Acc:1310870]	1	164012592	164026933	-1	protein_coding	1344.389303	4139.33932	2741.864311	1.628273237	1.53349735	0.21359749	7.623091638	2.47671E-14	1.65996E-12
ENSRNOG00000020385	ENSRNOG00000020385	Fads3	Fads3	fatty acid desaturase 3 [Source:RGD Symbol;Acc:628876]	1	206685894	206704769	1	protein_coding	4867.406605	1477.995466	3172.701036	-1.69644816	-1.594994126	0.222622133	-7.620303217	2.53081E-14	1.68857E-12
ENSRNOG00000061373	ENSRNOG00000061373	Loxl3	Loxl3	lysyl oxidase-like 3 [Source:RGD Symbol;Acc:1311011]	4	115540685	115557466	1	protein_coding	5460.606099	1932.036018	3696.321059	-1.49140612	-1.410231381	0.195783079	-7.61764567	2.58344E-14	1.71596E-12
ENSRNOG00000015441	ENSRNOG00000015441	Il4r	Il4r	interleukin 4 receptor [Source:RGD Symbol;Acc:2899]	1	180115120	180139980	1	protein_coding	1014.766871	133.7953399	574.2811055	-3.040966889	-2.835348835	0.39966624	-7.608765982	2.76725E-14	1.82985E-12
ENSRNOG00000001766	ENSRNOG00000001766	Tfrc	Tfrc	transferrin receptor [Source:RGD Symbol;Acc:70488]	11	68163413	68185257	-1	protein_coding	1711.798384	5619.60922	3665.703802	1.812969856	1.699855204	0.238758549	7.593319117	3.11813E-14	2.0527E-12
ENSRNOG00000033776	ENSRNOG00000033776	LOC100359668	LOC100359668	ferritin light chain 2 [Source:RGD Symbol;Acc:2325062]	6	73242608	73253291	-1	protein_coding	28334.2634	67948.84276	48141.55308	1.274478974	1.21506321	0.167930252	7.589335189	3.21551E-14	2.10744E-12
ENSRNOG00000026124	ENSRNOG00000026124	Id3	Id3	inhibitor of DNA binding 3 [Source:RGD Symbol;Acc:2860]	5	148372762	148374349	1	protein_coding	86745.07042	35219.27378	60982.1721	-1.271269521	-1.211485362	0.168520007	-7.543730526	4.56714E-14	2.98011E-12
ENSRNOG00000009889	ENSRNOG00000009889	Pgm1	Pgm1	phosphoglucomutase 1 [Source:RGD Symbol;Acc:3316]	5	114595293	114654728	1	protein_coding	3562.306581	9214.67568	6388.49113	1.369950462	1.299737715	0.181836464	7.533969983	4.92204E-14	3.1976E-12
ENSRNOG00000022245	ENSRNOG00000022245	Msantd4	Msantd4	Myb/SANT DNA binding domain containing 4 with coiled-coils [Source:RGD Symbol;Acc:1565380]	8	1516979	1527587	1	protein_coding	2911.465762	7648.306931	5279.886347	1.397591523	1.324405197	0.185597059	7.530246064	5.06448E-14	3.27577E-12
ENSRNOG00000045740	ENSRNOG00000045740	Tmx3	Tmx3	thioredoxin-related transmembrane protein 3 [Source:RGD Symbol;Acc:1592777]	18	83731868	83762263	1	protein_coding	6227.314109	15373.10369	10800.2089	1.29464093	1.232203269	0.171965811	7.528478589	5.13349E-14	3.30597E-12
ENSRNOG00000009990	ENSRNOG00000009990	Zranb2	Zranb2	zinc finger RANBP2-type containing 2 [Source:RGD Symbol;Acc:61854]	2	246573166	246586942	1	protein_coding	6934.248214	17986.23564	12460.24193	1.341912924	1.274469202	0.178345379	7.524237145	5.3029E-14	3.40029E-12
ENSRNOG00000020833	ENSRNOG00000020833	Cspg5	Cspg5	chondroitin sulfate proteoglycan 5 [Source:RGD Symbol;Acc:2431]	8	110220653	110234758	1	protein_coding	599.3970397	2951.736908	1775.566974	2.176270837	2.029938277	0.289350624	7.521223932	5.42658E-14	3.46459E-12
ENSRNOG00000016731	ENSRNOG00000016731	Tpm2	Tpm2	tropomyosin 2 [Source:RGD Symbol;Acc:1559479]	5	57770864	57779992	-1	protein_coding	20292.59367	6487.225089	13389.90938	-1.548899363	-1.459536701	0.206101563	-7.515223768	5.68137E-14	3.61169E-12
ENSRNOG00000010533	ENSRNOG00000010533	Arfip1	Arfip1	ADP-ribosylation factor interacting protein 1 [Source:RGD Symbol;Acc:708401]	2	169843801	169923142	-1	protein_coding	4584.570302	12957.30459	8770.937448	1.485089644	1.402171412	0.197877914	7.505080351	6.13909E-14	3.88599E-12
ENSRNOG00000046996	ENSRNOG00000046996	Pea15	Pea15	proliferation and apoptosis adaptor protein 15 [Source:RGD Symbol;Acc:1306055]	13	84654870	84667499	-1	protein_coding	116573.2543	45908.86321	81241.05874	-1.308651377	-1.244012547	0.174867665	-7.483667013	7.22769E-14	4.5556E-12
ENSRNOG00000020652	ENSRNOG00000020652	Tgfb1	Tgfb1	transforming growth factor, beta 1 [Source:RGD Symbol;Acc:69051]	1	81196532	81212847	1	protein_coding	1649.35542	410.1446337	1029.750027	-2.004575544	-1.87030648	0.268344269	-7.470163435	8.00953E-14	5.027E-12
ENSRNOG00000020238	ENSRNOG00000020238	Plekhh3	Plekhh3	pleckstrin homology, MyTH4 and FERM domain containing H3 [Source:RGD Symbol;Acc:1304854]	10	86098469	86106880	-1	protein_coding	1576.190295	368.1269205	972.1586075	-2.137403607	-1.991645342	0.286504153	-7.460288405	8.63333E-14	5.39565E-12
ENSRNOG00000057042	ENSRNOG00000057042	Pcca	Pcca	propionyl-CoA carboxylase subunit alpha [Source:RGD Symbol;Acc:3264]	15	99627982	99968266	1	protein_coding	1371.574942	4080.09169	2725.833316	1.575087703	1.481198568	0.211669261	7.441268033	9.97234E-14	6.20631E-12
ENSRNOG00000000805	ENSRNOG00000000805	Gja1	Gja1	gap junction protein, alpha 1 [Source:RGD Symbol;Acc:2690]	20	35755991	35768582	1	protein_coding	16542.78265	47774.17313	32158.47789	1.507957086	1.421122088	0.202729013	7.438289477	1.01997E-13	6.32128E-12
ENSRNOG00000003515	ENSRNOG00000003515	Ephx1	Ephx1	epoxide hydrolase 1 [Source:RGD Symbol;Acc:2557]	13	92714315	92790235	-1	protein_coding	8504.89134	21426.09199	14965.49167	1.294882329	1.230816852	0.17426084	7.430713226	1.08014E-13	6.66624E-12
ENSRNOG00000010557	ENSRNOG00000010557	Smarcd2	Smarcd2	SWI/SNF related, matrix associated, actin dependent regulator of chromatin, subfamily d, member 2 [Source:RGD Symbol;Acc:69289]	10	91193752	91204341	-1	protein_coding	2101.801311	561.5550807	1331.678196	-1.910741815	-1.783188975	0.257313462	-7.425735924	1.12155E-13	6.89308E-12
ENSRNOG00000009715	ENSRNOG00000009715	Me1	Me1	malic enzyme 1 [Source:RGD Symbol;Acc:3074]	8	87549043	87660304	-1	protein_coding	4131.828022	10873.82539	7502.826708	1.393208607	1.317878048	0.18838848	7.395402331	1.40981E-13	8.62895E-12
ENSRNOG00000070206	ENSRNOG00000070206	Irf2bp2	Irf2bp2	interferon regulatory factor 2 binding protein 2 [Source:RGD Symbol;Acc:1589517]	19	54560128	54566642	-1	protein_coding	7900.23566	2465.199163	5182.717411	-1.685907838	-1.578850919	0.228392112	-7.381637759	1.56354E-13	9.53052E-12
ENSRNOG00000010524	ENSRNOG00000010524	Cryab	Cryab	crystallin, alpha B [Source:RGD Symbol;Acc:2414]	8	51093441	51099157	1	protein_coding	22772.20735	9035.089079	15903.64822	-1.356337421	-1.284606577	0.183956443	-7.373144407	1.6665E-13	1.01165E-11
ENSRNOG00000010574	ENSRNOG00000010574	Ptpn1	Ptpn1	protein tyrosine phosphatase, non-receptor type 1 [Source:RGD Symbol;Acc:61965]	3	156638769	156687504	1	protein_coding	5031.883137	1094.67876	3063.280948	-2.257821887	-2.097920521	0.306792412	-7.359445012	1.84676E-13	1.1165E-11
ENSRNOG00000018236	ENSRNOG00000018236	Cym	Cym	chymosin [Source:RGD Symbol;Acc:708486]	2	194828739	194839096	-1	protein_coding	0.882026036	256.0499458	128.4659859	8.268079693	6.63887947	1.124985954	7.349495936	1.98956E-13	1.1964E-11
ENSRNOG00000007060	ENSRNOG00000007060	Plin2	Plin2	perilipin 2 [Source:RGD Symbol;Acc:728889]	5	101154411	101242319	-1	protein_coding	6268.240932	19730.19721	12999.21907	1.542721534	1.450003623	0.209919047	7.349126053	1.99507E-13	1.1964E-11
ENSRNOG00000050869	ENSRNOG00000050869	Cebpd	Cebpd	CCAAT/enhancer binding protein delta [Source:RGD Symbol;Acc:2328]	11	84764565	84765829	1	protein_coding	37843.20051	12170.37898	25006.78975	-1.672150776	-1.564935008	0.228219278	-7.326947982	2.35453E-13	1.40626E-11
ENSRNOG00000005310	ENSRNOG00000005310	Cul1	Cul1	cullin 1 [Source:RGD Symbol;Acc:1308157]	4	76551983	76627980	1	protein_coding	8225.234365	19567.48914	13896.36175	1.27304071	1.209380209	0.174047868	7.314313743	2.587E-13	1.5389E-11
ENSRNOG00000020533	ENSRNOG00000020533	Htra1	Htra1	HtrA serine peptidase 1 [Source:RGD Symbol;Acc:69235]	1	185497735	185547379	1	protein_coding	33524.92348	79232.547	56378.73524	1.223349642	1.165035324	0.167305147	7.312086133	2.63026E-13	1.55838E-11
ENSRNOG00000069749	ENSRNOG00000069749	Rnf170	Rnf170	ring finger protein 170 [Source:RGD Symbol;Acc:1590842]	16	65928895	65954083	-1	protein_coding	1500.744978	4211.562118	2856.153548	1.504876383	1.414709244	0.206632594	7.28286063	3.26815E-13	1.9286E-11
ENSRNOG00000009754	ENSRNOG00000009754	Nampt	Nampt	nicotinamide phosphoribosyltransferase [Source:RGD Symbol;Acc:631365]	6	49424332	49462100	1	protein_coding	2957.837929	7577.234299	5267.536114	1.399625134	1.32124958	0.192232603	7.280893635	3.31616E-13	1.94369E-11
ENSRNOG00000029667	ENSRNOG00000029667	Tbce	Tbce	tubulin folding cofactor E [Source:RGD Symbol;Acc:1305533]	17	51290202	51336089	1	protein_coding	3852.819349	9472.030797	6662.425073	1.322685149	1.252945384	0.181669088	7.280738651	3.31997E-13	1.94369E-11
ENSRNOG00000018107	ENSRNOG00000018107	Zfand5	Zfand5	zinc finger AN1-type containing 5 [Source:RGD Symbol;Acc:1310776]	1	218766614	218775843	1	protein_coding	6628.083048	15947.89886	11287.99096	1.26409012	1.200813435	0.173667535	7.278793473	3.36819E-13	1.96416E-11
ENSRNOG00000024278	ENSRNOG00000024278	Rbm42	Rbm42	RNA binding motif protein 42 [Source:RGD Symbol;Acc:1306184]	1	85898625	85908573	-1	protein_coding	4155.203816	1433.058023	2794.130919	-1.540610559	-1.446332621	0.21168252	-7.277929992	3.38981E-13	1.96902E-11
ENSRNOG00000007412	ENSRNOG00000007412	Dok1	Dok1	docking protein 1 [Source:RGD Symbol;Acc:1309499]	4	115537462	115540465	-1	protein_coding	971.0237939	174.1994585	572.6116262	-2.455916937	-2.275975469	0.337666577	-7.273201143	3.51067E-13	2.03125E-11
ENSRNOG00000054775	ENSRNOG00000054775	Arf3	Arf3	ADP-ribosylation factor 3 [Source:RGD Symbol;Acc:621273]	7	129886082	129912002	-1	protein_coding	6136.756521	2329.779779	4233.26815	-1.403892599	-1.324755062	0.193171727	-7.26758839	3.65962E-13	2.10919E-11
ENSRNOG00000013313	ENSRNOG00000013313	Nceh1	Nceh1	neutral cholesterol ester hydrolase 1 [Source:RGD Symbol;Acc:1311104]	2	110074957	110135588	1	protein_coding	983.6875294	3292.322082	2138.004806	1.715060968	1.601049315	0.236470854	7.25273723	4.08432E-13	2.34484E-11
ENSRNOG00000011887	ENSRNOG00000011887	Rskr	Bltp2	ribosomal protein S6 kinase related [Source:RGD Symbol;Acc:1596488]	10	63156044	63191141	1	protein_coding	2897.745874	799.997686	1848.87178	-1.90141962	-1.768338875	0.262245246	-7.250539891	4.15114E-13	2.374E-11
ENSRNOG00000005730	ENSRNOG00000005730	Pcmtd1	Pcmtd1	protein-L-isoaspartate (D-aspartate) O-methyltransferase domain containing 1 [Source:RGD Symbol;Acc:1586096]	5	12284711	12354899	-1	protein_coding	5338.229992	13761.77336	9550.001675	1.381817495	1.304565163	0.190912213	7.237973256	4.55439E-13	2.5946E-11
ENSRNOG00000002097	ENSRNOG00000002097	Rasl11b	Rasl11b	RAS-like family 11 member B [Source:RGD Symbol;Acc:1303099]	14	34014509	34019152	-1	protein_coding	9583.960194	3223.807947	6403.884071	-1.612890808	-1.509485252	0.222870026	-7.236912184	4.59015E-13	2.60495E-11
ENSRNOG00000011461	ENSRNOG00000011461	Ap3m1	Ap3m1	adaptor related protein complex 3 subunit mu 1 [Source:RGD Symbol;Acc:620417]	15	3246926	3264844	1	protein_coding	4691.524139	11419.49216	8055.508149	1.286956664	1.220332695	0.177950044	7.232123345	4.755E-13	2.68821E-11
ENSRNOG00000004549	ENSRNOG00000004549	Dhx40	Dhx40	DEAH-box helicase 40 [Source:RGD Symbol;Acc:1359618]	10	71583716	71621445	-1	protein_coding	3212.323877	8084.313201	5648.318539	1.337315201	1.264636756	0.185401364	7.213081773	5.46995E-13	3.08064E-11
ENSRNOG00000001592	ENSRNOG00000001592	Cct8	Cct8	chaperonin containing TCP1 subunit 8 [Source:RGD Symbol;Acc:1305452]	11	26710370	26722079	-1	protein_coding	11247.98374	27109.66111	19178.82242	1.26011243	1.195815954	0.175187989	7.192915653	6.34221E-13	3.55837E-11
ENSRNOG00000045844	ENSRNOG00000045844	Impact	Impact	impact RWD domain protein [Source:RGD Symbol;Acc:1591977]	18	4108853	4147569	1	protein_coding	4198.623967	10643.28767	7420.955817	1.335377241	1.262476704	0.185716534	7.190405808	6.4599E-13	3.61072E-11
ENSRNOG00000046390	ENSRNOG00000046390	Tceal3	Tceal3	transcription elongation factor A like 3 [Source:RGD Symbol;Acc:1562504]	X	100010690	100012654	1	protein_coding	1206.802482	242.391685	724.5970836	-2.829289896	-2.61366305	0.394097102	-7.179169493	7.01362E-13	3.90548E-11
ENSRNOG00000037998	ENSRNOG00000037998	Snw1	Snw1	SNW domain containing 1 [Source:RGD Symbol;Acc:1561926]	6	107095457	107119536	-1	protein_coding	3690.946502	1128.959743	2409.953123	-1.681421532	-1.568672791	0.234267756	-7.17734936	7.10759E-13	3.94298E-11
ENSRNOG00000013507	ENSRNOG00000013507	Selenot	Selenot	selenoprotein T [Source:RGD Symbol;Acc:1359128]	2	142804405	142821427	1	protein_coding	24636.97686	54703.18745	39670.08216	1.149460071	1.097051108	0.160199128	7.175195572	7.22039E-13	3.99061E-11
ENSRNOG00000008618	ENSRNOG00000008618	Tex10	Tex10	testis expressed 10 [Source:RGD Symbol;Acc:1312045]	5	62762230	62808373	-1	protein_coding	1393.540665	4002.100115	2697.82039	1.552005597	1.4535865	0.216481027	7.169245352	7.54123E-13	4.1412E-11
ENSRNOG00000013409	ENSRNOG00000013409	Gclm	Gclm	glutamate cysteine ligase, modifier subunit [Source:RGD Symbol;Acc:619871]	2	210347482	210367535	1	protein_coding	2480.486415	7865.769469	5173.127942	1.615416428	1.509773869	0.225334148	7.168981913	7.55575E-13	4.1412E-11
ENSRNOG00000020942	ENSRNOG00000020942	Plekha4	Plekha4	pleckstrin homology domain containing A4 [Source:RGD Symbol;Acc:735133]	1	96006000	96028826	1	protein_coding	782.4636312	102.421211	442.4424211	-3.250116485	-2.995312147	0.453388441	-7.16850319	7.58222E-13	4.1412E-11
ENSRNOG00000011346	ENSRNOG00000011346	Ehd2	Ehd2	EH-domain containing 2 [Source:RGD Symbol;Acc:1560856]	1	76637482	76658783	-1	protein_coding	8700.691886	3531.572785	6116.132336	-1.29505436	-1.226350282	0.180669177	-7.168097974	7.60469E-13	4.1412E-11
ENSRNOG00000000304	ENSRNOG00000000304	Cd164	Cd164	CD164 molecule [Source:RGD Symbol;Acc:70942]	20	45023973	45035634	1	protein_coding	30975.48605	75336.12504	53155.80555	1.279223315	1.212162023	0.178687855	7.158983002	8.12778E-13	4.40984E-11
ENSRNOG00000006019	ENSRNOG00000006019	G0s2	G0s2	G0/G1switch 2 [Source:RGD Symbol;Acc:1311675]	13	104806156	104807451	-1	protein_coding	1883.920817	6903.241761	4393.581289	1.766026748	1.643350486	0.246817798	7.155183939	8.35608E-13	4.51716E-11
ENSRNOG00000021750	ENSRNOG00000021750	Id1	Id1	inhibitor of DNA binding 1 [Source:RGD Symbol;Acc:2858]	3	141211267	141212419	1	protein_coding	29592.99083	12126.17903	20859.58493	-1.252095258	-1.187947863	0.175138929	-7.149154481	8.7314E-13	4.70289E-11
ENSRNOG00000010079	ENSRNOG00000010079	Car3	Car3	carbonic anhydrase 3 [Source:RGD Symbol;Acc:2241]	2	86770420	86784280	-1	protein_coding	873.4415382	75.13077041	474.2861543	-3.028564767	-2.793254756	0.423773427	-7.146660392	8.89145E-13	4.77174E-11
ENSRNOG00000011027	ENSRNOG00000011027	Uba5	Uba5	ubiquitin-like modifier activating enzyme 5 [Source:RGD Symbol;Acc:1311702]	8	104665046	104680894	-1	protein_coding	2194.736055	6029.051188	4111.893622	1.4586562	1.370443534	0.204150985	7.144987322	9.00042E-13	4.81279E-11
ENSRNOG00000021041	ENSRNOG00000021041	Fam171a2	Fam171a2	family with sequence similarity 171, member A2 [Source:RGD Symbol;Acc:1307966]	10	87394007	87404053	-1	protein_coding	726.1017627	104.6907442	415.3962535	-2.990830945	-2.758681964	0.418693765	-7.143242136	9.11548E-13	4.85678E-11
ENSRNOG00000031364	ENSRNOG00000031364	Kif1c	Kif1c	kinesin family member 1C [Source:RGD Symbol;Acc:70928]	10	55415900	55443545	1	protein_coding	1834.831748	379.1730777	1107.002413	-2.38427763	-2.202777945	0.333994962	-7.138663448	9.42428E-13	5.00331E-11
ENSRNOG00000018184	ENSRNOG00000018184	Tpm1	Tpm1	tropomyosin 1 [Source:RGD Symbol;Acc:3898]	8	67635479	67662802	-1	protein_coding	49399.68089	14836.15494	32117.91791	-1.600734084	-1.495591495	0.224541392	-7.128904262	1.01171E-12	5.35195E-11
ENSRNOG00000032922	ENSRNOG00000032922	Dclk1	Dclk1	doublecortin-like kinase 1 [Source:RGD Symbol;Acc:68437]	2	139417163	139710956	1	protein_coding	8680.360154	19939.56304	14309.9616	1.235077125	1.172352961	0.173478359	7.119488193	1.08329E-12	5.71019E-11
ENSRNOG00000009183	ENSRNOG00000009183	Szrd1	Szrd1	SUZ RNA binding domain containing 1 [Source:RGD Symbol;Acc:1560286]	5	153418748	153443252	-1	protein_coding	6410.241224	2524.352751	4467.296988	-1.379264659	-1.299718498	0.1938307	-7.115821477	1.11248E-12	5.84329E-11
ENSRNOG00000031506	ENSRNOG00000031506	LOC120102993	LOC120102993	ferritin light chain 1-like [Source:RGD Symbol;Acc:41253011]	5	144647541	144648477	1	protein_coding	39339.17736	89223.4812	64281.32928	1.160227851	1.105752687	0.163122	7.112638696	1.13845E-12	5.95856E-11
ENSRNOG00000010199	ENSRNOG00000010199	Glrb	Glrb	glycine receptor, beta [Source:RGD Symbol;Acc:2706]	2	166134626	166207489	-1	protein_coding	1862.768516	5040.27463	3451.521573	1.432962961	1.346958517	0.201520124	7.110768553	1.15399E-12	6.00198E-11
ENSRNOG00000008794	ENSRNOG00000008794	Ube2e1	Ube2e1	ubiquitin-conjugating enzyme E2E 1 [Source:RGD Symbol;Acc:2324438]	15	7439759	7493400	1	protein_coding	10302.92761	4148.244247	7225.58593	-1.316482155	-1.244204152	0.185141915	-7.110665116	1.15485E-12	6.00198E-11
ENSRNOG00000003600	ENSRNOG00000003600	Pnpt1	Pnpt1	polyribonucleotide nucleotidyltransferase 1 [Source:RGD Symbol;Acc:1307987]	14	102877553	102908696	1	protein_coding	2877.005896	8045.052083	5461.028989	1.451574768	1.362880854	0.204716424	7.090661012	1.33473E-12	6.91259E-11
ENSRNOG00000003472	ENSRNOG00000003472	Atp11c	Atp11c	ATPase phospholipid transporting 11C [Source:RGD Symbol;Acc:1564481]	X	138565836	138751204	-1	protein_coding	488.7437257	1873.041252	1180.892489	1.940536196	1.796938244	0.273926283	7.084154814	1.39895E-12	7.21997E-11
ENSRNOG00000018176	ENSRNOG00000018176	Rab6a	Rab6a	RAB6A, member RAS oncogene family [Source:RGD Symbol;Acc:619737]	1	154958189	154996715	1	protein_coding	24472.90017	53806.14285	39139.52151	1.135906585	1.083624107	0.160420596	7.08080267	1.43322E-12	7.37112E-11
ENSRNOG00000004198	ENSRNOG00000004198	Stxbp6	Stxbp6	syntaxin binding protein 6 [Source:RGD Symbol;Acc:1306117]	6	61920756	62158024	-1	protein_coding	2994.231326	8545.655695	5769.94351	1.513049911	1.416724417	0.213769807	7.077940209	1.46313E-12	7.49891E-11
ENSRNOG00000002657	ENSRNOG00000002657	Pla2g4a	Pla2g4a	phospholipase A2 group IVA [Source:RGD Symbol;Acc:67366]	13	61877813	62022266	-1	protein_coding	464.1246562	2042.597037	1253.360847	2.050725156	1.895432561	0.290200806	7.066572927	1.58807E-12	8.11119E-11
ENSRNOG00000018568	ENSRNOG00000018568	Rab5c	Rab5c	RAB5C, member RAS oncogene family [Source:RGD Symbol;Acc:1307095]	10	85642809	85666103	-1	protein_coding	12966.85584	5470.098488	9218.477165	-1.252482188	-1.186586022	0.177591418	-7.052605384	1.75598E-12	8.93802E-11
ENSRNOG00000042731	ENSRNOG00000042731	Slc25a18	Slc25a18	solute carrier family 25 member 18 [Source:RGD Symbol;Acc:1590470]	4	154000990	154021372	1	protein_coding	214.2662244	1102.284137	658.2751807	2.364177086	2.179176016	0.335531206	7.046072145	1.84039E-12	9.33556E-11
ENSRNOG00000014852	ENSRNOG00000014852	Fbxo30	Fbxo30	F-box protein 30 [Source:RGD Symbol;Acc:1359367]	1	5655339	5672441	1	protein_coding	2282.947179	5875.024771	4078.985975	1.357828373	1.279063704	0.193035985	7.034068669	2.00596E-12	1.01407E-10
ENSRNOG00000003300	ENSRNOG00000003300	Btg2	Btg2	BTG anti-proliferation factor 2 [Source:RGD Symbol;Acc:2225]	13	45531925	45535628	-1	protein_coding	7675.807185	2153.16909	4914.488138	-1.735372881	-1.611784533	0.246757467	-7.032706667	2.02565E-12	1.01898E-10
ENSRNOG00000019549	ENSRNOG00000019549	Akap12	Akap12	A-kinase anchoring protein 12 [Source:RGD Symbol;Acc:70988]	1	40730123	40819886	1	protein_coding	10753.50272	4408.14752	7580.825119	-1.324556078	-1.249751467	0.188349257	-7.032446541	2.02943E-12	1.01898E-10
ENSRNOG00000006391	ENSRNOG00000006391	Smarcad1	Smarcad1	SWI/SNF-related, matrix-associated actin-dependent regulator of chromatin, subfamily a, containing DEAD/H box 1` [Source:RGD Symbol;Acc:1309640]	4	94311489	94372563	1	protein_coding	1745.393396	4892.176777	3318.785087	1.482397411	1.38826983	0.211106542	7.022034457	2.18661E-12	1.09419E-10
ENSRNOG00000003235	ENSRNOG00000003235	Mgat4b	Mgat4b	alpha-1,3-mannosyl-glycoprotein 4-beta-N-acetylglucosaminyltransferase B [Source:RGD Symbol;Acc:1562836]	10	34549433	34559229	1	protein_coding	4364.126036	1485.441304	2924.78367	-1.539061345	-1.438005161	0.219275121	-7.01885985	2.23686E-12	1.11557E-10
ENSRNOG00000018237	ENSRNOG00000018237	Gstp1	Gstp1	glutathione S-transferase pi 1 [Source:RGD Symbol;Acc:2758]	1	201321672	201340226	-1	protein_coding	94441.57768	233460.9386	163951.2582	1.376912527	1.295422112	0.196279522	7.015059503	2.29851E-12	1.14247E-10
ENSRNOG00000010840	ENSRNOG00000010840	Adamtsl3	Adamtsl3	ADAMTS-like 3 [Source:RGD Symbol;Acc:1305155]	1	136288793	136596986	1	protein_coding	5635.640752	2125.494403	3880.567577	-1.425339902	-1.337896903	0.203264319	-7.012248413	2.34518E-12	1.16177E-10
ENSRNOG00000057125	ENSRNOG00000057125	Ddr1	Ddr1	discoidin domain receptor tyrosine kinase 1 [Source:RGD Symbol;Acc:2252]	20	3044320	3064468	1	protein_coding	7578.11695	2376.183242	4977.150096	-1.793801644	-1.662863341	0.255862361	-7.010807036	2.36947E-12	1.16989E-10
ENSRNOG00000004141	ENSRNOG00000004141	Vasn	Vasn	vasorin [Source:RGD Symbol;Acc:1598149]	10	10917605	10928357	-1	protein_coding	1526.621568	398.600786	962.6111768	-1.927339057	-1.780959141	0.275852662	-6.986842325	2.81142E-12	1.38348E-10
ENSRNOG00000007905	ENSRNOG00000007905	Itga7	Itga7	integrin subunit alpha 7 [Source:RGD Symbol;Acc:71022]	7	1359940	1388450	1	protein_coding	1386.486012	252.0948772	819.2904445	-2.608150819	-2.397965561	0.373628144	-6.980605872	2.9391E-12	1.43851E-10
ENSRNOG00000053502	ENSRNOG00000053502	Arhgef17	Arhgef17	Rho guanine nucleotide exchange factor 17 [Source:RGD Symbol;Acc:1309890]	1	155233168	155290498	-1	protein_coding	1088.978158	179.4392537	634.2087057	-2.728323014	-2.507632334	0.390852868	-6.980434942	2.94268E-12	1.43851E-10
ENSRNOG00000011026	ENSRNOG00000011026	Irf2bpl	Irf2bpl	interferon regulatory factor 2 binding protein-like [Source:RGD Symbol;Acc:1310994]	6	106528053	106530401	-1	protein_coding	2423.908717	585.7227115	1504.815714	-2.141197595	-1.972914032	0.306799482	-6.979143442	2.96985E-12	1.44702E-10
ENSRNOG00000015953	ENSRNOG00000015953	Oaz2	Oaz2	ornithine decarboxylase antizyme 2 [Source:RGD Symbol;Acc:1562933]	8	66199706	66231453	1	protein_coding	12965.65519	5479.417798	9222.536493	-1.234961329	-1.169720979	0.177060598	-6.974794734	3.06318E-12	1.4876E-10
ENSRNOG00000018627	ENSRNOG00000018627	Plekhb1	Plekhb1	pleckstrin homology domain containing B1 [Source:RGD Symbol;Acc:621614]	1	154998800	155016142	-1	protein_coding	1078.363834	3524.158007	2301.26092	1.604265361	1.493786981	0.230290816	6.966258519	3.25481E-12	1.5755E-10
ENSRNOG00000023546	ENSRNOG00000023546	Hspb1	Hspb1	heat shock protein family B (small) member 1 [Source:RGD Symbol;Acc:61306]	12	20794028	20795743	-1	protein_coding	139332.8771	59909.2233	99621.05019	-1.185482341	-1.125500562	0.170743822	-6.943046773	3.83732E-12	1.85141E-10
ENSRNOG00000014987	ENSRNOG00000014987	Mdfi	Mdfi	MyoD family inhibitor [Source:RGD Symbol;Acc:1560271]	9	13156866	13175217	1	protein_coding	781.5873875	134.7590623	458.1732249	-2.888885793	-2.650468101	0.416465492	-6.936675062	4.01436E-12	1.93054E-10
ENSRNOG00000020684	ENSRNOG00000020684	Vat1	Vat1	vesicle amine transport 1 [Source:RGD Symbol;Acc:1308943]	10	86389545	86397224	-1	protein_coding	5026.359087	1914.932057	3470.645572	-1.420470152	-1.33145482	0.205155093	-6.92388441	4.39425E-12	2.10639E-10
ENSRNOG00000020440	ENSRNOG00000020440	Fads2	Fads2	fatty acid desaturase 2 [Source:RGD Symbol;Acc:68339]	1	206708783	206748789	-1	protein_coding	3612.168996	1323.682651	2467.925824	-1.461692306	-1.367264881	0.211410205	-6.914010176	4.71141E-12	2.25114E-10
ENSRNOG00000033694	ENSRNOG00000033694	Klf16	Klf16	KLF transcription factor 16 [Source:RGD Symbol;Acc:1305966]	7	9138503	9148317	1	protein_coding	685.931904	65.74361935	375.8377617	-3.401614546	-3.107913987	0.492143692	-6.911832056	4.78434E-12	2.27864E-10
ENSRNOG00000014948	ENSRNOG00000014948	Osgin1	Osgin1	oxidative stress induced growth inhibitor 1 [Source:RGD Symbol;Acc:620679]	19	47492171	47500516	1	protein_coding	229.1741991	1061.474341	645.3242699	2.3084929	2.120417893	0.334220641	6.907092548	4.94687E-12	2.3485E-10
ENSRNOG00000036576	ENSRNOG00000036576	Zdhhc6	Zdhhc6	zinc finger DHHC-type palmitoyltransferase 6 [Source:RGD Symbol;Acc:1304657]	1	254335113	254356108	-1	protein_coding	2787.598849	6843.470416	4815.534633	1.292842786	1.219075273	0.187492058	6.895453603	5.36932E-12	2.54091E-10
ENSRNOG00000020947	ENSRNOG00000020947	Egln2	Egln2	egl-9 family hypoxia-inducible factor 2 [Source:RGD Symbol;Acc:631376]	1	82451555	82459751	-1	protein_coding	2195.382056	629.145824	1412.26394	-1.791581938	-1.656108799	0.260118651	-6.887556631	5.67588E-12	2.67742E-10
ENSRNOG00000011627	ENSRNOG00000011627	Zfr	Zfr	zinc finger RNA binding protein [Source:RGD Symbol;Acc:1311890]	2	61137611	61200322	1	protein_coding	7306.562167	16467.48034	11887.02125	1.167012791	1.10808827	0.169712722	6.876401358	6.13834E-12	2.88638E-10
ENSRNOG00000004496	ENSRNOG00000004496	Rock2	Rock2	Rho-associated coiled-coil containing protein kinase 2 [Source:RGD Symbol;Acc:3590]	6	39679082	39774031	1	protein_coding	42768.85111	16679.06721	29723.95916	-1.380965056	-1.295573309	0.201045109	-6.868931357	6.46846E-12	3.03199E-10
ENSRNOG00000013013	ENSRNOG00000013013	Tle3	Tle3	TLE family member 3, transcriptional corepressor [Source:RGD Symbol;Acc:620292]	8	61858200	61903493	1	protein_coding	1196.541448	251.2314411	723.8864445	-2.44673061	-2.242961458	0.356649831	-6.8603162	6.87083E-12	3.21043E-10
ENSRNOG00000053023	ENSRNOG00000053023	Tafazzin	Tafazzin	tafazzin, phospholipid-lysophospholipid transacylase [Source:RGD Symbol;Acc:1588532]	X	152065609	152074001	1	protein_coding	1015.28881	2981.047749	1998.16828	1.572973903	1.462905776	0.229400233	6.856897587	7.0372E-12	3.27783E-10
ENSRNOG00000018478	ENSRNOG00000018478	Myo3a	Myo3a	myosin IIIA [Source:RGD Symbol;Acc:1560083]	17	84543552	84759042	1	protein_coding	530.4604301	1770.821084	1150.640757	1.859501581	1.714734747	0.271382876	6.851948833	7.28506E-12	3.38264E-10
ENSRNOG00000008782	ENSRNOG00000008782	Pnisr	Pnisr	PNN interacting serine and arginine rich protein [Source:RGD Symbol;Acc:1307395]	5	35395965	35422844	1	protein_coding	4720.001473	12027.99511	8373.998292	1.4186342	1.327996616	0.2070819	6.850594858	7.35435E-12	3.40415E-10
ENSRNOG00000014311	ENSRNOG00000014311	Slc7a8	Slc7a8	solute carrier family 7 member 8 [Source:RGD Symbol;Acc:619904]	15	28183015	28242717	-1	protein_coding	1887.955406	5941.584894	3914.77015	1.656189001	1.535486588	0.241818562	6.84889112	7.44246E-12	3.4342E-10
ENSRNOG00000033299	ENSRNOG00000033299	Mt-atp8	ATP8	mitochondrially encoded ATP synthase membrane subunit 8 [Source:RGD Symbol;Acc:621240]	MT	7758	7961	1	protein_coding	9317.401708	20552.71952	14935.06061	1.136964276	1.080772503	0.166519616	6.827809875	8.62207E-12	3.96615E-10
ENSRNOG00000010771	ENSRNOG00000010771	Pkd1	Pkd1	polycystin 1, transient receptor potential channel interacting [Source:RGD Symbol;Acc:3333]	10	13573021	13621128	1	protein_coding	1486.478968	336.4964714	911.4877199	-2.295454839	-2.10364135	0.336365369	-6.824290037	8.83612E-12	4.05203E-10
ENSRNOG00000018367	ENSRNOG00000018367	Taldo1	Taldo1	transaldolase 1 [Source:RGD Symbol;Acc:620674]	1	196493589	196503974	1	protein_coding	22823.87072	93843.90717	58333.88894	1.857079482	1.711233359	0.272270603	6.820712414	9.05901E-12	4.14142E-10
ENSRNOG00000013683	ENSRNOG00000013683	S1pr1	S1pr1	sphingosine-1-phosphate receptor 1 [Source:RGD Symbol;Acc:61958]	2	203621587	203629681	-1	protein_coding	2616.488486	7952.497147	5284.492816	1.595519276	1.480959161	0.234422541	6.806168328	1.00232E-11	4.56813E-10
ENSRNOG00000065602	ENSRNOG00000065602	Ftl1-ps14	ENSRNOG00000065602	ferritin light chain 1, pseudogene 14 [Source:RGD Symbol;Acc:2324713]	2	61543323	61578556	-1	protein_coding	64305.54844	135903.8319	100104.6902	1.075499472	1.025828805	0.158327357	6.792884632	1.09913E-11	4.99397E-10
ENSRNOG00000033321	ENSRNOG00000033321	Hmgb2l1	Hmgb2l1	high mobility group box 2-like 1 [Source:RGD Symbol;Acc:1564519]	11	47252569	47253669	-1	protein_coding	5364.611438	1762.490003	3563.55072	-1.495472622	-1.393301979	0.220212899	-6.791030982	1.11335E-11	5.0431E-10
ENSRNOG00000062543	ENSRNOG00000062543	Lin7c	Lin7c	lin-7 homolog C, crumbs cell polarity complex component [Source:RGD Symbol;Acc:621164]	3	96406813	96417728	1	protein_coding	8704.871207	27477.49142	18091.18132	1.689885519	1.562566488	0.249184149	6.781673405	1.18792E-11	5.35796E-10
ENSRNOG00000058057	ENSRNOG00000058057	AABR07019403.1	Uggt2	UDP-glucose glycoprotein glucosyltransferase 2 [Source:RGD Symbol;Acc:1563520]	15	96074564	96237806	-1	protein_coding	2265.226335	5763.888266	4014.5573	1.322590105	1.242599189	0.195040146	6.781117295	1.1925E-11	5.35796E-10
ENSRNOG00000013170	ENSRNOG00000013170	Il13ra1-ps1	Il13ra1	interleukin 13 receptor subunit alpha 1, pseudogene 1 [Source:RGD Symbol;Acc:2322532]	X	115348860	115408681	1	protein_coding	943.3376374	2769.46929	1856.403464	1.582716396	1.468958162	0.233405585	6.780970549	1.19371E-11	5.35796E-10
ENSRNOG00000064701	ENSRNOG00000064701	Ncs1	Ncs1	neuronal calcium sensor 1 [Source:RGD Symbol;Acc:68417]	3	14523220	14568829	1	protein_coding	1247.218328	278.3232476	762.7707878	-2.268220805	-2.076124582	0.334738382	-6.776100159	1.23463E-11	5.52488E-10
ENSRNOG00000006412	ENSRNOG00000006412	Zhx1	Zhx1	zinc fingers and homeoboxes 1 [Source:RGD Symbol;Acc:620010]	7	89582243	89611264	-1	protein_coding	3055.943107	7368.557562	5212.250334	1.267328739	1.193914524	0.187525522	6.758166701	1.39749E-11	6.23481E-10
ENSRNOG00000024929	ENSRNOG00000024929	Nudcd1	Nudcd1	NudC domain containing 1 [Source:RGD Symbol;Acc:1310624]	7	75550346	75595900	-1	protein_coding	1168.51329	3498.193207	2333.353249	1.578423391	1.464286507	0.233743181	6.752810421	1.45008E-11	6.45004E-10
ENSRNOG00000006797	ENSRNOG00000006797	Zfp280c	Zfp280c	zinc finger protein 280C [Source:RGD Symbol;Acc:1564669]	X	127717983	127779825	-1	protein_coding	411.5755847	1555.880337	983.727961	1.890742868	1.737265869	0.280583172	6.7386182	1.599E-11	7.07214E-10
ENSRNOG00000008392	ENSRNOG00000008392	Sbf1	Sbf1	SET binding factor 1 [Source:RGD Symbol;Acc:1307090]	7	120358338	120384902	-1	protein_coding	2097.032721	565.479721	1331.256221	-2.034338191	-1.864524307	0.3018964	-6.738530797	1.59996E-11	7.07214E-10
ENSRNOG00000004540	ENSRNOG00000004540	Clec3b	Clec3b	C-type lectin domain family 3, member B [Source:RGD Symbol;Acc:1311031]	8	122810149	122815835	1	protein_coding	2831.89997	276.7241165	1554.312043	-2.902997737	-2.646937005	0.430830699	-6.738140397	1.60427E-11	7.07214E-10
ENSRNOG00000014718	ENSRNOG00000014718	Acsl3	Acsl3	acyl-CoA synthetase long-chain family member 3 [Source:RGD Symbol;Acc:70552]	9	80115112	80164627	1	protein_coding	7089.191366	15867.22135	11478.20636	1.171298033	1.109301905	0.174134773	6.726387929	1.73926E-11	7.64451E-10
ENSRNOG00000026937	ENSRNOG00000026937	Arsk	Arsk	arylsulfatase family, member K [Source:RGD Symbol;Acc:1310182]	2	5574322	5631467	-1	protein_coding	2785.750104	6609.837494	4697.793799	1.256324794	1.183469348	0.18702356	6.717468094	1.84909E-11	8.09929E-10
ENSRNOG00000009782	ENSRNOG00000009782	Efcab7	Efcab7	EF-hand calcium binding domain 7 [Source:RGD Symbol;Acc:1561825]	5	114525167	114576129	1	protein_coding	1888.356485	4916.506743	3402.431614	1.394452254	1.303504149	0.207597134	6.717107447	1.85367E-11	8.09929E-10
ENSRNOG00000023683	ENSRNOG00000023683	Nog	Nog	noggin [Source:RGD Symbol;Acc:3183]	10	74128712	74130339	-1	protein_coding	293.9844298	12.01547022	152.99995	-4.557961452	-4.052696402	0.678831936	-6.714418122	1.88818E-11	8.22581E-10
ENSRNOG00000012786	ENSRNOG00000012786	Pgrmc1	Pgrmc1	progesterone receptor membrane component 1 [Source:RGD Symbol;Acc:70890]	X	115832884	115888682	1	protein_coding	27741.83446	66054.57125	46898.20286	1.225333723	1.156294813	0.18259657	6.71060646	1.93817E-11	8.41883E-10
ENSRNOG00000004160	ENSRNOG00000004160	Prps2	Prps2	phosphoribosyl pyrophosphate synthetase 2 [Source:RGD Symbol;Acc:3415]	X	26976061	27013181	1	protein_coding	3380.281981	10574.4181	6977.350042	1.57079846	1.455957529	0.234380649	6.701911889	2.0571E-11	8.90929E-10
ENSRNOG00000062927	ENSRNOG00000062927		ENSRNOG00000062927		2	183779559	183809469	1	protein_coding	4087.888614	1484.539285	2786.213949	-1.557022146	-1.44358896	0.232758948	-6.689419059	2.24058E-11	9.67566E-10
ENSRNOG00000026985	ENSRNOG00000026985	Phldb1	Phldb1	pleckstrin homology-like domain, family B, member 1 [Source:RGD Symbol;Acc:620878]	8	45003538	45051522	-1	protein_coding	1981.171094	619.7359969	1300.453546	-1.675748926	-1.546626525	0.250606654	-6.686769484	2.28151E-11	9.79604E-10
ENSRNOG00000000700	ENSRNOG00000000700	Tmem119	Tmem119	transmembrane protein 119 [Source:RGD Symbol;Acc:1307573]	12	42828418	42835689	1	protein_coding	1578.454621	430.1582586	1004.30644	-1.918273546	-1.759070237	0.286876472	-6.686758013	2.28169E-11	9.79604E-10
ENSRNOG00000062473	ENSRNOG00000062473	Bbc3	Bbc3	Bcl-2 binding component 3 [Source:RGD Symbol;Acc:631434]	1	77014543	77022509	1	protein_coding	1063.89247	111.3782629	587.6353663	-3.514728396	-3.183370652	0.525724478	-6.685495052	2.30145E-11	9.85235E-10
ENSRNOG00000021962	ENSRNOG00000021962	Fzd2	Fzd2	frizzled class receptor 2 [Source:RGD Symbol;Acc:71012]	10	87561326	87565334	1	protein_coding	7631.063854	2702.444289	5166.754071	-1.634090579	-1.51025857	0.244509495	-6.683137508	2.3388E-11	9.98337E-10
ENSRNOG00000000991	ENSRNOG00000000991	Arpc1b	Arpc1b	actin related protein 2/3 complex, subunit 1B [Source:RGD Symbol;Acc:2155]	12	9480831	9495747	-1	protein_coding	44316.06939	19919.28214	32117.67576	-1.19675438	-1.130765473	0.179120417	-6.681284032	2.36858E-11	1.00814E-09
ENSRNOG00000010765	ENSRNOG00000010765	Vcl	Vcl	vinculin [Source:RGD Symbol;Acc:1311217]	15	3265815	3355606	-1	protein_coding	5974.456479	2361.074831	4167.765655	-1.33210178	-1.248356448	0.199598057	-6.673921593	2.49057E-11	1.05703E-09
ENSRNOG00000005861	ENSRNOG00000005861	Hsd11b1	Hsd11b1	hydroxysteroid 11-beta dehydrogenase 1 [Source:RGD Symbol;Acc:2834]	13	104728539	104788687	-1	protein_coding	6731.56401	19204.39571	12967.97986	1.696811102	1.564167653	0.254530698	6.666430073	2.621E-11	1.10921E-09
ENSRNOG00000012420	ENSRNOG00000012420	Bcl9l	Bcl9l	BCL9 like [Source:RGD Symbol;Acc:1309096]	8	44811977	44840611	1	protein_coding	1056.322895	127.059977	591.6914362	-3.599156398	-3.253286144	0.540467902	-6.659334221	2.75071E-11	1.16078E-09
ENSRNOG00000002246	ENSRNOG00000002246	Slc30a9	Slc30a9	solute carrier family 30 member 9 [Source:RGD Symbol;Acc:1593180]	14	40816290	40870929	-1	protein_coding	4427.1901	10707.47202	7567.331058	1.296629366	1.217164452	0.194817316	6.655616623	2.82115E-11	1.18713E-09
ENSRNOG00000004392	ENSRNOG00000004392	Aatk	Aatk	apoptosis-associated tyrosine kinase [Source:RGD Symbol;Acc:1590980]	10	105291585	105327112	-1	protein_coding	291.4850658	14.04441415	152.76474	-4.226366713	-3.777840044	0.635075262	-6.654906855	2.8348E-11	1.18949E-09
ENSRNOG00000028105	ENSRNOG00000028105	Hars1	Hars1	histidyl-tRNA synthetase 1 [Source:RGD Symbol;Acc:1310695]	18	28381655	28398740	-1	protein_coding	3193.743819	1069.038351	2131.391085	-1.576875971	-1.459530727	0.237043783	-6.652256172	2.88634E-11	1.2077E-09
ENSRNOG00000011555	ENSRNOG00000011555	Lrrc40	Lrrc40	leucine rich repeat containing 40 [Source:RGD Symbol;Acc:1562017]	2	247101500	247131059	1	protein_coding	3115.89738	7566.816335	5341.356857	1.275476107	1.198677412	0.191805164	6.64985279	2.93386E-11	1.22412E-09
ENSRNOG00000020673	ENSRNOG00000020673	Pbxip1	Pbxip1	PBX homeobox interacting protein 1 [Source:RGD Symbol;Acc:1305180]	2	174856397	174868919	1	protein_coding	3782.211688	1243.024093	2512.617891	-1.636471895	-1.510870969	0.246313838	-6.643848802	3.05596E-11	1.27149E-09
ENSRNOG00000053550	ENSRNOG00000053550	Itga1	Itga1	integrin subunit alpha 1 [Source:RGD Symbol;Acc:2923]	2	46653193	46812238	-1	protein_coding	7541.806377	2626.768965	5084.287671	-1.618161135	-1.494543474	0.244010705	-6.631516994	3.32254E-11	1.37853E-09
ENSRNOG00000054514	ENSRNOG00000054514	Mkln1	Mkln1	muskelin 1 [Source:RGD Symbol;Acc:620076]	4	60002464	60123993	1	protein_coding	5202.947484	12375.57053	8789.259006	1.242042944	1.169212339	0.187330952	6.630206747	3.35217E-11	1.38694E-09
ENSRNOG00000010237	ENSRNOG00000010237	Map7d1	Map7d1	MAP7 domain containing 1 [Source:RGD Symbol;Acc:1597986]	5	138527401	138552499	-1	protein_coding	2645.625652	691.154267	1668.38996	-2.095013697	-1.912080284	0.316271972	-6.624089026	3.49396E-11	1.44158E-09
ENSRNOG00000028219	ENSRNOG00000028219	Tmem209	Tmem209	transmembrane protein 209 [Source:RGD Symbol;Acc:1309682]	4	59101550	59128630	-1	protein_coding	1714.28138	4637.614742	3175.948061	1.48013172	1.374884368	0.223554369	6.620902682	3.57012E-11	1.46891E-09
ENSRNOG00000006652	ENSRNOG00000006652	Ddx1	Ddx1	DEAD-box helicase 1 [Source:RGD Symbol;Acc:619903]	6	35996469	36027365	-1	protein_coding	5705.783753	12729.59295	9217.688352	1.152291483	1.090694478	0.17416599	6.616053364	3.68915E-11	1.51204E-09
ENSRNOG00000021611	ENSRNOG00000021611	Clip2	Clip2	CAP-GLY domain containing linker protein 2 [Source:RGD Symbol;Acc:62019]	12	22163218	22227023	1	protein_coding	2385.339663	741.5197766	1563.42972	-1.763040104	-1.619730533	0.266489171	-6.615803932	3.69538E-11	1.51204E-09
ENSRNOG00000008336	ENSRNOG00000008336	Tnfrsf11b	Tnfrsf11b	TNF receptor superfamily member 11B [Source:RGD Symbol;Acc:619802]	7	85566520	85594538	-1	protein_coding	4045.925564	1150.562066	2598.243815	-1.865590155	-1.708998976	0.282263811	-6.609384842	3.8592E-11	1.57472E-09
ENSRNOG00000046005	ENSRNOG00000046005	Scd2	Scd2	stearoyl-Coenzyme A desaturase 2 [Source:RGD Symbol;Acc:621177]	1	243169236	243182232	1	protein_coding	12393.54537	27121.02215	19757.28376	1.137217639	1.077289236	0.172201701	6.603986085	4.00247E-11	1.6287E-09
ENSRNOG00000011227	ENSRNOG00000011227	Atp1b2	Atp1b2	ATPase Na+/K+ transporting subunit beta 2 [Source:RGD Symbol;Acc:2171]	10	54318701	54324933	-1	protein_coding	3790.55864	16774.81307	10282.68585	1.898843577	1.737798704	0.287598182	6.60241857	4.04503E-11	1.64151E-09
ENSRNOG00000018557	ENSRNOG00000018557	Cdh22	Cdh22	cadherin 22 [Source:RGD Symbol;Acc:2321]	3	153845787	153970588	-1	protein_coding	848.1748639	152.710002	500.4424329	-2.672303373	-2.426800932	0.405426296	-6.591341996	4.35869E-11	1.76396E-09
ENSRNOG00000014215	ENSRNOG00000014215	Klf9	Klf9	KLF transcription factor 9 [Source:RGD Symbol;Acc:70934]	1	220700108	220725037	1	protein_coding	6424.368897	1819.016922	4121.69291	-1.769038253	-1.623641116	0.268604619	-6.586030637	4.51741E-11	1.82321E-09
ENSRNOG00000006305	ENSRNOG00000006305	Slc38a2	Slc38a2	solute carrier family 38, member 2 [Source:RGD Symbol;Acc:69420]	7	127851267	127863436	-1	protein_coding	1458.323477	3835.936332	2647.129904	1.400041407	1.304415892	0.213015883	6.572474248	4.94859E-11	1.98979E-09
ENSRNOG00000016753	ENSRNOG00000016753	Slc14a1	Slc14a1	solute carrier family 14 member 1 (Kidd blood group) [Source:RGD Symbol;Acc:3688]	18	71565454	71595146	-1	protein_coding	5906.276951	13293.09713	9599.687043	1.175581295	1.11022132	0.17887123	6.572221228	4.95701E-11	1.98979E-09
ENSRNOG00000021259	ENSRNOG00000021259	Prnp	Prnp	prion protein [Source:RGD Symbol;Acc:3410]	3	119177485	119203937	1	protein_coding	18998.07044	7479.648629	13238.85954	-1.271060926	-1.192990499	0.193552152	-6.56702039	5.1332E-11	2.05495E-09
ENSRNOG00000018681	ENSRNOG00000018681	Nes	Nes	nestin [Source:RGD Symbol;Acc:3162]	2	173438734	173447777	1	protein_coding	3938.160399	1300.989066	2619.574733	-1.540909007	-1.425297427	0.234883903	-6.560300598	5.36994E-11	2.14392E-09
ENSRNOG00000013742	ENSRNOG00000013742	Large1	Large1	LARGE xylosyl- and glucuronyltransferase 1 [Source:RGD Symbol;Acc:1308895]	19	11603129	12048930	-1	protein_coding	3837.042505	992.5435324	2414.793019	-1.868853932	-1.709042331	0.285225532	-6.552197209	5.66966E-11	2.2575E-09
ENSRNOG00000046912	ENSRNOG00000046912	Nr1d2	Nr1d2	nuclear receptor subfamily 1, group D, member 2 [Source:RGD Symbol;Acc:628828]	15	7524257	7550553	1	protein_coding	1410.607409	3917.391386	2663.999398	1.491557302	1.38241124	0.227799095	6.547687572	5.84348E-11	2.31554E-09
ENSRNOG00000016950	ENSRNOG00000016950	Otud1	Otud1	OTU deubiquitinase 1 [Source:RGD Symbol;Acc:1563344]	17	82259840	82262995	1	protein_coding	1372.632179	355.7140606	864.1731198	-2.063365948	-1.879564249	0.31513643	-6.547532285	5.84956E-11	2.31554E-09
ENSRNOG00000018231	ENSRNOG00000018231	Nacc2	Nacc2	NACC family member 2 [Source:RGD Symbol;Acc:1309292]	3	8883065	8946660	-1	protein_coding	5274.907841	1667.179052	3471.043446	-1.726075728	-1.584641951	0.263635452	-6.547206444	5.86233E-11	2.31554E-09
ENSRNOG00000069024	ENSRNOG00000069024		ENSRNOG00000069024		10	16681808	16683120	1	protein_coding	1027.652059	241.937658	634.7948586	-2.143698089	-1.950384111	0.327590083	-6.543843044	5.99577E-11	2.36195E-09
ENSRNOG00000005258	ENSRNOG00000005258	Myef2	Myef2	myelin expression factor 2 [Source:RGD Symbol;Acc:1306547]	3	112338241	112374181	-1	protein_coding	2104.372548	5088.724046	3596.548297	1.271777308	1.193032218	0.194407632	6.541807505	6.07797E-11	2.38798E-09
ENSRNOG00000013438	ENSRNOG00000013438	Yae1	Yae1	YAE1 maturation factor of ABCE1 [Source:RGD Symbol;Acc:1306613]	17	47027019	47033546	1	protein_coding	3265.060088	7765.655599	5515.357844	1.24547796	1.170223718	0.190474883	6.538804187	6.20127E-11	2.42769E-09
ENSRNOG00000016251	ENSRNOG00000016251	Dnaja2	Dnaja2	DnaJ heat shock protein family (Hsp40) member A2 [Source:RGD Symbol;Acc:71001]	19	21497729	21516901	1	protein_coding	9962.667567	21451.25478	15706.96117	1.104313273	1.047353402	0.168892692	6.538549781	6.21182E-11	2.42769E-09
ENSRNOG00000058470	ENSRNOG00000058470	Col12a1	Col12a1	collagen type XII alpha 1 chain [Source:RGD Symbol;Acc:2374]	8	80547593	80665686	-1	protein_coding	5776.443956	1845.962794	3811.203375	-1.721317499	-1.579308172	0.26403864	-6.51918788	7.06891E-11	2.75539E-09
ENSRNOG00000068887	ENSRNOG00000068887	Ddt	Ddt	D-dopachrome tautomerase [Source:RGD Symbol;Acc:61923]	20	12884243	12888482	1	protein_coding	9058.221622	20994.12847	15026.17505	1.186660298	1.118761122	0.182119506	6.515833055	7.22873E-11	2.81029E-09
ENSRNOG00000062930	ENSRNOG00000062930		ENSRNOG00000062930		3	2235686	2238458	1	protein_coding	4555.913202	1832.08004	3193.996621	-1.34443019	-1.254894802	0.206476957	-6.511284416	7.45109E-11	2.88915E-09
ENSRNOG00000062421	ENSRNOG00000062421	RragB	RragB	Ras-related GTP binding B [Source:RGD Symbol;Acc:619805]	X	18184992	18234639	-1	protein_coding	1517.858878	3969.563449	2743.711163	1.388157602	1.292219593	0.213483001	6.50242688	7.90344E-11	3.05655E-09
ENSRNOG00000059659	ENSRNOG00000059659	Zfand3	Zfand3	zinc finger AN1-type containing 3 [Source:RGD Symbol;Acc:1307113]	20	8082200	8279616	1	protein_coding	3405.340668	1308.506776	2356.923722	-1.387042879	-1.291236774	0.213341502	-6.501514554	7.95153E-11	3.06664E-09
ENSRNOG00000016585	ENSRNOG00000016585	Bmi1	Bmi1	BMI1 proto-oncogene, polycomb ring finger [Source:RGD Symbol;Acc:1307403]	17	81332214	81388690	1	protein_coding	1252.558825	3327.451501	2290.005163	1.402703459	1.304667487	0.215762433	6.501147769	7.97095E-11	3.06664E-09
ENSRNOG00000010849	ENSRNOG00000010849	Adprs	Adprs	ADP-ribosylserine hydrolase [Source:RGD Symbol;Acc:1309068]	5	138614022	138619296	-1	protein_coding	3042.171508	1059.893853	2051.03268	-1.496854313	-1.385270282	0.230416668	-6.496293551	8.2323E-11	3.15898E-09
ENSRNOG00000020822	ENSRNOG00000020822	Atp8b2	Atp8b2	ATPase phospholipid transporting 8B2 [Source:RGD Symbol;Acc:1597731]	2	175378517	175401883	-1	protein_coding	1708.542606	458.0108205	1083.276713	-1.976095278	-1.799270943	0.304680316	-6.485798963	8.82628E-11	3.37816E-09
ENSRNOG00000008641	ENSRNOG00000008641	Gnpnat1	Gnpnat1	glucosamine-phosphate N-acetyltransferase 1 [Source:RGD Symbol;Acc:1563144]	15	18596442	18608739	-1	protein_coding	1673.304806	4461.968878	3067.636842	1.355345808	1.263405128	0.209191163	6.478982141	9.23434E-11	3.52523E-09
ENSRNOG00000006548	ENSRNOG00000006548	Mrc2	Mrc2	mannose receptor, C type 2 [Source:RGD Symbol;Acc:1559436]	10	90261394	90322856	1	protein_coding	1688.961573	435.0606698	1062.011121	-1.867147299	-1.703742461	0.288273583	-6.476997572	9.35657E-11	3.56271E-09
ENSRNOG00000032192	ENSRNOG00000032192	Cfap97	Cfap97	cilia and flagella associated protein 97 [Source:RGD Symbol;Acc:1307325]	16	46086111	46125933	-1	protein_coding	1835.194947	4471.833625	3153.514286	1.290891894	1.207843711	0.199466827	6.471712184	9.68986E-11	3.68016E-09
ENSRNOG00000030127	ENSRNOG00000030127	Eml2	Eml2	EMAP like 2 [Source:RGD Symbol;Acc:621066]	1	78828080	78859341	1	protein_coding	843.3397951	77.59033222	460.4650637	-3.700224019	-3.315594896	0.571834431	-6.470796124	9.74879E-11	3.69307E-09
ENSRNOG00000068566	ENSRNOG00000068566	Msx1	Msx1	msh homeobox 1 [Source:RGD Symbol;Acc:620929]	14	72961148	72964966	1	pseudogene	1143.606693	294.8177672	719.2122304	-2.056400803	-1.868793299	0.317817891	-6.470374578	9.77603E-11	3.69394E-09
ENSRNOG00000031269	ENSRNOG00000031269	RGD1304694	RGD1304694	similar to CG9646-PA [Source:RGD Symbol;Acc:1304694]	7	116071447	116107727	-1	protein_coding	1545.520862	452.1027295	998.8117957	-1.857824033	-1.695184699	0.287226906	-6.468140662	9.92161E-11	3.73941E-09
ENSRNOG00000011946	ENSRNOG00000011946	Ptn	Ptn	pleiotrophin [Source:RGD Symbol;Acc:3444]	4	65293734	65375456	-1	protein_coding	248707.1382	575336.8496	412021.9939	1.269351724	1.189163423	0.196316942	6.465828718	1.00745E-10	3.7874E-09
ENSRNOG00000009439	ENSRNOG00000009439	Eef1a1	Eef1a1	eukaryotic translation elongation factor 1 alpha 1 [Source:RGD Symbol;Acc:67387]	8	79341557	79344839	-1	protein_coding	39580.65002	81222.00476	60401.32739	1.072011175	1.017795038	0.165881014	6.462530873	1.02966E-10	3.8611E-09
ENSRNOG00000008301	ENSRNOG00000008301	Tagln2	Tagln2	transgelin 2 [Source:RGD Symbol;Acc:1310840]	13	84967009	84973972	1	protein_coding	13387.91363	3893.445125	8640.679376	-1.515517571	-1.400007659	0.234618712	-6.459491471	1.05055E-10	3.9295E-09
ENSRNOG00000001448	ENSRNOG00000001448	Hip1	Hip1	huntingtin interacting protein 1 [Source:RGD Symbol;Acc:620305]	12	21133406	21267725	1	protein_coding	2301.412096	599.3800022	1450.396049	-2.233765734	-2.024237257	0.346068325	-6.454695714	1.08437E-10	4.04575E-09
ENSRNOG00000011821	ENSRNOG00000011821	S100a4	S100a4	S100 calcium-binding protein A4 [Source:RGD Symbol;Acc:3245]	2	176091804	176093254	1	protein_coding	64442.96361	27557.42985	46000.19673	-1.193201487	-1.123154472	0.184907424	-6.452966914	1.09681E-10	4.08191E-09
ENSRNOG00000013238	ENSRNOG00000013238	Tmem14a	Tmem14a	transmembrane protein 14A [Source:RGD Symbol;Acc:1307710]	9	23640594	23652379	1	protein_coding	1375.282373	351.0269867	863.1546799	-2.091216802	-1.898017467	0.324306417	-6.448274515	1.13131E-10	4.19973E-09
ENSRNOG00000052256	ENSRNOG00000052256	Dact3	Dact3	dishevelled-binding antagonist of beta-catenin 3 [Source:RGD Symbol;Acc:1563892]	1	77546900	77558630	1	protein_coding	1097.073978	223.4994607	660.2867196	-2.507403145	-2.266941548	0.388966343	-6.446324179	1.14595E-10	4.24347E-09
ENSRNOG00000036677	ENSRNOG00000036677	Slc16a3	Slc16a3	solute carrier family 16 member 3 [Source:RGD Symbol;Acc:620603]	10	106212778	106222562	1	protein_coding	1431.047942	415.2020629	923.1250023	-1.814207378	-1.655957898	0.281706324	-6.440066217	1.19421E-10	4.41115E-09
ENSRNOG00000014252	ENSRNOG00000014252	Irf2bp1	Irf2bp1	interferon regulatory factor 2 binding protein 1 [Source:RGD Symbol;Acc:1308312]	1	78652412	78655530	1	protein_coding	1488.820094	434.9173195	961.868707	-1.790558475	-1.63545701	0.278084243	-6.438906616	1.20337E-10	4.43392E-09
ENSRNOG00000016494	ENSRNOG00000016494	Tmem204	Tmem204	transmembrane protein 204 [Source:RGD Symbol;Acc:1359314]	10	14076519	14101920	-1	protein_coding	219.0228185	4.026249185	111.5245338	-6.256937352	-5.183861911	0.972270014	-6.435390646	1.23156E-10	4.52652E-09
ENSRNOG00000008937	ENSRNOG00000008937	Csrp1	Csrp1	cysteine and glycine-rich protein 1 [Source:RGD Symbol;Acc:62053]	13	47167789	47179384	1	protein_coding	43021.05659	21061.97913	32041.51786	-1.032302188	-0.982473218	0.160430907	-6.434559304	1.23832E-10	4.5401E-09
ENSRNOG00000064090	ENSRNOG00000064090	Tmsb10	Tmsb10	thymosin, beta 10 [Source:RGD Symbol;Acc:62022]	4	105009212	105011028	-1	protein_coding	94932.8532	42627.96723	68780.41021	-1.128756037	-1.066340859	0.176218834	-6.405422238	1.49954E-10	5.48424E-09
ENSRNOG00000055966	ENSRNOG00000055966	LOC689800	LOC689800	similar to osteoclast inhibitory lectin [Source:RGD Symbol;Acc:1587580]	4	162296007	162339892	1	protein_coding	1209.934035	273.4882487	741.7111417	-2.063792841	-1.870494813	0.32278382	-6.393730761	1.61886E-10	5.90606E-09
ENSRNOG00000008065	ENSRNOG00000008065	Wwc1	Wwc1	WW and C2 domain containing 1 [Source:RGD Symbol;Acc:1308329]	10	20300833	20454497	-1	protein_coding	873.1723693	103.273314	488.2228416	-3.490008222	-3.126454678	0.545897836	-6.393152697	1.625E-10	5.91388E-09
ENSRNOG00000042426	ENSRNOG00000042426	Cyp4v3	Cyp4v3	cytochrome P450, family 4, subfamily v, polypeptide 3 [Source:RGD Symbol;Acc:708530]	16	46918401	46943395	1	protein_coding	1464.876496	3834.143979	2649.510237	1.353438817	1.259369697	0.211727786	6.392353329	1.63352E-10	5.92347E-09
ENSRNOG00000010993	ENSRNOG00000010993	Dpm1	Dpm1	dolichyl-phosphate mannosyltransferase subunit 1, catalytic [Source:RGD Symbol;Acc:1310120]	3	156919979	156939536	-1	protein_coding	7093.132827	2666.07043	4879.601629	-1.394730747	-1.294615208	0.218199846	-6.391987782	1.63743E-10	5.92347E-09
ENSRNOG00000015582	ENSRNOG00000015582	Me2	Me2	malic enzyme 2 [Source:RGD Symbol;Acc:1310321]	18	67355795	67400987	-1	protein_coding	3296.52393	7607.514667	5452.019299	1.217487951	1.142804352	0.190477065	6.391782385	1.63963E-10	5.92347E-09
ENSRNOG00000011238	ENSRNOG00000011238	Tiparp	Tiparp	TCDD-inducible poly(ADP-ribose) polymerase [Source:RGD Symbol;Acc:1306171]	2	149753682	149780327	1	protein_coding	7739.376603	17248.32394	12493.85027	1.114611185	1.053709524	0.174506694	6.387211625	1.68938E-10	6.08834E-09
ENSRNOG00000056728	ENSRNOG00000056728	G6pd	G6pd	glucose-6-phosphate dehydrogenase [Source:RGD Symbol;Acc:2645]	X	152201098	152220801	-1	protein_coding	12263.27218	30333.50585	21298.38901	1.350449474	1.256643735	0.211462215	6.386244829	1.70009E-10	6.11206E-09
ENSRNOG00000005556	ENSRNOG00000005556	Snrpf	Snrpf	small nuclear ribonucleoprotein polypeptide F [Source:RGD Symbol;Acc:1588229]	7	28130427	28137129	-1	protein_coding	3089.70409	1187.461953	2138.583021	-1.38183503	-1.283348253	0.21648088	-6.383173571	1.73455E-10	6.22086E-09
ENSRNOG00000009808	ENSRNOG00000009808	Ift80	Ift80	intraflagellar transport 80 [Source:RGD Symbol;Acc:1312006]	2	153145795	153240024	-1	protein_coding	1678.001937	4228.635459	2953.318698	1.33728133	1.245154619	0.20968337	6.377622263	1.79858E-10	6.43494E-09
ENSRNOG00000052129	ENSRNOG00000052129	Nwd1	Nwd1	NACHT and WD repeat domain containing 1 [Source:RGD Symbol;Acc:2321209]	16	17170659	17252705	-1	protein_coding	671.8555294	2333.666835	1502.761182	1.937778335	1.7592488	0.304198748	6.370106218	1.88897E-10	6.74204E-09
ENSRNOG00000005331	ENSRNOG00000005331	Vapb	Vapb	VAMP associated protein B and C [Source:RGD Symbol;Acc:68326]	3	162535905	162573763	1	protein_coding	2606.66783	822.5184027	1714.593116	-1.632795958	-1.496511612	0.256642644	-6.36213815	1.98964E-10	7.08428E-09
ENSRNOG00000000081	ENSRNOG00000000081	Antxr2	Antxr2	ANTXR cell adhesion molecule 2 [Source:RGD Symbol;Acc:1561294]	14	11541772	11682094	1	protein_coding	901.9036996	2635.281146	1768.592423	1.557496808	1.432264233	0.244840804	6.361263239	2.00101E-10	7.10767E-09
ENSRNOG00000001010	ENSRNOG00000001010	Tecpr1	Tecpr1	tectonin beta-propeller repeat containing 1 [Source:RGD Symbol;Acc:1306873]	12	10391696	10419611	1	protein_coding	544.1162328	66.17148523	305.143859	-3.21889064	-2.88801922	0.506164923	-6.359371208	2.02581E-10	7.17855E-09
ENSRNOG00000019014	ENSRNOG00000019014	Ndst1	Ndst1	N-deacetylase and N-sulfotransferase 1 [Source:RGD Symbol;Acc:69303]	18	54140779	54178191	-1	protein_coding	418.3296582	36.69335883	227.5115085	-3.687440617	-3.287958346	0.580645265	-6.350591034	2.14489E-10	7.58237E-09
ENSRNOG00000012940	ENSRNOG00000012940	Vps41	Vps41	VPS41 subunit of HOPS complex [Source:RGD Symbol;Acc:1560511]	17	46063124	46227791	-1	protein_coding	11375.86351	23665.97638	17520.91994	1.05303747	0.999326082	0.165896758	6.347547027	2.18775E-10	7.71547E-09
ENSRNOG00000007719	ENSRNOG00000007719	Ccnc	Ccnc	cyclin C [Source:RGD Symbol;Acc:70905]	5	35266823	35296584	1	protein_coding	9616.030272	22679.71722	16147.87374	1.195768514	1.123118731	0.188396571	6.347082166	2.19437E-10	7.72043E-09
ENSRNOG00000016758	ENSRNOG00000016758	Loxl2	Loxl2	lysyl oxidase-like 2 [Source:RGD Symbol;Acc:1308435]	15	44683880	44773067	1	protein_coding	3686.894727	1478.890139	2582.892433	-1.313598207	-1.223755628	0.207371076	-6.334529541	2.38067E-10	8.35602E-09
ENSRNOG00000027761	ENSRNOG00000027761	Htatsf1	Htatsf1	HIV-1 Tat specific factor 1 [Source:RGD Symbol;Acc:1563377]	X	134935426	134949607	1	protein_coding	2703.464588	6763.978586	4733.721587	1.346728793	1.251896372	0.2127239	6.330876744	2.43772E-10	8.53605E-09
ENSRNOG00000050562	ENSRNOG00000050562	Zfp449	Zfp449	zinc finger protein 449 [Source:RGD Symbol;Acc:1584453]	X	134122636	134140924	1	protein_coding	510.3486854	1618.816694	1064.58269	1.681568698	1.536609966	0.26577383	6.327066505	2.49866E-10	8.7288E-09
ENSRNOG00000010219	ENSRNOG00000010219	Ralgds	Ralgds	ral guanine nucleotide dissociation stimulator [Source:RGD Symbol;Acc:3533]	3	11839416	11880059	1	protein_coding	738.2467309	99.75040587	418.9985684	-3.164297118	-2.836154084	0.500363031	-6.324002619	2.54873E-10	8.88279E-09
ENSRNOG00000008487	ENSRNOG00000008487	Amotl2	Amotl2	angiomotin like 2 [Source:RGD Symbol;Acc:70977]	8	103302992	103318910	1	protein_coding	1596.399776	273.9528138	935.1762948	-2.552735724	-2.296179466	0.403933479	-6.319693362	2.62083E-10	9.11261E-09
ENSRNOG00000020161	ENSRNOG00000020161	Zbtb7a	Zbtb7a	zinc finger and BTB domain containing 7a [Source:RGD Symbol;Acc:620946]	7	8563779	8576539	-1	protein_coding	3560.479954	1236.260354	2398.370154	-1.591211896	-1.459246041	0.251852692	-6.318026164	2.64925E-10	9.18986E-09
ENSRNOG00000010861	ENSRNOG00000010861	Atad1	Atad1	ATPase family, AAA domain containing 1 [Source:RGD Symbol;Acc:1308570]	1	230544047	230596548	-1	protein_coding	6596.729673	14389.34326	10493.03647	1.123880655	1.060371735	0.178020242	6.313218342	2.73291E-10	9.45793E-09
ENSRNOG00000000567	ENSRNOG00000000567	Unc5b	Unc5b	unc-5 netrin receptor B [Source:RGD Symbol;Acc:621756]	20	28697726	28764537	-1	protein_coding	2675.040657	411.5277127	1543.284185	-2.66032096	-2.390770436	0.421493516	-6.311653347	2.7607E-10	9.53182E-09
ENSRNOG00000070982	ENSRNOG00000070982		ENSRNOG00000070982		3	119186168	119203937	-1	protein_coding	26916.03496	12188.32653	19552.18074	-1.164254275	-1.095143235	0.184565271	-6.308089636	2.82501E-10	9.73116E-09
ENSRNOG00000045683	ENSRNOG00000045683	Mfap4	Mfap4	microfibril associated protein 4 [Source:RGD Symbol;Acc:1307841]	10	46167217	46170155	1	protein_coding	66888.74782	25618.73345	46253.74064	-1.357223507	-1.260072877	0.21526322	-6.304948453	2.8829E-10	9.90754E-09
ENSRNOG00000056946	ENSRNOG00000056946	Scaf1	Scaf1	SR-related CTD-associated factor 1 [Source:RGD Symbol;Acc:708405]	1	95485448	95496029	-1	protein_coding	1758.730086	478.411526	1118.570806	-2.049794252	-1.851465544	0.325944582	-6.288781488	3.19967E-10	1.09707E-08
ENSRNOG00000004423	ENSRNOG00000004423	Zbtb18	Zbtb18	zinc finger and BTB domain containing 18 [Source:RGD Symbol;Acc:621548]	13	89439420	89448862	1	protein_coding	2630.940259	6384.51321	4507.726734	1.258773145	1.17559811	0.200374449	6.282104095	3.34021E-10	1.14261E-08
ENSRNOG00000050258	ENSRNOG00000050258	Ccnd3	Ccnd3	cyclin D3 [Source:RGD Symbol;Acc:2293]	9	13394169	13489371	-1	protein_coding	6438.577423	2388.139281	4413.358352	-1.388229975	-1.285681141	0.221014042	-6.281184512	3.36003E-10	1.14675E-08
ENSRNOG00000020134	ENSRNOG00000020134	Upf1	Upf1	UPF1, RNA helicase and ATPase [Source:RGD Symbol;Acc:1589127]	16	19076322	19096568	1	protein_coding	763.4487669	138.0136484	450.7312077	-2.678983637	-2.404082488	0.426648677	-6.279132654	3.40467E-10	1.15931E-08
ENSRNOG00000007393	ENSRNOG00000007393	Ndrg1	Ndrg1	N-myc downstream regulated 1 [Source:RGD Symbol;Acc:1307303]	7	98684487	98725880	-1	protein_coding	4316.123587	1314.508813	2815.3162	-1.747567308	-1.590417983	0.278526149	-6.274338384	3.51124E-10	1.19286E-08
ENSRNOG00000007743	ENSRNOG00000007743	Mgst1	Mgst1	microsomal glutathione S-transferase 1 [Source:RGD Symbol;Acc:70927]	4	171029630	171044892	1	protein_coding	6093.218055	14708.74688	10400.98247	1.173320716	1.102213187	0.18702758	6.273517086	3.52982E-10	1.19642E-08
ENSRNOG00000063732	ENSRNOG00000063732	H1f0	H1f0	H1.0 linker histone [Source:RGD Symbol;Acc:2777]	7	110592208	110594694	1	protein_coding	24231.64918	11797.74094	18014.69506	-1.037952589	-0.984797299	0.165686103	-6.264572403	3.7385E-10	1.26426E-08
ENSRNOG00000043023	ENSRNOG00000043023	Msmp	Msmp	microseminoprotein, prostate associated [Source:RGD Symbol;Acc:2323536]	5	57838935	57839985	-1	protein_coding	1929.557421	9119.174245	5524.365833	1.826974684	1.657624942	0.291774693	6.261594051	3.81062E-10	1.28571E-08
ENSRNOG00000018992	ENSRNOG00000018992	Dpysl3	Dpysl3	dihydropyrimidinase-like 3 [Source:RGD Symbol;Acc:2410]	18	35377181	35480157	-1	protein_coding	4900.85567	1361.594548	3131.225109	-1.631452134	-1.490990743	0.26058513	-6.260726137	3.83189E-10	1.28995E-08
ENSRNOG00000004259	ENSRNOG00000004259	Dohh	Dohh	deoxyhypusine hydroxylase [Source:RGD Symbol;Acc:1304783]	7	8321466	8326289	-1	protein_coding	1512.674593	459.2768834	985.9757381	-1.765617464	-1.605052427	0.28208309	-6.259210582	3.86931E-10	1.2996E-08
ENSRNOG00000006779	ENSRNOG00000006779	Crot	Crot	carnitine O-octanoyltransferase [Source:RGD Symbol;Acc:70908]	4	25080587	25133109	1	protein_coding	7435.969624	15702.14524	11569.05743	1.102423892	1.040663072	0.176288495	6.253521489	4.01299E-10	1.34481E-08
ENSRNOG00000016733	ENSRNOG00000016733	Rab13	Rab13	RAB13, member RAS oncogene family [Source:RGD Symbol;Acc:620880]	2	175675005	175680036	1	protein_coding	5169.497985	2068.596763	3619.047374	-1.32749921	-1.233044965	0.212608055	-6.243880118	4.26847E-10	1.42719E-08
ENSRNOG00000054889	ENSRNOG00000054889	Wdr72	Wdr72	WD repeat domain 72 [Source:RGD Symbol;Acc:1563550]	8	74838318	75018229	1	protein_coding	79.48748172	627.0157589	353.2516203	3.463891258	3.083417784	0.554961379	6.241679857	4.32896E-10	1.44416E-08
ENSRNOG00000005371	ENSRNOG00000005371	Klhl29	Klhl29	kelch-like family member 29 [Source:RGD Symbol;Acc:1311076]	6	28086489	28390647	-1	protein_coding	965.5326241	89.94038614	527.7365051	-3.589350681	-3.189353898	0.575152237	-6.240696719	4.35626E-10	1.44881E-08
ENSRNOG00000023337	ENSRNOG00000023337	Sema3a	Sema3a	semaphorin 3A [Source:RGD Symbol;Acc:3657]	4	21287982	21494432	-1	protein_coding	856.9607146	2571.621476	1714.291095	1.571055786	1.438962329	0.251752628	6.240474215	4.36246E-10	1.44881E-08
ENSRNOG00000019356	ENSRNOG00000019356	Lrfn4	Lrfn4	leucine rich repeat and fibronectin type III domain containing 4 [Source:RGD Symbol;Acc:1585286]	1	201888569	201891861	-1	protein_coding	1208.02925	320.8015989	764.4154246	-1.917829383	-1.733417224	0.308081573	-6.225070085	4.81341E-10	1.59499E-08
ENSRNOG00000014361	ENSRNOG00000014361	Edn1	Edn1	endothelin 1 [Source:RGD Symbol;Acc:2532]	17	22454420	22460885	-1	protein_coding	1241.84948	165.7027904	703.7761354	-2.511595226	-2.248863312	0.4049618	-6.202054683	5.57307E-10	1.8426E-08
ENSRNOG00000026793	ENSRNOG00000026793	Nt5dc3	Nt5dc3	5'-nucleotidase domain containing 3 [Source:RGD Symbol;Acc:1593358]	7	21190554	21247374	1	protein_coding	1088.638178	234.4039068	661.5210422	-2.160868457	-1.941725426	0.348506754	-6.200363207	5.6333E-10	1.85836E-08
ENSRNOG00000009538	ENSRNOG00000009538	Etfdh	Etfdh	electron transfer flavoprotein dehydrogenase [Source:RGD Symbol;Acc:735052]	2	164729749	164762745	-1	protein_coding	3281.260859	7216.634177	5248.947518	1.14383176	1.075297686	0.184502152	6.199557812	5.6622E-10	1.86375E-08
ENSRNOG00000011981	ENSRNOG00000011981	Slc39a13	Slc39a13	solute carrier family 39 member 13 [Source:RGD Symbol;Acc:1304695]	3	77037565	77049226	-1	protein_coding	5547.466207	2080.431292	3813.948749	-1.386219847	-1.281275933	0.223715742	-6.196344674	5.77895E-10	1.89796E-08
ENSRNOG00000012929	ENSRNOG00000012929	Wsb1	Wsb1	WD repeat and SOCS box-containing 1 [Source:RGD Symbol;Acc:1307835]	10	64202763	64219019	-1	protein_coding	3241.599657	7340.401692	5291.000675	1.213764434	1.134886594	0.196135018	6.188412698	6.0773E-10	1.99153E-08
ENSRNOG00000003879	ENSRNOG00000003879	Rnf167	Rnf167	ring finger protein 167 [Source:RGD Symbol;Acc:1305972]	10	55360543	55364927	1	protein_coding	1263.859876	3237.520006	2250.689941	1.345280893	1.246333869	0.217524829	6.184493502	6.23022E-10	2.03713E-08
ENSRNOG00000004978	ENSRNOG00000004978	Prkacb	Prkacb	protein kinase cAMP-activated catalytic subunit beta [Source:RGD Symbol;Acc:1310574]	2	235636885	235726198	-1	protein_coding	4519.594911	9847.545176	7183.570044	1.179483723	1.10551678	0.190728562	6.184095936	6.24594E-10	2.03777E-08
ENSRNOG00000030630	ENSRNOG00000030630	Ehmt2	Ehmt2	euchromatic histone lysine methyltransferase 2 [Source:RGD Symbol;Acc:1302972]	20	3919624	3941547	-1	protein_coding	1474.625291	368.2290312	921.4271609	-1.955390519	-1.762851654	0.316391952	-6.180278947	6.39884E-10	2.08307E-08
ENSRNOG00000009663	ENSRNOG00000009663	Apex1	Apex1	apurinic/apyrimidinic endodeoxyribonuclease 1 [Source:RGD Symbol;Acc:2126]	15	24144362	24146785	1	protein_coding	3327.104966	7554.270811	5440.687888	1.18235668	1.107766303	0.191472765	6.175064521	6.61365E-10	2.14827E-08
ENSRNOG00000007541	ENSRNOG00000007541	Fhl3	Fhl3	four and a half LIM domains 3 [Source:RGD Symbol;Acc:1307180]	5	136950411	136961317	1	protein_coding	1690.040442	499.6692126	1094.854827	-1.737190056	-1.576500361	0.281349236	-6.174497156	6.63744E-10	2.15129E-08
ENSRNOG00000016361	ENSRNOG00000016361	Plcd4	Plcd4	phospholipase C, delta 4 [Source:RGD Symbol;Acc:621025]	9	76117168	76142453	1	protein_coding	117.1405446	633.3426908	375.2416177	2.490371648	2.22752909	0.403368876	6.173931107	6.66126E-10	2.15429E-08
ENSRNOG00000056462	ENSRNOG00000056462	Tmf1	Tmf1	TATA element modulatory factor 1 [Source:RGD Symbol;Acc:620551]	4	129763114	129785629	-1	protein_coding	4461.136828	10021.46824	7241.302533	1.160106574	1.088493471	0.188199682	6.164232382	7.08259E-10	2.28556E-08
ENSRNOG00000015558	ENSRNOG00000015558	Zfp512b	Zfp512b	zinc finger protein 512B [Source:RGD Symbol;Acc:1305284]	3	168687521	168698091	-1	protein_coding	237.7542811	7.680807476	122.7175443	-6.091302113	-4.98959361	0.988452967	-6.162460248	7.16233E-10	2.30627E-08
ENSRNOG00000009675	ENSRNOG00000009675	Cdc42bpb	Cdc42bpb	CDC42 binding protein kinase beta [Source:RGD Symbol;Acc:621753]	6	130333712	130416377	-1	protein_coding	2006.003464	522.2557098	1264.129587	-2.088755359	-1.876275562	0.339067004	-6.160302641	7.26061E-10	2.33284E-08
ENSRNOG00000008079	ENSRNOG00000008079	Ugp2	Ugp2	UDP-glucose pyrophosphorylase 2 [Source:RGD Symbol;Acc:1310210]	14	95456330	95496830	-1	protein_coding	11825.01658	24582.56886	18203.79272	1.047680487	0.99147108	0.170151186	6.157350474	7.3972E-10	2.36984E-08
ENSRNOG00000003825	ENSRNOG00000003825	Wdr75	Wdr75	WD repeat domain 75 [Source:RGD Symbol;Acc:1564869]	9	47903200	47933399	1	protein_coding	2098.016083	5113.918015	3605.967049	1.338701169	1.23994199	0.217423093	6.157125028	7.40774E-10	2.36984E-08
ENSRNOG00000003276	ENSRNOG00000003276	Myo1d	Myo1d	myosin ID [Source:RGD Symbol;Acc:621321]	10	65489154	65766349	-1	protein_coding	4992.66089	2068.099249	3530.380069	-1.291144187	-1.199725098	0.209750906	-6.15560719	7.47904E-10	2.38749E-08
ENSRNOG00000000239	ENSRNOG00000000239	Ccl7	Ccl7	C-C motif chemokine ligand 7 [Source:RGD Symbol;Acc:1359152]	10	67016446	67018303	1	protein_coding	23311.29238	72522.91175	47917.10207	1.507337345	1.381597899	0.245081773	6.150344553	7.73148E-10	2.46277E-08
ENSRNOG00000023360	ENSRNOG00000023360	Fus	Fus	Fus RNA binding protein [Source:RGD Symbol;Acc:1308864]	1	182576545	182590414	1	protein_coding	1144.155488	283.7708151	713.9631514	-2.095675701	-1.881208102	0.340975195	-6.14612362	7.93994E-10	2.52374E-08
ENSRNOG00000037356	ENSRNOG00000037356	Dph6	Dph6	diphthamine biosynthesis 6 [Source:RGD Symbol;Acc:1310006]	3	101307231	101534603	-1	protein_coding	845.4993717	2375.797709	1610.64854	1.479163152	1.356883911	0.241566037	6.123224825	9.17002E-10	2.90297E-08
ENSRNOG00000022523	ENSRNOG00000022523	Fkbp5	Fkbp5	FKBP prolyl isomerase 5 [Source:RGD Symbol;Acc:1309155]	20	6457216	6541674	-1	protein_coding	2494.095225	913.7599029	1703.927564	-1.445412583	-1.328565375	0.236055615	-6.123186613	9.17222E-10	2.90297E-08
ENSRNOG00000006534	ENSRNOG00000006534	Crbn	Crbn	cereblon [Source:RGD Symbol;Acc:1310533]	4	139701094	139719938	-1	protein_coding	3623.882305	8651.158439	6137.520372	1.257509462	1.170329408	0.205420564	6.121633784	9.26207E-10	2.92516E-08
ENSRNOG00000008414	ENSRNOG00000008414	Bsg	Bsg	basigin (Ok blood group) [Source:RGD Symbol;Acc:2220]	7	9993170	10000387	-1	protein_coding	72897.92593	36445.15597	54671.54095	-1.005870867	-0.95448709	0.164324349	-6.121252725	9.28425E-10	2.92592E-08
ENSRNOG00000045686	ENSRNOG00000045686	Nfs1	Nfs1	NFS1 cysteine desulfurase [Source:RGD Symbol;Acc:620912]	3	144637309	144659666	-1	protein_coding	2268.472471	5338.12527	3803.29887	1.254463962	1.167650448	0.205049181	6.11786869	9.48352E-10	2.98237E-08
ENSRNOG00000021882	ENSRNOG00000021882	Tmed9	Tmed9	transmembrane p24 trafficking protein 9 [Source:RGD Symbol;Acc:1307627]	17	9029646	9034176	-1	protein_coding	10144.864	4558.658308	7351.761155	-1.143271231	-1.073028268	0.18693153	-6.115989267	9.59598E-10	3.0101E-08
ENSRNOG00000003687	ENSRNOG00000003687	Rgs2	Rgs2	regulator of G-protein signaling 2 [Source:RGD Symbol;Acc:621665]	13	55798829	55802385	-1	protein_coding	3227.260415	1244.823584	2236.041999	-1.406371411	-1.295532913	0.229960153	-6.115717836	9.61233E-10	3.0101E-08
ENSRNOG00000019000	ENSRNOG00000019000	Limk2	Limk2	LIM domain kinase 2 [Source:RGD Symbol;Acc:62056]	14	78218063	78286007	-1	protein_coding	998.6680185	134.4114633	566.5397409	-2.881469044	-2.563905351	0.471220307	-6.114908468	9.66124E-10	3.01904E-08
ENSRNOG00000001120	ENSRNOG00000001120	Med13l	Med13l	mediator complex subunit 13L [Source:RGD Symbol;Acc:1305884]	12	37808285	38004473	-1	protein_coding	1667.854934	469.0660734	1068.460504	-1.885110321	-1.698311638	0.308569726	-6.109187524	1.0014E-09	3.12267E-08
ENSRNOG00000048736	ENSRNOG00000048736	Mllt1	Mllt1	MLLT1, super elongation complex subunit [Source:RGD Symbol;Acc:1588581]	9	1731080	1775970	-1	protein_coding	1600.970086	455.6157634	1028.292925	-2.03685785	-1.827477722	0.333738812	-6.103149464	1.03999E-09	3.23619E-08
ENSRNOG00000009760	ENSRNOG00000009760	Palm	Palm	paralemmin [Source:RGD Symbol;Acc:620341]	7	9886643	9912555	-1	protein_coding	2848.921832	900.574137	1874.747985	-2.223104591	-1.986997969	0.36497283	-6.09115092	1.12102E-09	3.48103E-08
ENSRNOG00000008934	ENSRNOG00000008934	Tmem65	Tmem65	transmembrane protein 65 [Source:RGD Symbol;Acc:1563224]	7	90274142	90379474	-1	protein_coding	4130.91664	8828.263731	6479.590185	1.087999479	1.025061346	0.178671342	6.089389981	1.13342E-09	3.51217E-08
ENSRNOG00000008767	ENSRNOG00000008767	Atg4c	Atg4c	autophagy related 4C, cysteine peptidase [Source:RGD Symbol;Acc:1598323]	5	113867092	113934830	1	protein_coding	1310.476588	3341.753246	2326.114917	1.334577999	1.234326187	0.219216578	6.087942846	1.14371E-09	3.53666E-08
ENSRNOG00000057290	ENSRNOG00000057290	Tmem168	Tmem168	transmembrane protein 168 [Source:RGD Symbol;Acc:1307778]	4	41830624	41858776	-1	protein_coding	4404.853237	9305.343731	6855.098484	1.078458334	1.016794124	0.177184068	6.086655221	1.15294E-09	3.55615E-08
ENSRNOG00000006394	ENSRNOG00000006394	Tbc1d10a	Tbc1d10a	TBC1 domain family, member 10a [Source:RGD Symbol;Acc:1311641]	14	79055432	79083600	1	protein_coding	1558.033946	345.6007617	951.8173536	-2.206547759	-1.972283273	0.362537711	-6.086395126	1.15481E-09	3.55615E-08
ENSRNOG00000034254	ENSRNOG00000034254	Actb	Actb	actin, beta [Source:RGD Symbol;Acc:628837]	12	11663109	11672877	1	protein_coding	1526166.11	753664.9767	1139915.544	-0.974382632	-0.926405687	0.160136149	-6.084713793	1.167E-09	3.58621E-08
ENSRNOG00000019977	ENSRNOG00000019977	Ptprf	Ptprf	protein tyrosine phosphatase, receptor type, F [Source:RGD Symbol;Acc:3453]	5	131742754	131810023	-1	protein_coding	2395.387436	751.7030114	1573.545224	-1.954168526	-1.755387249	0.321253299	-6.082952399	1.17989E-09	3.61834E-08
ENSRNOG00000042274	ENSRNOG00000042274	Fbxo31	Fbxo31	F-box protein 31 [Source:RGD Symbol;Acc:1561069]	19	49627686	49656010	-1	protein_coding	1268.181508	296.1524569	782.1669823	-2.178380066	-1.947486953	0.358248166	-6.080645402	1.197E-09	3.66321E-08
ENSRNOG00000010257	ENSRNOG00000010257	Cuedc1	Cuedc1	CUE domain containing 1 [Source:RGD Symbol;Acc:1304861]	10	72892637	72986542	1	protein_coding	1125.367369	264.0536952	694.710532	-2.104785689	-1.884029854	0.346208638	-6.079529681	1.20536E-09	3.68118E-08
ENSRNOG00000004067	ENSRNOG00000004067	Nrcam	Nrcam	neuronal cell adhesion molecule [Source:RGD Symbol;Acc:3209]	6	61329863	61702992	1	protein_coding	2355.875633	5350.408793	3853.142213	1.242525226	1.15638148	0.204553965	6.074315044	1.24518E-09	3.79498E-08
ENSRNOG00000016260	ENSRNOG00000016260	Polr3g	Polr3g	RNA polymerase III subunit G [Source:RGD Symbol;Acc:1593792]	2	11945217	11986125	-1	protein_coding	1838.166484	4478.193189	3158.179837	1.302844602	1.207000724	0.214753461	6.066698975	1.30566E-09	3.97114E-08
ENSRNOG00000008619	ENSRNOG00000008619	Agtrap	Agtrap	angiotensin II receptor-associated protein [Source:RGD Symbol;Acc:1359346]	5	158508749	158519036	-1	protein_coding	1798.192025	535.8793749	1167.0357	-1.769725045	-1.59798625	0.291842671	-6.063969465	1.32802E-09	4.03088E-08
ENSRNOG00000002488	ENSRNOG00000002488	Galnt10	Galnt10	polypeptide N-acetylgalactosaminyltransferase 10 [Source:RGD Symbol;Acc:69409]	10	41820158	41967013	1	protein_coding	1024.641594	95.54512707	560.0933606	-3.002486754	-2.662445829	0.495249269	-6.062576858	1.33958E-09	4.05763E-08
ENSRNOG00000062438	ENSRNOG00000062438		ENSRNOG00000062438		2	38169688	38191204	-1	protein_coding	591.389254	1769.336988	1180.363121	1.599660005	1.454875669	0.26418581	6.055056486	1.40368E-09	4.24314E-08
ENSRNOG00000067956	ENSRNOG00000067956	Tmem185b	Tmem185b	transmembrane protein 185B [Source:RGD Symbol;Acc:1309602]	13	30647482	30650858	1	protein_coding	914.4013554	2644.178156	1779.289756	1.563892374	1.424937232	0.258321672	6.054050207	1.41249E-09	4.26105E-08
ENSRNOG00000005528	ENSRNOG00000005528	Tbk1	Tbk1	TANK-binding kinase 1 [Source:RGD Symbol;Acc:1588588]	7	57077830	57110892	-1	protein_coding	1192.897512	3333.662183	2263.279848	1.482920039	1.357099387	0.245165288	6.048654163	1.46061E-09	4.39726E-08
ENSRNOG00000050636	ENSRNOG00000050636	Arhgef10l	Arhgef10l	Rho guanine nucleotide exchange factor 10 like [Source:RGD Symbol;Acc:1585585]	5	152792252	152919538	-1	protein_coding	2216.961401	684.3747784	1450.66809	-1.859031676	-1.672299426	0.307440946	-6.046792737	1.47758E-09	4.43932E-08
ENSRNOG00000014779	ENSRNOG00000014779	Pdcd4	Pdcd4	programmed cell death 4 [Source:RGD Symbol;Acc:620816]	1	252921392	252944275	1	protein_coding	7462.798823	16872.51938	12167.6591	1.286014274	1.192203582	0.212742604	6.044930588	1.49474E-09	4.48181E-08
ENSRNOG00000016592	ENSRNOG00000016592	Gnai2	Gnai2	G protein subunit alpha i2 [Source:RGD Symbol;Acc:620243]	8	108288401	108308979	-1	protein_coding	95303.4226	45681.30509	70492.36384	-1.042081149	-0.984568505	0.172485258	-6.04156645	1.52625E-09	4.56704E-08
ENSRNOG00000008415	ENSRNOG00000008415	Nab2	Nab2	Ngfi-A binding protein 2 [Source:RGD Symbol;Acc:1311712]	7	63497589	63503989	-1	protein_coding	2193.777185	643.9529147	1418.86505	-1.879041866	-1.688793872	0.31109241	-6.04014051	1.5398E-09	4.59256E-08
ENSRNOG00000049873	ENSRNOG00000049873	Ap1s3	Ap1s3	adaptor related protein complex 1 subunit sigma 3 [Source:RGD Symbol;Acc:1311772]	9	80950715	81009798	-1	protein_coding	2865.223395	6388.711468	4626.967432	1.327656753	1.227005772	0.219810109	6.040016794	1.54098E-09	4.59256E-08
ENSRNOG00000007062	ENSRNOG00000007062	Rin3	Rin3	Ras and Rab interactor 3 [Source:RGD Symbol;Acc:1305849]	6	121431339	121540957	1	protein_coding	432.9665525	40.82665054	236.8966015	-4.120419795	-3.585713103	0.682532055	-6.036961584	1.57043E-09	4.67093E-08
ENSRNOG00000014170	ENSRNOG00000014170	Dbn1	Dbn1	drebrin 1 [Source:RGD Symbol;Acc:70885]	17	9150659	9164984	1	protein_coding	2390.296509	726.9319358	1558.614223	-1.854038351	-1.667347635	0.307209544	-6.0350936	1.58871E-09	4.71581E-08
ENSRNOG00000021182	ENSRNOG00000021182	Sv2a	Sv2a	synaptic vesicle glycoprotein 2a [Source:RGD Symbol;Acc:619715]	2	183741547	183756927	1	protein_coding	860.1078614	160.7906145	510.449238	-2.513959816	-2.23422384	0.416579825	-6.034761323	1.59198E-09	4.71608E-08
ENSRNOG00000005355	ENSRNOG00000005355	Ncstn	Ncstn	nicastrin [Source:RGD Symbol;Acc:631418]	13	84530440	84546454	-1	protein_coding	8689.910403	17571.77073	13130.84057	1.014700109	0.960735653	0.168152063	6.034419624	1.59535E-09	4.71663E-08
ENSRNOG00000018457	ENSRNOG00000018457	Ptpa	Ptpa	protein phosphatase 2 phosphatase activator [Source:RGD Symbol;Acc:1308354]	3	13689741	13722549	1	protein_coding	5982.976217	2645.785119	4314.380668	-1.174462045	-1.097435325	0.195028221	-6.022010763	1.72263E-09	5.0828E-08
ENSRNOG00000013305	ENSRNOG00000013305	Atp2c1	Atp2c1	ATPase secretory pathway Ca2+ transporting 1 [Source:RGD Symbol;Acc:621311]	8	106034636	106156006	-1	protein_coding	5510.050577	11858.61183	8684.331204	1.121240817	1.052068058	0.186315313	6.017974569	1.76613E-09	5.20078E-08
ENSRNOG00000057451	ENSRNOG00000057451	Itga5	Itga5	integrin subunit alpha 5 [Source:RGD Symbol;Acc:2925]	7	134478968	134502837	-1	protein_coding	5740.049419	2397.063958	4068.556689	-1.224702877	-1.13962943	0.203753035	-6.010722143	1.84699E-09	5.42809E-08
ENSRNOG00000013514	ENSRNOG00000013514	Maf1	Maf1	MAF1 homolog, negative regulator of RNA polymerase III [Source:RGD Symbol;Acc:1359315]	7	108075189	108078249	1	protein_coding	14238.7068	6641.208545	10439.95767	-1.120541848	-1.051297488	0.186446547	-6.009989821	1.85535E-09	5.44187E-08
ENSRNOG00000000990	ENSRNOG00000000990	Pdap1	Pdap1	PDGFA associated protein 1 [Source:RGD Symbol;Acc:620442]	12	9470574	9535374	1	protein_coding	6620.684481	2868.169666	4744.427073	-1.204815263	-1.12274129	0.200577837	-6.006721775	1.89312E-09	5.54168E-08
ENSRNOG00000000047	ENSRNOG00000000047	Cd82	Cd82	Cd82 molecule [Source:RGD Symbol;Acc:69070]	3	79385887	79431809	-1	protein_coding	7517.160259	3438.026192	5477.593226	-1.143472395	-1.070743421	0.190383254	-6.006160579	1.89968E-09	5.54991E-08
ENSRNOG00000008314	ENSRNOG00000008314	Orc3	Orc3	origin recognition complex, subunit 3 [Source:RGD Symbol;Acc:1308457]	5	49126955	49181633	-1	protein_coding	2460.033478	5612.997288	4036.515383	1.184054212	1.10514594	0.197175973	6.00506335	1.91257E-09	5.57658E-08
ENSRNOG00000021735	ENSRNOG00000021735	Akr1c15	Akr1c15	aldo-keto reductase family 1, member C15 [Source:RGD Symbol;Acc:1307514]	17	66181493	66208061	-1	protein_coding	4.001733113	180.9443655	92.4730493	5.862923405	4.79107129	0.977641298	5.997008735	2.00985E-09	5.84871E-08
ENSRNOG00000010125	ENSRNOG00000010125	Mtrex	Mtrex	Mtr4 exosome RNA helicase [Source:RGD Symbol;Acc:1305984]	2	44461444	44560627	-1	protein_coding	3193.29261	6922.475737	5057.884173	1.119583548	1.050142829	0.186766028	5.994578122	2.04014E-09	5.92522E-08
ENSRNOG00000027360	ENSRNOG00000027360	Srsf7	Srsf7	serine and arginine rich splicing factor 7 [Source:RGD Symbol;Acc:1307425]	6	14811808	14818965	1	protein_coding	16038.28198	31856.36326	23947.32262	0.985575903	0.934688814	0.164550853	5.989491319	2.10498E-09	6.10157E-08
ENSRNOG00000008215	ENSRNOG00000008215	Trim47	Trim47	tripartite motif-containing 47 [Source:RGD Symbol;Acc:1597317]	10	101337573	101342044	-1	protein_coding	4787.733498	1680.416176	3234.074837	-1.380884506	-1.269279505	0.231109799	-5.975014968	2.30069E-09	6.65583E-08
ENSRNOG00000000421	ENSRNOG00000000421	Skic2	Skic2	SKI2 subunit of superkiller complex [Source:RGD Symbol;Acc:1303059]	20	3982593	3993261	1	protein_coding	1511.261939	457.8875529	984.574746	-1.771644073	-1.594366922	0.296568459	-5.9738115	2.31774E-09	6.69207E-08
ENSRNOG00000012099	ENSRNOG00000012099	Tent2	Tent2	terminal nucleotidyltransferase 2 [Source:RGD Symbol;Acc:1306438]	2	24380225	24432099	-1	protein_coding	4142.138817	8921.364914	6531.751865	1.116019113	1.046555536	0.186951151	5.969576059	2.37871E-09	6.85475E-08
ENSRNOG00000000503	ENSRNOG00000000503	Ppard	Ppard	peroxisome proliferator-activated receptor delta [Source:RGD Symbol;Acc:3370]	20	6298785	6363968	1	protein_coding	566.7464411	88.21662053	327.4815308	-2.594349321	-2.296619382	0.434784262	-5.966980754	2.41684E-09	6.95111E-08
ENSRNOG00000047867	ENSRNOG00000047867	Klhdc8b	Klhdc8b	kelch domain containing 8B [Source:RGD Symbol;Acc:1359445]	8	109141594	109146918	-1	protein_coding	2125.814297	639.8812276	1382.847762	-1.779965371	-1.600816396	0.298388609	-5.965259115	2.44246E-09	7.00125E-08
ENSRNOG00000054140	ENSRNOG00000054140	Myl6	Myl6	myosin light chain 6 [Source:RGD Symbol;Acc:1589019]	7	910774	933791	-1	protein_coding	90423.69782	41327.05505	65875.37644	-1.131735057	-1.05982742	0.189723707	-5.965174711	2.44372E-09	7.00125E-08
ENSRNOG00000003359	ENSRNOG00000003359	Ogt	Ogt	O-linked N-acetylglucosamine (GlcNAc) transferase [Source:RGD Symbol;Acc:62060]	X	66771349	66816146	1	protein_coding	5855.324487	12617.90589	9236.615187	1.116160593	1.046434262	0.187318107	5.958636957	2.5435E-09	7.27305E-08
ENSRNOG00000014984	ENSRNOG00000014984	Dmwd	Dmwd	DM1 locus, WD repeat containing [Source:RGD Symbol;Acc:1594179]	1	78722330	78740593	1	protein_coding	3424.236317	1259.694424	2341.96537	-1.523010927	-1.386631636	0.255635203	-5.957751156	2.55733E-09	7.29848E-08
ENSRNOG00000037227	ENSRNOG00000037227	Yes1	Yes1	YES proto-oncogene 1, Src family tyrosine kinase [Source:RGD Symbol;Acc:3977]	9	113200256	113299837	1	protein_coding	2684.644238	5901.534783	4293.08951	1.126438715	1.055105636	0.189143418	5.955474047	2.59319E-09	7.3866E-08
ENSRNOG00000011987	ENSRNOG00000011987	Cd2ap	Cd2ap	CD2-associated protein [Source:RGD Symbol;Acc:727803]	9	18086984	18182199	1	protein_coding	1388.460777	3537.307472	2462.884124	1.30909672	1.208559589	0.22008083	5.9482542	2.71017E-09	7.70501E-08
ENSRNOG00000065195	ENSRNOG00000065195		ENSRNOG00000065195		6	131831454	131854463	-1	protein_coding	535.5357265	71.05704404	303.2963853	-3.673019224	-3.209220872	0.617957424	-5.943806286	2.78479E-09	7.90197E-08
ENSRNOG00000019718	ENSRNOG00000019718	Galnt15	Galnt15	polypeptide N-acetylgalactosaminyltransferase 15 [Source:RGD Symbol;Acc:2322081]	16	7227271	7267014	1	protein_coding	1903.299123	541.8624014	1222.580762	-1.712730229	-1.543452331	0.288169792	-5.943475948	2.79041E-09	7.90277E-08
ENSRNOG00000022957	ENSRNOG00000022957	Ctxn3	Ctxn3	cortexin 3 [Source:RGD Symbol;Acc:2300148]	18	50930235	50940641	1	protein_coding	953.1927547	255.2771451	604.2349499	-2.377287805	-2.106102107	0.40025376	-5.939451527	2.85977E-09	8.08377E-08
ENSRNOG00000017354	ENSRNOG00000017354	Zyx	Zyx	zyxin [Source:RGD Symbol;Acc:620698]	4	71237451	71246553	1	protein_coding	2975.30727	1008.57797	1991.94262	-1.826442727	-1.63784651	0.307710615	-5.935585708	2.92798E-09	8.26082E-08
ENSRNOG00000009689	ENSRNOG00000009689	Api5	Api5	apoptosis inhibitor 5 [Source:RGD Symbol;Acc:1309772]	3	80378096	80403264	-1	protein_coding	8365.319912	16942.14729	12653.7336	1.013603431	0.958058648	0.17078262	5.935050251	2.93756E-09	8.27207E-08
ENSRNOG00000019283	ENSRNOG00000019283	P2ry2	P2ry2	purinergic receptor P2Y2 [Source:RGD Symbol;Acc:62088]	1	155351165	155367632	-1	protein_coding	857.6645407	163.6570184	510.6607795	-2.568276249	-2.269973476	0.433012293	-5.931185532	3.00755E-09	8.4531E-08
ENSRNOG00000016217	ENSRNOG00000016217	Gtpbp4	Gtpbp4	GTP binding protein 4 [Source:RGD Symbol;Acc:620783]	17	61308014	61418009	1	protein_coding	1586.7447	3832.421994	2709.583347	1.270569397	1.175766155	0.214332365	5.928033286	3.06584E-09	8.60062E-08
ENSRNOG00000016675	ENSRNOG00000016675	Kcnn2	Kcnn2	potassium calcium-activated channel subfamily N member 2 [Source:RGD Symbol;Acc:2963]	18	37817957	38258347	1	protein_coding	113.9617941	1020.524936	567.2433649	2.668806567	2.356338858	0.450278157	5.927017612	3.08486E-09	8.63761E-08
ENSRNOG00000004061	ENSRNOG00000004061	Pnn	Pnn	pinin, desmosome associated protein [Source:RGD Symbol;Acc:1597086]	6	76758117	76766889	1	protein_coding	2975.38814	6753.379429	4864.383784	1.176570006	1.096843228	0.198530544	5.926392897	3.09661E-09	8.64172E-08
ENSRNOG00000000476	ENSRNOG00000000476	Zbtb22	Zbtb22	zinc finger and BTB domain containing 22 [Source:RGD Symbol;Acc:1359627]	20	4966271	4969498	-1	protein_coding	893.8752665	202.1996447	548.0374556	-2.261222626	-2.005169686	0.381555978	-5.926319488	3.098E-09	8.64172E-08
ENSRNOG00000008831	ENSRNOG00000008831	Hcn2	Hcn2	hyperpolarization activated cyclic nucleotide gated potassium and sodium channel 2 [Source:RGD Symbol;Acc:620689]	7	9970368	9988841	-1	protein_coding	370.5433348	30.91700683	200.7301708	-3.33297964	-2.92428596	0.562442624	-5.925901594	3.10589E-09	8.64744E-08
ENSRNOG00000011800	ENSRNOG00000011800	F3	F3	coagulation factor III, tissue factor [Source:RGD Symbol;Acc:2587]	2	209826959	209838668	1	protein_coding	9843.067718	22641.39378	16242.23075	1.171599342	1.092522959	0.197860773	5.921332067	3.19344E-09	8.87454E-08
ENSRNOG00000010017	ENSRNOG00000010017	Wee1	Wee1	WEE1 G2 checkpoint kinase [Source:RGD Symbol;Acc:1307895]	1	164174779	164197688	1	protein_coding	3210.704018	7543.129141	5376.91658	1.203097631	1.118819644	0.203465129	5.913040912	3.35849E-09	9.31571E-08
ENSRNOG00000031544	ENSRNOG00000031544	Larp1	Larp1	La ribonucleoprotein 1, translational regulator [Source:RGD Symbol;Acc:1306683]	10	42191325	42243371	1	protein_coding	2527.837898	821.8918295	1674.864864	-1.684164835	-1.517659622	0.285132932	-5.906595295	3.4925E-09	9.66934E-08
ENSRNOG00000009088	ENSRNOG00000009088	Txnrd1	Txnrd1	thioredoxin reductase 1 [Source:RGD Symbol;Acc:61959]	7	20830045	20907863	-1	protein_coding	5673.842935	12012.24087	8843.041903	1.061704318	0.998846047	0.179776326	5.905695948	3.51161E-09	9.7041E-08
ENSRNOG00000016256	ENSRNOG00000016256	Myo9b	Myo9b	myosin IXb [Source:RGD Symbol;Acc:3146]	16	17945448	18030126	1	protein_coding	1336.611275	356.8073489	846.7093119	-2.053181812	-1.826048915	0.347873661	-5.902090456	3.58924E-09	9.90016E-08
ENSRNOG00000007398	ENSRNOG00000007398	Zfp691	Zfp691	zinc finger protein 691 [Source:RGD Symbol;Acc:1308150]	5	132780181	132785000	-1	protein_coding	611.682286	117.6840218	364.6831539	-2.369415129	-2.095425389	0.401519332	-5.901123406	3.61035E-09	9.93986E-08
ENSRNOG00000068139	ENSRNOG00000068139	Samd4b	Samd4b	sterile alpha motif domain containing 4B [Source:RGD Symbol;Acc:1305597]	1	83689413	83713853	-1	protein_coding	3641.014145	1258.209577	2449.611861	-1.574990269	-1.426546941	0.267349285	-5.891133267	3.83556E-09	1.05403E-07
ENSRNOG00000059579	ENSRNOG00000059579	Gpt2	Gpt2	glutamic--pyruvic transaminase 2 [Source:RGD Symbol;Acc:1305462]	19	21517621	21560610	-1	protein_coding	889.3312907	2346.29686	1617.814075	1.401768591	1.283436522	0.238024755	5.889171447	3.88137E-09	1.06464E-07
ENSRNOG00000005798	ENSRNOG00000005798	Cav3	Cav3	caveolin 3 [Source:RGD Symbol;Acc:2281]	4	145582060	145598137	1	protein_coding	250.853896	14.69104014	132.7724681	-4.180909118	-3.599003746	0.710737163	-5.882496845	4.04123E-09	1.10645E-07
ENSRNOG00000013516	ENSRNOG00000013516	Sf3b1	Sf3b1	splicing factor 3b, subunit 1 [Source:RGD Symbol;Acc:620148]	9	56492403	56532300	-1	protein_coding	13996.50252	28094.57398	21045.53825	1.013384405	0.956865093	0.17236628	5.879249724	4.1213E-09	1.12629E-07
ENSRNOG00000020577	ENSRNOG00000020577	Pip5k1c	Pip5k1c	phosphatidylinositol-4-phosphate 5-kinase type 1 gamma [Source:RGD Symbol;Acc:1309938]	7	8397406	8425988	-1	protein_coding	1810.387241	596.9978261	1203.692534	-1.745893667	-1.567204473	0.297001772	-5.878394794	4.14264E-09	1.13003E-07
ENSRNOG00000067245	ENSRNOG00000067245		ENSRNOG00000067245		17	40779112	40780051	1	protein_coding	117.7216333	0	58.86081666	-9.175193982	-6.126518541	1.561139253	-5.877242511	4.17157E-09	1.13583E-07
ENSRNOG00000004498	ENSRNOG00000004498	Scin	Scin	scinderin [Source:RGD Symbol;Acc:735034]	6	57109403	57188242	-1	protein_coding	115.920099	1052.108784	584.0144413	2.459685104	2.170275902	0.418566604	5.876448523	4.19162E-09	1.1392E-07
ENSRNOG00000004291	ENSRNOG00000004291	Cltc	Cltc	clathrin heavy chain [Source:RGD Symbol;Acc:2364]	10	71517663	71573737	-1	protein_coding	7668.870111	15540.55653	11604.71332	1.037781135	0.977536875	0.176973311	5.864054469	4.51699E-09	1.22538E-07
ENSRNOG00000010217	ENSRNOG00000010217	Prrc2b	Prrc2b	proline-rich coiled-coil 2B [Source:RGD Symbol;Acc:1595906]	3	15465294	15519104	1	protein_coding	3372.069469	1216.1098	2294.089635	-1.586679588	-1.434741274	0.270673994	-5.861958001	4.57441E-09	1.23869E-07
ENSRNOG00000000070	ENSRNOG00000000070	Dr1	Dr1	down-regulator of transcription 1 [Source:RGD Symbol;Acc:1305201]	14	1458223	1469638	-1	protein_coding	4125.983977	8547.543722	6336.763849	1.049175206	0.987148954	0.179134574	5.856910708	4.71556E-09	1.27458E-07
ENSRNOG00000014501	ENSRNOG00000014501	Zfp638	Zfp638	zinc finger protein 638 [Source:RGD Symbol;Acc:1309746]	4	116402428	116479845	1	protein_coding	2036.732716	4664.98883	3350.860773	1.189997091	1.10626369	0.203239868	5.855136118	4.76619E-09	1.28592E-07
ENSRNOG00000018322	ENSRNOG00000018322	Picalm	Picalm	phosphatidylinositol binding clathrin assembly protein [Source:RGD Symbol;Acc:621054]	1	144056721	144137557	1	protein_coding	2375.338196	851.5098431	1613.424019	-1.464920212	-1.334127092	0.250231963	-5.854248964	4.7917E-09	1.29023E-07
ENSRNOG00000056753	ENSRNOG00000056753	Hectd2	Hectd2	HECT domain E3 ubiquitin protein ligase 2 [Source:RGD Symbol;Acc:1305536]	1	234275705	234343487	1	protein_coding	788.9914673	2134.081427	1461.536447	1.416268118	1.294033731	0.241932692	5.85397578	4.79959E-09	1.29023E-07
ENSRNOG00000032735	ENSRNOG00000032735	Srek1	Srek1	splicing regulatory glutamic acid and lysine rich protein 1 [Source:RGD Symbol;Acc:621696]	2	34852458	34884972	-1	protein_coding	2078.046509	4608.468692	3343.257601	1.150062793	1.072582978	0.196586811	5.850152329	4.91123E-09	1.31785E-07
ENSRNOG00000031540	ENSRNOG00000031540	LOC100362384	LOC100362384	ferritin light chain 1-like [Source:RGD Symbol;Acc:2318303]	13	83117297	83118233	1	protein_coding	28363.54831	54644.06068	41503.80449	0.960249937	0.910407396	0.164169646	5.849132059	4.94145E-09	1.32356E-07
ENSRNOG00000037765	ENSRNOG00000037765	Lims1	Lims1	LIM zinc finger domain containing 1 [Source:RGD Symbol;Acc:1560732]	20	26309895	26418500	1	protein_coding	9972.954054	25662.73389	17817.84397	1.303184519	1.200377598	0.222830514	5.848321638	4.96558E-09	1.32762E-07
ENSRNOG00000050843	ENSRNOG00000050843	Mmut	Mmut	methylmalonyl-CoA mutase [Source:RGD Symbol;Acc:1587662]	9	19928727	19957046	-1	protein_coding	3152.070981	6773.426927	4962.748954	1.114447613	1.042408273	0.190653542	5.845407324	5.0533E-09	1.34864E-07
ENSRNOG00000003541	ENSRNOG00000003541	Pggt1b	Pggt1b	protein geranylgeranyltransferase type I subunit beta [Source:RGD Symbol;Acc:621754]	18	38952914	38995503	-1	protein_coding	1346.417072	3204.617124	2275.517098	1.273895609	1.175631348	0.218338057	5.834510151	5.39488E-09	1.43721E-07
ENSRNOG00000017932	ENSRNOG00000017932	St3gal2	St3gal2	ST3 beta-galactoside alpha-2,3-sialyltransferase 2 [Source:RGD Symbol;Acc:68413]	19	38923999	38939869	1	protein_coding	2628.99822	1062.70677	1845.852495	-1.328135753	-1.220504931	0.227699361	-5.832847959	5.44892E-09	1.449E-07
ENSRNOG00000003338	ENSRNOG00000003338	Pmp22	Pmp22	peripheral myelin protein 22 [Source:RGD Symbol;Acc:3359]	10	47795709	47825714	1	protein_coding	12546.10374	25707.66852	19126.88613	1.016796822	0.958823652	0.174507547	5.826663903	5.65463E-09	1.50101E-07
ENSRNOG00000006500	ENSRNOG00000006500	Snf8	Snf8	SNF8 subunit of ESCRT-II [Source:RGD Symbol;Acc:1310144]	10	80984363	80996734	1	protein_coding	3447.742105	1350.686803	2399.214454	-1.346378807	-1.235337413	0.231090612	-5.826194309	5.67056E-09	1.50255E-07
ENSRNOG00000039336	ENSRNOG00000039336	Hrct1	Hrct1	histidine rich carboxyl terminus 1 [Source:RGD Symbol;Acc:2323278]	5	57982470	57982790	1	protein_coding	976.4846203	206.2283092	591.3564648	-2.467910585	-2.171633385	0.423613	-5.825861307	5.68188E-09	1.50286E-07
ENSRNOG00000014844	ENSRNOG00000014844	Kif21a	Kif21a	kinesin family member 21A [Source:RGD Symbol;Acc:1305126]	7	122062537	122178999	-1	protein_coding	604.0530254	1773.195548	1188.624287	1.595795319	1.440292575	0.274012096	5.8238134	5.75198E-09	1.51869E-07
ENSRNOG00000007920	ENSRNOG00000007920	Ssbp3	Ssbp3	single stranded DNA binding protein 3 [Source:RGD Symbol;Acc:621502]	5	121691393	121827992	1	protein_coding	5464.528805	2356.156887	3910.342846	-1.232494522	-1.140867959	0.211646486	-5.823363971	5.76748E-09	1.52007E-07
ENSRNOG00000011775	ENSRNOG00000011775	Mfap3l	Mfap3l	microfibril associated protein 3 like [Source:RGD Symbol;Acc:1311274]	16	29415849	29430863	-1	protein_coding	430.3839003	1656.118112	1043.251006	2.194424219	1.938263233	0.377065921	5.819736273	5.89406E-09	1.55067E-07
ENSRNOG00000006004	ENSRNOG00000006004	Phc2	Phc2	polyhomeotic homolog 2 [Source:RGD Symbol;Acc:1307912]	5	141050842	141099268	1	protein_coding	3790.484875	1447.678481	2619.081678	-1.397479933	-1.277064187	0.240274877	-5.816171661	6.02106E-09	1.58128E-07
ENSRNOG00000007249	ENSRNOG00000007249	Cdkn1b	Cdkn1b	cyclin-dependent kinase inhibitor 1B [Source:RGD Symbol;Acc:69062]	4	167760181	167764982	1	protein_coding	3181.671778	1283.007863	2232.33982	-1.335978761	-1.226314093	0.229789009	-5.813936744	6.10205E-09	1.59971E-07
ENSRNOG00000057569	ENSRNOG00000057569	Ahnak	Ahnak	AHNAK nucleoprotein [Source:RGD Symbol;Acc:619779]	1	205882273	205970926	1	protein_coding	15548.35023	7205.329763	11376.84	-1.089214286	-1.020293248	0.187387497	-5.812630518	6.14987E-09	1.6094E-07
ENSRNOG00000006432	ENSRNOG00000006432	Trnt1	Trnt1	tRNA nucleotidyl transferase 1 [Source:RGD Symbol;Acc:1308857]	4	139680858	139703611	1	protein_coding	5345.722832	10787.42053	8066.57168	1.023536749	0.964157465	0.176367738	5.803423928	6.49742E-09	1.69735E-07
ENSRNOG00000012991	ENSRNOG00000012991	Adgra2	Adgra2	adhesion G protein-coupled receptor A2 [Source:RGD Symbol;Acc:2323365]	16	64933315	64971483	-1	protein_coding	341.7049748	21.43787674	181.5714258	-4.002907135	-3.443057319	0.689857303	-5.802514693	6.53277E-09	1.70358E-07
ENSRNOG00000058645	ENSRNOG00000058645	Tnc	Tnc	tenascin C [Source:RGD Symbol;Acc:621057]	5	77375851	77460624	-1	protein_coding	10781.80206	5004.309964	7893.056013	-1.076023885	-1.008776082	0.185595372	-5.797687065	6.72358E-09	1.74739E-07
ENSRNOG00000013167	ENSRNOG00000013167	Hmgb2	Hmgb2	high mobility group box 2 [Source:RGD Symbol;Acc:69291]	16	32710658	32713140	-1	protein_coding	7777.811088	3521.618337	5649.714712	-1.221116647	-1.130635542	0.210622071	-5.797667073	6.72438E-09	1.74739E-07
ENSRNOG00000027489	ENSRNOG00000027489	Mn1	Mn1	MN1 proto-oncogene, transcriptional regulator [Source:RGD Symbol;Acc:1565571]	12	45183085	45221651	-1	protein_coding	965.9087253	225.1606257	595.5346755	-2.219838544	-1.957516011	0.382960606	-5.796519296	6.77054E-09	1.75631E-07
ENSRNOG00000021812	ENSRNOG00000021812	Scx	Scx	scleraxis bHLH transcription factor [Source:RGD Symbol;Acc:1588254]	7	108176608	108178626	1	protein_coding	10859.91166	3696.071062	7277.991363	-1.493205872	-1.354785095	0.25762438	-5.796058091	6.78918E-09	1.75806E-07
ENSRNOG00000017612	ENSRNOG00000017612	Vps35	Vps35	VPS35 retromer complex component [Source:RGD Symbol;Acc:1589784]	19	21765749	21801618	1	protein_coding	19346.42279	38030.67682	28688.5498	0.973436576	0.920912244	0.167994729	5.794447139	6.85466E-09	1.77192E-07
ENSRNOG00000000604	ENSRNOG00000000604	Hdac2	Hdac2	histone deacetylase 2 [Source:RGD Symbol;Acc:619976]	20	40548250	40571609	1	protein_coding	6456.390621	13887.72107	10172.05584	1.104541186	1.032768633	0.190728605	5.791166901	6.98991E-09	1.80074E-07
ENSRNOG00000019143	ENSRNOG00000019143	Galnt2	Galnt2	polypeptide N-acetylgalactosaminyltransferase 2 [Source:RGD Symbol;Acc:1310692]	19	52213351	52324813	1	protein_coding	6910.114394	2697.356824	4803.735609	-1.358389758	-1.2439452	0.234562899	-5.79115352	6.99046E-09	1.80074E-07
ENSRNOG00000008517	ENSRNOG00000008517	Cdc42ep1	Cdc42ep1	CDC42 effector protein 1 [Source:RGD Symbol;Acc:1311131]	7	110395332	110403200	1	protein_coding	1103.380144	203.0917112	653.2359275	-2.738004023	-2.398044673	0.472923847	-5.789524122	7.05861E-09	1.81514E-07
ENSRNOG00000032574	ENSRNOG00000032574	Scrib	Scrib	scribble planar cell polarity protein [Source:RGD Symbol;Acc:1565055]	7	107759343	107782331	-1	protein_coding	1101.891958	269.193079	685.5425187	-2.249300554	-1.981545552	0.388636912	-5.787665769	7.13712E-09	1.83215E-07
ENSRNOG00000031979	ENSRNOG00000031979	Mt-atp6	ATP6	mitochondrially encoded ATP synthase membrane subunit 6 [Source:RGD Symbol;Acc:621239]	MT	7919	8599	1	protein_coding	66630.10943	131718.3147	99174.21206	0.959142758	0.908389398	0.165805405	5.784749631	7.26204E-09	1.86099E-07
ENSRNOG00000052113	ENSRNOG00000052113	Ppp1r9b	Ppp1r9b	protein phosphatase 1, regulatory subunit 9B [Source:RGD Symbol;Acc:632281]	10	79938066	79954083	1	protein_coding	1148.057761	342.0632404	745.0605006	-1.786922156	-1.595103008	0.308980959	-5.783275965	7.32597E-09	1.87413E-07
ENSRNOG00000013804	ENSRNOG00000013804	Exoc5	Exoc5	exocyst complex component 5 [Source:RGD Symbol;Acc:708408]	15	22308946	22355335	-1	protein_coding	3537.904906	7382.101709	5460.003308	1.06984409	1.003173941	0.185052508	5.781300137	7.41255E-09	1.89301E-07
ENSRNOG00000002823	ENSRNOG00000002823	Mapk9	Mapk9	mitogen-activated protein kinase 9 [Source:RGD Symbol;Acc:628847]	10	34169675	34210178	1	protein_coding	3468.356885	7986.19287	5727.274877	1.178160938	1.094335235	0.203808953	5.780712373	7.4385E-09	1.89637E-07
ENSRNOG00000037247	ENSRNOG00000037247	Rras	Rras	RAS related [Source:RGD Symbol;Acc:1311443]	1	95500566	95504357	1	protein_coding	14202.40355	6834.659258	10518.5314	-1.043248505	-0.980423346	0.180653791	-5.77484979	7.70218E-09	1.95731E-07
ENSRNOG00000015033	ENSRNOG00000015033	Mxd4	Mxd4	Max dimerization protein 4 [Source:RGD Symbol;Acc:1305093]	14	76561774	76576221	1	protein_coding	5793.009448	2692.560211	4242.784829	-1.107378852	-1.034777982	0.191760206	-5.774810515	7.70397E-09	1.95731E-07
ENSRNOG00000059008	ENSRNOG00000059008	Socs7	Socs7	suppressor of cytokine signaling 7 [Source:RGD Symbol;Acc:1307720]	10	82351680	82388830	1	protein_coding	1002.45694	136.2371965	569.3470685	-3.291071539	-2.862575428	0.570284884	-5.770925433	7.88374E-09	1.99955E-07
ENSRNOG00000014165	ENSRNOG00000014165	Ssr1	Ssr1	signal sequence receptor subunit 1 [Source:RGD Symbol;Acc:1310961]	17	26833741	26861821	1	protein_coding	12495.24412	28966.57976	20730.91194	1.219540484	1.128522385	0.211338364	5.770558917	7.9009E-09	2.00048E-07
ENSRNOG00000020202	ENSRNOG00000020202	Asrgl1	Asrgl1	asparaginase and isoaspartyl peptidase 1 [Source:RGD Symbol;Acc:708526]	1	206006109	206027108	-1	protein_coding	3539.683376	7699.179682	5619.431529	1.102645424	1.030647785	0.191133209	5.768989241	7.97484E-09	2.01576E-07
ENSRNOG00000018529	ENSRNOG00000018529	Csnk1g2	Csnk1g2	casein kinase 1, gamma 2 [Source:RGD Symbol;Acc:621407]	7	9076740	9095052	-1	protein_coding	3206.933196	1349.980029	2278.456612	-1.306450549	-1.200346755	0.226497281	-5.76806285	8.01879E-09	2.02341E-07
ENSRNOG00000007937	ENSRNOG00000007937	Krit1	Krit1	KRIT1, ankyrin repeat containing [Source:RGD Symbol;Acc:1305929]	4	30299203	30333359	-1	protein_coding	3306.659687	6926.275786	5116.467737	1.079362816	1.010925975	0.187161797	5.767003914	8.06932E-09	2.0327E-07
ENSRNOG00000056786	ENSRNOG00000056786	Piezo1	Piezo1	piezo-type mechanosensitive ion channel component 1 [Source:RGD Symbol;Acc:1308822]	19	50544582	50606501	-1	protein_coding	1268.071275	307.2942432	787.6827592	-2.190505403	-1.929419639	0.380159782	-5.762065076	8.30909E-09	2.08955E-07
ENSRNOG00000038933	ENSRNOG00000038933	Spcs3	Spcs3	signal peptidase complex subunit 3 [Source:RGD Symbol;Acc:1588184]	16	37305305	37331746	1	protein_coding	10432.541	22662.45089	16547.49595	1.125941694	1.050051932	0.195465804	5.760300125	8.39645E-09	2.10794E-07
ENSRNOG00000008994	ENSRNOG00000008994	Arpc4	Arpc4	actin related protein 2/3 complex, subunit 4 [Source:RGD Symbol;Acc:1310096]	4	146522176	146532785	1	protein_coding	20045.53818	10325.23757	15185.38787	-0.957904225	-0.906862878	0.1663725	-5.757587478	8.53246E-09	2.13846E-07
ENSRNOG00000013867	ENSRNOG00000013867	Fgf1	Fgf1	fibroblast growth factor 1 [Source:RGD Symbol;Acc:2605]	18	30686581	30772357	-1	protein_coding	671.0505246	150.7448416	410.8976831	-2.379164918	-2.087320483	0.413865263	-5.748646077	8.99609E-09	2.25085E-07
ENSRNOG00000024338	ENSRNOG00000024338	C6h2orf50	C6h2orf50	similar to human chromosome 2 open reading frame 50 [Source:RGD Symbol;Acc:1582838]	6	39790913	39797090	-1	protein_coding	603.3837645	100.0578444	351.7208045	-2.953044073	-2.573505939	0.514512242	-5.739502061	9.49553E-09	2.3718E-07
ENSRNOG00000000852	ENSRNOG00000000852	Prrc2a	Prrc2a	proline-rich coiled-coil 2A [Source:RGD Symbol;Acc:1303025]	20	3658695	3674130	1	protein_coding	1069.305752	209.0454345	639.1755933	-2.707432717	-2.364710534	0.471950567	-5.736687076	9.65464E-09	2.40748E-07
ENSRNOG00000020020	ENSRNOG00000020020	Wbp1l	Wbp1l	WW domain binding protein 1-like [Source:RGD Symbol;Acc:1305793]	1	245472296	245528627	1	protein_coding	8725.477998	3065.291653	5895.384826	-1.468956811	-1.332108976	0.256199313	-5.733648507	9.82929E-09	2.44692E-07
ENSRNOG00000011057	ENSRNOG00000011057	Mfn1	Mfn1	mitofusin 1 [Source:RGD Symbol;Acc:621460]	2	115313401	115359640	1	protein_coding	1238.745513	3147.359312	2193.052413	1.357938332	1.241338354	0.236892625	5.732294671	9.90809E-09	2.46239E-07
ENSRNOG00000005034	ENSRNOG00000005034	Arhgef25	Arhgef25	Rho guanine nucleotide exchange factor 25 [Source:RGD Symbol;Acc:735210]	7	63005940	63013719	-1	protein_coding	3312.325872	1418.267335	2365.296604	-1.241386038	-1.145204876	0.216862762	-5.724293222	1.03865E-08	2.57697E-07
ENSRNOG00000004072	ENSRNOG00000004072	Myo1c	Myo1c	myosin 1C [Source:RGD Symbol;Acc:620443]	10	60498280	60520752	1	protein_coding	4108.520558	1834.550464	2971.535511	-1.159298555	-1.077012855	0.202571153	-5.722920267	1.04708E-08	2.59126E-07
ENSRNOG00000004624	ENSRNOG00000004624	Rnd3	Rnd3	Rho family GTPase 3 [Source:RGD Symbol;Acc:1359690]	3	35571143	35589327	-1	protein_coding	9068.503937	18213.56654	13641.03524	0.998125864	0.940851652	0.174412561	5.722786596	1.04791E-08	2.59126E-07
ENSRNOG00000011157	ENSRNOG00000011157	Jak1	Jak1	Janus kinase 1 [Source:RGD Symbol;Acc:69056]	5	115780248	115888926	-1	protein_coding	7576.982891	14967.24944	11272.11617	0.984757114	0.929290435	0.172235785	5.717494257	1.08106E-08	2.66878E-07
ENSRNOG00000004628	ENSRNOG00000004628	Dazap2	Dazap2	DAZ associated protein 2 [Source:RGD Symbol;Acc:1307407]	7	131714745	131720265	1	protein_coding	17989.14345	34576.20963	26282.67654	0.937065055	0.888125641	0.163960173	5.715199218	1.09576E-08	2.70055E-07
ENSRNOG00000017427	ENSRNOG00000017427	Pfn2	Pfn2	profilin 2 [Source:RGD Symbol;Acc:621826]	2	142067104	142072938	-1	protein_coding	5559.236716	13172.14001	9365.688365	1.202382834	1.112615026	0.21040946	5.714490375	1.10033E-08	2.70733E-07
ENSRNOG00000003262	ENSRNOG00000003262	Cacng4	Cacng4	calcium voltage-gated channel auxiliary subunit gamma 4 [Source:RGD Symbol;Acc:628804]	10	92683761	92746126	-1	protein_coding	1125.321568	238.4644135	681.8929906	-2.409089196	-2.108408753	0.421768653	-5.711873515	1.11739E-08	2.74474E-07
ENSRNOG00000030700	ENSRNOG00000030700	Mt-co3	COX3	mitochondrially encoded cytochrome c oxidase III [Source:RGD Symbol;Acc:621873]	MT	8599	9382	1	protein_coding	78171.75952	162309.156	120240.4578	1.002970958	0.944746953	0.175661886	5.709667493	1.13197E-08	2.77595E-07
ENSRNOG00000060623	ENSRNOG00000060623	Fam3a	Fam3a	FAM3 metabolism regulating signaling molecule A [Source:RGD Symbol;Acc:1562076]	X	152165535	152175362	-1	protein_coding	1642.8268	3771.041287	2706.934043	1.199353225	1.109937001	0.210084898	5.708897849	1.1371E-08	2.78392E-07
ENSRNOG00000018746	ENSRNOG00000018746	Slc30a5	Slc30a5	solute carrier family 30 member 5 [Source:RGD Symbol;Acc:1306931]	2	31945729	31975934	-1	protein_coding	1981.015112	4349.812074	3165.413593	1.135245351	1.056359684	0.199105358	5.701731789	1.18596E-08	2.89876E-07
ENSRNOG00000068687	ENSRNOG00000068687	Ubxn2a	Ubxn2a	UBX domain protein 2A [Source:RGD Symbol;Acc:1589027]	6	27884680	27912649	-1	protein_coding	1154.884259	2902.182795	2028.533527	1.301376636	1.193809424	0.228277676	5.700849334	1.19212E-08	2.90471E-07
ENSRNOG00000016892	ENSRNOG00000016892	Nr2f6	Nr2f6	nuclear receptor subfamily 2, group F, member 6 [Source:RGD Symbol;Acc:621685]	16	18046013	18053459	-1	protein_coding	3781.63441	1671.066909	2726.35066	-1.204275498	-1.113777438	0.211245988	-5.700820686	1.19232E-08	2.90471E-07
ENSRNOG00000013018	ENSRNOG00000013018	Eda2r	Eda2r	ectodysplasin A2 receptor [Source:RGD Symbol;Acc:1564025]	X	62228229	62269268	-1	protein_coding	55.69013417	385.2147718	220.452453	3.142800073	2.726438565	0.551340082	5.700293115	1.19602E-08	2.90893E-07
ENSRNOG00000012406	ENSRNOG00000012406	Pcbp4	Pcbp4	poly(rC) binding protein 4 [Source:RGD Symbol;Acc:1307910]	8	107093013	107103276	1	protein_coding	2871.209172	1114.741107	1992.97514	-1.393899935	-1.269313296	0.244674843	-5.696948317	1.21971E-08	2.96169E-07
ENSRNOG00000005386	ENSRNOG00000005386	Kitlg	Kitlg	KIT ligand [Source:RGD Symbol;Acc:3086]	7	34896053	34977214	1	protein_coding	6473.772169	13802.181	10137.97658	1.112852249	1.037443302	0.195402295	5.695185139	1.23238E-08	2.98757E-07
ENSRNOG00000002767	ENSRNOG00000002767	Dlg3	Dlg3	discs large MAGUK scaffold protein 3 [Source:RGD Symbol;Acc:68423]	X	65860172	65910322	1	protein_coding	1096.727761	3013.121127	2054.924444	1.405372733	1.27835243	0.247009143	5.689557547	1.27369E-08	3.07847E-07
ENSRNOG00000008676	ENSRNOG00000008676	Emp1	Emp1	epithelial membrane protein 1 [Source:RGD Symbol;Acc:2552]	4	168212861	168232904	1	protein_coding	4798.570102	1970.66726	3384.618681	-1.298704964	-1.191214256	0.228263007	-5.689511338	1.27403E-08	3.07847E-07
ENSRNOG00000039876	ENSRNOG00000039876	Hnrnpa0	ENSRNOG00000039876	heterogeneous nuclear ribonucleoprotein A0 [Source:RGD Symbol;Acc:1563684]	17	6507275	6509375	1	protein_coding	1364.749554	449.6981802	907.2238673	-1.700967009	-1.518029916	0.299458818	-5.68013665	1.34587E-08	3.2445E-07
ENSRNOG00000014828	ENSRNOG00000014828	Avpi1	Avpi1	arginine vasopressin-induced 1 [Source:RGD Symbol;Acc:621721]	1	240930236	240936154	-1	protein_coding	5941.03881	2607.205618	4274.122214	-1.222732518	-1.128396818	0.215279093	-5.679755066	1.34888E-08	3.2445E-07
ENSRNOG00000019465	ENSRNOG00000019465	Gnai3	Gnai3	G protein subunit alpha i3 [Source:RGD Symbol;Acc:2714]	2	195742642	195780742	-1	protein_coding	6185.985025	12457.22602	9321.60552	1.007229544	0.94779417	0.177344757	5.679499977	1.35089E-08	3.2445E-07
ENSRNOG00000029079	ENSRNOG00000029079	Hspb7	Hspb7	heat shock protein family B (small) member 7 [Source:RGD Symbol;Acc:62021]	5	153727588	153731266	1	protein_coding	290.4118789	18.15327977	154.2825793	-4.388633205	-3.702156458	0.772725374	-5.679421631	1.35151E-08	3.2445E-07
ENSRNOG00000002980	ENSRNOG00000002980	Tsr1	Tsr1	TSR1, ribosome maturation factor [Source:RGD Symbol;Acc:2322150]	10	59760409	59771864	1	protein_coding	687.0422353	2056.559416	1371.800825	1.533131006	1.38161875	0.270009857	5.678055688	1.36234E-08	3.26522E-07
ENSRNOG00000021871	ENSRNOG00000021871	Gcn1	Gcn1	GCN1 activator of EIF2AK4 [Source:RGD Symbol;Acc:1593434]	12	40991512	41052555	-1	protein_coding	1323.67681	340.64118	832.158995	-2.182776349	-1.914566032	0.384446132	-5.677717018	1.36504E-08	3.2664E-07
ENSRNOG00000009997	ENSRNOG00000009997	Erap1	Erap1	endoplasmic reticulum aminopeptidase 1 [Source:RGD Symbol;Acc:708542]	2	3931904	3972447	1	protein_coding	6166.638992	12256.05034	9211.344667	1.022490872	0.96074941	0.180099103	5.677379054	1.36774E-08	3.26758E-07
ENSRNOG00000017838	ENSRNOG00000017838	Snrnp27	Gmcl1	small nuclear ribonucleoprotein U4/U6.U5 subunit 27 [Source:RGD Symbol;Acc:1310925]	4	119140598	119179881	-1	protein_coding	2119.901122	4674.44733	3397.174226	1.13640434	1.056613229	0.200264165	5.674526647	1.39073E-08	3.31714E-07
ENSRNOG00000001738	ENSRNOG00000001738	Eif4g1	Eif4g1	eukaryotic translation initiation factor 4 gamma 1 [Source:RGD Symbol;Acc:1306144]	11	80221919	80241941	-1	protein_coding	5294.105788	2274.996902	3784.551345	-1.267699431	-1.165156822	0.223509011	-5.671804583	1.41301E-08	3.36487E-07
ENSRNOG00000002934	ENSRNOG00000002934	Atp1b1	Atp1b1	ATPase Na+/K+ transporting subunit beta 1 [Source:RGD Symbol;Acc:2170]	13	76786578	76807459	-1	protein_coding	7473.774713	16969.85512	12221.81492	1.273265151	1.169672189	0.224552077	5.670244366	1.42594E-08	3.39021E-07
ENSRNOG00000014029	ENSRNOG00000014029	Klhl13	Klhl13	kelch-like family member 13 [Source:RGD Symbol;Acc:1559646]	X	113942309	114107321	-1	protein_coding	5198.323894	10406.87009	7802.59699	1.062736415	0.994659015	0.187471554	5.668787583	1.43812E-08	3.41368E-07
ENSRNOG00000003947	ENSRNOG00000003947	Ntn1	Ntn1	netrin 1 [Source:RGD Symbol;Acc:619809]	10	52899934	53085326	-1	protein_coding	926.3183149	230.9162641	578.6172895	-2.22266556	-1.946646492	0.392283469	-5.665967946	1.46197E-08	3.46475E-07
ENSRNOG00000022771	ENSRNOG00000022771	Arhgap23	Arhgap23	Rho GTPase activating protein 23 [Source:RGD Symbol;Acc:1309742]	10	82394648	82496504	1	protein_coding	573.8235549	109.0963293	341.4599421	-2.708229296	-2.354698141	0.478356741	-5.661526358	1.50032E-08	3.54997E-07
ENSRNOG00000008271	ENSRNOG00000008271	Fam91a1	Fam91a1	family with sequence similarity 91, member A1 [Source:RGD Symbol;Acc:1586304]	7	89969605	90007556	1	protein_coding	1804.337526	4162.583366	2983.460446	1.193335128	1.103493926	0.210845399	5.659763671	1.51582E-08	3.5809E-07
ENSRNOG00000015177	ENSRNOG00000015177	Sun2	Sun2	Sad1 and UNC84 domain containing 2 [Source:RGD Symbol;Acc:1563141]	7	111275380	111292553	-1	protein_coding	2288.799735	776.3104808	1532.555108	-1.672424648	-1.493226906	0.295777025	-5.65434265	1.56444E-08	3.68988E-07
ENSRNOG00000054757	ENSRNOG00000054757	Adcy6	Adcy6	adenylate cyclase 6 [Source:RGD Symbol;Acc:2035]	7	129742838	129763754	-1	protein_coding	767.6726854	165.0543041	466.3634947	-2.209908091	-1.934742147	0.390860191	-5.653960518	1.56792E-08	3.69222E-07
ENSRNOG00000002135	ENSRNOG00000002135	Sgcb	Sgcb	sarcoglycan, beta [Source:RGD Symbol;Acc:1594202]	14	34563608	34578583	1	protein_coding	12417.96876	24881.7318	18649.85028	0.979057318	0.923180126	0.173237633	5.651527911	1.59028E-08	3.73892E-07
ENSRNOG00000016467	ENSRNOG00000016467	Kctd1	Kctd1	potassium channel tetramerization domain containing 1 [Source:RGD Symbol;Acc:621566]	18	6122390	6317393	-1	protein_coding	1149.008263	315.5469461	732.2776045	-1.805059858	-1.600656299	0.319547974	-5.648791427	1.6158E-08	3.7929E-07
ENSRNOG00000001632	ENSRNOG00000001632	Brwd1	Brwd1	bromodomain and WD repeat domain containing 1 [Source:RGD Symbol;Acc:1309030]	11	35288313	35378768	-1	protein_coding	798.7372875	2134.448805	1466.593047	1.408692007	1.278953841	0.249733215	5.640787537	1.69274E-08	3.96723E-07
ENSRNOG00000017959	ENSRNOG00000017959	Cfap100	Cfap100	cilia and flagella associated protein 100 [Source:RGD Symbol;Acc:1305768]	4	122914698	122938580	-1	protein_coding	1030.933094	178.8992319	604.9161628	-2.391634177	-2.085131885	0.424058289	-5.639871313	1.70177E-08	3.9821E-07
ENSRNOG00000009802	ENSRNOG00000009802	Fam124a	Fam124a	family with sequence similarity 124 member A [Source:RGD Symbol;Acc:1593344]	15	36799877	36853683	1	protein_coding	1095.16556	315.1865593	705.1760597	-1.746812872	-1.552378167	0.309946023	-5.635861553	1.74185E-08	4.06945E-07
ENSRNOG00000001404	ENSRNOG00000001404	Agfg2	Agfg2	ArfGAP with FG repeats 2 [Source:RGD Symbol;Acc:1306590]	12	19012258	19048421	1	protein_coding	1313.834679	400.4740327	857.1543559	-1.729574436	-1.538054282	0.307160278	-5.630853211	1.7932E-08	4.18282E-07
ENSRNOG00000066981	ENSRNOG00000066981		ENSRNOG00000066981		16	20083155	20248231	-1	protein_coding	164.2640823	1.505780513	82.8849314	-6.845434418	-5.13301823	1.216143699	-5.628803917	1.81464E-08	4.22616E-07
ENSRNOG00000009161	ENSRNOG00000009161	Clasp2	Clasp2	cytoplasmic linker associated protein 2 [Source:RGD Symbol;Acc:619789]	8	113677284	113858731	1	protein_coding	1629.546754	3630.386866	2629.96681	1.166320962	1.080167353	0.207279089	5.626814405	1.83568E-08	4.26846E-07
ENSRNOG00000014838	ENSRNOG00000014838	Glipr2	Glipr2	GLI pathogenesis-related 2 [Source:RGD Symbol;Acc:1583669]	5	58170425	58202272	1	protein_coding	4093.785006	1888.066252	2990.925629	-1.171308587	-1.084213288	0.208272132	-5.623933347	1.86658E-08	4.3335E-07
ENSRNOG00000024082	ENSRNOG00000024082	Gldn	Gldn	gliomedin [Source:RGD Symbol;Acc:727879]	8	54679119	54723196	1	protein_coding	15914.43368	5257.670052	10586.05186	-1.52534795	-1.372466409	0.271277038	-5.622842097	1.87841E-08	4.35415E-07
ENSRNOG00000018659	ENSRNOG00000018659	Csf1	Csf1	colony stimulating factor 1 [Source:RGD Symbol;Acc:621063]	2	195377215	195411704	-1	protein_coding	8670.804942	2740.953668	5705.879305	-1.689441982	-1.504723052	0.300710542	-5.618166792	1.92994E-08	4.46661E-07
ENSRNOG00000018262	ENSRNOG00000018262	Ampd3	Ampd3	adenosine monophosphate deaminase 3 [Source:RGD Symbol;Acc:2111]	1	164885320	164929887	1	protein_coding	1142.110408	2667.304994	1904.707701	1.293404099	1.184086789	0.230460629	5.612256217	1.99705E-08	4.61472E-07
ENSRNOG00000063313	ENSRNOG00000063313	Csnk1a1	Csnk1a1	casein kinase 1, alpha 1 [Source:RGD Symbol;Acc:71098]	18	55017055	55049271	1	protein_coding	23220.40479	43390.32391	33305.36435	0.910627063	0.863553469	0.162267768	5.611878894	2.00141E-08	4.61759E-07
ENSRNOG00000008921	ENSRNOG00000008921	Dynll2	Dynll2	dynein light chain LC8-type 2 [Source:RGD Symbol;Acc:619860]	10	72767035	72785805	-1	protein_coding	2173.458727	842.1189226	1507.788825	-1.379689807	-1.254127988	0.24592639	-5.61017387	2.02123E-08	4.65607E-07
ENSRNOG00000022485	ENSRNOG00000022485	Chuk	Chuk	component of inhibitor of nuclear factor kappa B kinase complex [Source:RGD Symbol;Acc:1306661]	1	242959760	242995065	-1	protein_coding	1565.799429	3543.568745	2554.684087	1.171324248	1.08375001	0.208880101	5.607639235	2.05105E-08	4.71741E-07
ENSRNOG00000009156	ENSRNOG00000009156	Tra2a	Tra2a	transformer 2 alpha [Source:RGD Symbol;Acc:1562563]	4	78220883	78239712	-1	protein_coding	4452.354933	1971.972546	3212.163739	-1.180302187	-1.091027939	0.210655487	-5.602997605	2.10676E-08	4.83804E-07
ENSRNOG00000000036	ENSRNOG00000000036	Klhdc8a	Klhdc8a	kelch domain containing 8A [Source:RGD Symbol;Acc:1305132]	13	43736192	43744277	1	protein_coding	1600.803035	440.7308267	1020.766931	-2.149317822	-1.879101872	0.383639027	-5.602448321	2.11345E-08	4.84589E-07
ENSRNOG00000014529	ENSRNOG00000014529	Ube2q2	Ube2q2	ubiquitin conjugating enzyme E2 Q2 [Source:RGD Symbol;Acc:1307680]	8	55519147	55577212	1	protein_coding	1337.130928	3117.613773	2227.372351	1.226803786	1.129222636	0.219039136	5.600842891	2.13312E-08	4.88343E-07
ENSRNOG00000016099	ENSRNOG00000016099	Id4	Id4	inhibitor of DNA binding 4 [Source:RGD Symbol;Acc:631428]	17	16389387	16392470	-1	protein_coding	22683.51119	11243.53151	16963.52135	-1.002009027	-0.941758589	0.178923732	-5.600201908	2.14102E-08	4.89396E-07
ENSRNOG00000011076	ENSRNOG00000011076	Ank2	Ank2	ankyrin 2 [Source:RGD Symbol;Acc:620156]	2	215379680	215862923	-1	protein_coding	395.0126202	1342.895643	868.9541314	1.698964893	1.511208879	0.303409434	5.599578336	2.14874E-08	4.89849E-07
ENSRNOG00000046891	ENSRNOG00000046891	Hk1	Hk1	hexokinase 1 [Source:RGD Symbol;Acc:2796]	20	30230486	30332131	-1	protein_coding	3921.372384	1787.456892	2854.414638	-1.135702581	-1.054007867	0.202821883	-5.599507131	2.14962E-08	4.89849E-07
ENSRNOG00000004563	ENSRNOG00000004563	Sec24a	Sec24a	SEC24 homolog A, COPII coat complex component [Source:RGD Symbol;Acc:1309451]	10	35947031	36024353	-1	protein_coding	1435.612303	3359.899291	2397.755797	1.223247027	1.126184552	0.218547302	5.59717285	2.17875E-08	4.95725E-07
ENSRNOG00000015125	ENSRNOG00000015125	Spsb2	Spsb2	splA/ryanodine receptor domain and SOCS box containing 2 [Source:RGD Symbol;Acc:1310854]	4	157613401	157615284	1	protein_coding	1684.957975	608.8739793	1146.915977	-1.517688025	-1.364923019	0.271177383	-5.596661525	2.18519E-08	4.96426E-07
ENSRNOG00000026643	ENSRNOG00000026643	Chordc1	Chordc1	cysteine and histidine rich domain containing 1 [Source:RGD Symbol;Acc:1304679]	8	15374471	15399162	1	protein_coding	5440.307259	11523.29414	8481.800699	1.178103915	1.089001009	0.210530382	5.595885522	2.19499E-08	4.97794E-07
ENSRNOG00000001410	ENSRNOG00000001410	Gigyf1	Gigyf1	GRB10 interacting GYF protein 1 [Source:RGD Symbol;Acc:1309933]	12	19166088	19175023	-1	protein_coding	854.863587	169.1643627	512.0139748	-2.455985319	-2.133498954	0.438909521	-5.595652861	2.19793E-08	4.97794E-07
ENSRNOG00000011101	ENSRNOG00000011101	Twist1	Twist1	twist family bHLH transcription factor 1 [Source:RGD Symbol;Acc:621455]	6	50674678	50677653	1	protein_coding	4479.421994	1894.826775	3187.124385	-1.229132168	-1.130889214	0.21974478	-5.593453321	2.22597E-08	5.02618E-07
ENSRNOG00000030771	ENSRNOG00000030771	Dgkb	Dgkb	diacylglycerol kinase, beta [Source:RGD Symbol;Acc:2488]	6	54641614	55397043	1	protein_coding	390.1188046	1255.957954	823.0383794	1.68363243	1.498434058	0.30100072	5.593449834	2.22602E-08	5.02618E-07
ENSRNOG00000003463	ENSRNOG00000003463	Srebf1	Srebf1	sterol regulatory element binding transcription factor 1 [Source:RGD Symbol;Acc:69423]	10	45007637	45029650	-1	protein_coding	13324.30766	5609.601579	9466.954621	-1.157042581	-1.071510623	0.206877531	-5.59288666	2.23325E-08	5.03484E-07
ENSRNOG00000011448	ENSRNOG00000011448	Eri1	Eri1	exoribonuclease 1 [Source:RGD Symbol;Acc:1308378]	16	56724115	56744226	1	protein_coding	1456.20427	3323.274195	2389.739233	1.189564516	1.098305585	0.212758487	5.59114954	2.25571E-08	5.07775E-07
ENSRNOG00000033280	ENSRNOG00000033280	Pam	Pam	peptidylglycine alpha-amidating monooxygenase [Source:RGD Symbol;Acc:3252]	9	98122916	98271965	1	protein_coding	7964.518499	15580.30294	11772.41072	0.953180324	0.899866066	0.170523491	5.58973029	2.27423E-08	5.11166E-07
ENSRNOG00000017692	ENSRNOG00000017692	Ppp1r37	Ppp1r37	protein phosphatase 1, regulatory subunit 37 [Source:RGD Symbol;Acc:1595870]	1	79180793	79212612	-1	protein_coding	1378.582048	429.7444283	904.1632379	-1.765877467	-1.564292591	0.316161871	-5.585358734	2.33218E-08	5.23398E-07
ENSRNOG00000021031	ENSRNOG00000021031	Grn	Grn	granulin precursor [Source:RGD Symbol;Acc:61983]	10	87387638	87393775	1	protein_coding	7098.099496	14072.33297	10585.21623	0.991780704	0.932680257	0.177696548	5.581316655	2.38705E-08	5.34901E-07
ENSRNOG00000006735	ENSRNOG00000006735	Cdkn2b	Cdkn2b	cyclin-dependent kinase inhibitor 2B [Source:RGD Symbol;Acc:2324]	5	104010680	104019050	-1	protein_coding	9139.459269	20656.07007	14897.76467	1.057062691	0.987845246	0.18942818	5.580282139	2.40129E-08	5.36569E-07
ENSRNOG00000029148	ENSRNOG00000029148	Pdgfd	Pdgfd	platelet derived growth factor D [Source:RGD Symbol;Acc:621880]	8	3488423	3722395	1	protein_coding	9485.606607	20623.93342	15054.77001	1.108386663	1.030775831	0.198626713	5.580249725	2.40174E-08	5.36569E-07
ENSRNOG00000010695	ENSRNOG00000010695	Pdgfc	Pdgfc	platelet derived growth factor C [Source:RGD Symbol;Acc:68410]	2	166316803	166493433	1	protein_coding	5932.570022	12884.5062	9408.538112	1.10908481	1.031256642	0.19888866	5.576410491	2.45532E-08	5.47714E-07
ENSRNOG00000004697	ENSRNOG00000004697	Baalc	Baalc	BAALC binder of MAP3K1 and KLF4 [Source:RGD Symbol;Acc:628703]	7	69918998	69992288	1	protein_coding	2295.366892	6387.492538	4341.429715	1.279862749	1.171663004	0.22960243	5.574256121	2.4859E-08	5.53701E-07
ENSRNOG00000007699	ENSRNOG00000007699	Golga5	Golga5	golgin A5 [Source:RGD Symbol;Acc:1308163]	6	121612529	121640413	1	protein_coding	2606.229273	5704.28708	4155.258177	1.115578531	1.036428881	0.200365069	5.56772964	2.5808E-08	5.73937E-07
ENSRNOG00000017191	ENSRNOG00000017191	Trim5	Trim5	tripartite motif-containing 5 [Source:RGD Symbol;Acc:1304579]	1	158720410	158814012	-1	protein_coding	1865.59446	4144.118158	3004.856309	1.149470727	1.064518719	0.206461586	5.567479879	2.5845E-08	5.73937E-07
ENSRNOG00000018937	ENSRNOG00000018937	Gstm7	Gstm7	glutathione S-transferase, mu 7 [Source:RGD Symbol;Acc:621287]	2	195566701	195572203	-1	protein_coding	1350.118209	3329.72156	2339.919884	1.529041149	1.372429687	0.274710557	5.56600797	2.60641E-08	5.77937E-07
ENSRNOG00000010048	ENSRNOG00000010048	C4h2orf81	Dctn1	similar to human chromosome 2 open reading frame 81 [Source:RGD Symbol;Acc:1566019]	4	115661638	115703815	1	protein_coding	2956.084857	1178.725731	2067.405294	-1.448187234	-1.30741399	0.260207362	-5.565512141	2.61384E-08	5.7865E-07
ENSRNOG00000014209	ENSRNOG00000014209	Utp6	Utp6	UTP6 small subunit processome component [Source:RGD Symbol;Acc:1311017]	10	64897328	64927997	-1	protein_coding	1194.130138	2834.166099	2014.148118	1.247175887	1.144697445	0.224099726	5.5652718	2.61744E-08	5.7865E-07
ENSRNOG00000018788	ENSRNOG00000018788	Btbd2	Btbd2	BTB domain containing 2 [Source:RGD Symbol;Acc:1566094]	7	9060788	9075344	1	protein_coding	2334.3255	812.999412	1573.662456	-1.668288404	-1.483498954	0.300398126	-5.553591254	2.79859E-08	6.17776E-07
ENSRNOG00000020426	ENSRNOG00000020426	Erf	Erf	Ets2 repressor factor [Source:RGD Symbol;Acc:1311991]	1	80829935	80838388	-1	protein_coding	622.4222213	109.5272957	365.9747585	-2.579514336	-2.230555715	0.464728603	-5.550582257	2.8472E-08	6.2757E-07
ENSRNOG00000002292	ENSRNOG00000002292	Hnrnpd	Hnrnpd	heterogeneous nuclear ribonucleoprotein D [Source:RGD Symbol;Acc:620365]	14	9615479	9633786	1	protein_coding	3576.300734	1599.140477	2587.720605	-1.160550955	-1.073121392	0.209155863	-5.548737371	2.8774E-08	6.32377E-07
ENSRNOG00000019964	ENSRNOG00000019964	Taok2	Taok2	TAO kinase 2 [Source:RGD Symbol;Acc:621590]	1	181475711	181494613	-1	protein_coding	1815.996878	615.6962831	1215.846581	-1.599451366	-1.427953817	0.288255469	-5.548728603	2.87754E-08	6.32377E-07
ENSRNOG00000001653	ENSRNOG00000001653	St3gal6	St3gal6	ST3 beta-galactoside alpha-2,3-sialyltransferase 6 [Source:RGD Symbol;Acc:1303279]	11	42077621	42121776	1	protein_coding	5824.056195	14204.43214	10014.24417	1.256477701	1.151656992	0.226496962	5.547437317	2.89887E-08	6.3612E-07
ENSRNOG00000038597	ENSRNOG00000038597	Dlg1	Dlg1	discs large MAGUK scaffold protein 1 [Source:RGD Symbol;Acc:2505]	11	68911883	69102689	-1	protein_coding	1431.930274	3254.210836	2343.070555	1.194230552	1.100681139	0.215398215	5.54429179	2.95146E-08	6.46702E-07
ENSRNOG00000043387	ENSRNOG00000043387	Cpe	Cpe	carboxypeptidase E [Source:RGD Symbol;Acc:2394]	16	25030276	25142233	1	protein_coding	86645.48031	169700.1574	128172.8189	1.106137481	1.027908461	0.199576715	5.54241753	2.98324E-08	6.52699E-07
ENSRNOG00000026742	ENSRNOG00000026742	Ypel5	Ypel5	yippee-like 5 [Source:RGD Symbol;Acc:1309657]	6	22656285	22671691	-1	protein_coding	27604.05633	52702.91756	40153.48694	0.909718762	0.861609114	0.164195479	5.54046169	3.01675E-08	6.58321E-07
ENSRNOG00000008749	ENSRNOG00000008749	Col5a1	Col5a1	collagen type V alpha 1 chain [Source:RGD Symbol;Acc:70920]	3	11208512	11354588	1	protein_coding	2331.822979	797.3471511	1564.585065	-1.671827685	-1.485479573	0.301752188	-5.540399549	3.01782E-08	6.58321E-07
ENSRNOG00000014516	ENSRNOG00000014516	Hs6st1	Hs6st1	heparan sulfate 6-O-sulfotransferase 1 [Source:RGD Symbol;Acc:1309218]	9	38282395	38322683	1	protein_coding	1363.171941	387.829373	875.5006569	-1.741155813	-1.540878517	0.314484948	-5.536531474	3.0852E-08	6.7203E-07
ENSRNOG00000029682	ENSRNOG00000029682	Clic1	Clic1	chloride intracellular channel 1 [Source:RGD Symbol;Acc:1303043]	20	3761461	3773712	-1	protein_coding	24981.56656	11899.82374	18440.69515	-1.031856529	-0.965405794	0.186726355	-5.526035841	3.27547E-08	7.12427E-07
ENSRNOG00000006930	ENSRNOG00000006930	Casq1	Casq1	calsequestrin 1 [Source:RGD Symbol;Acc:1586677]	13	84670649	84680339	-1	protein_coding	891.8250792	230.1505429	560.9878111	-1.989243529	-1.740256681	0.360094679	-5.52422362	3.30946E-08	7.18764E-07
ENSRNOG00000054157	ENSRNOG00000054157	Nadk2	Nadk2	NAD kinase 2, mitochondrial [Source:RGD Symbol;Acc:1306809]	2	58117674	58159808	1	protein_coding	2144.370476	4622.171014	3383.270745	1.11569943	1.035341592	0.201981902	5.523759389	3.31822E-08	7.19611E-07
ENSRNOG00000026293	ENSRNOG00000026293	Jun	Jun	Jun proto-oncogene, AP-1 transcription factor subunit [Source:RGD Symbol;Acc:2943]	5	109893145	109897656	-1	protein_coding	20909.76296	10028.46178	15469.11237	-1.130168085	-1.047283214	0.204646525	-5.522537399	3.34139E-08	7.2296E-07
ENSRNOG00000000395	ENSRNOG00000000395	Kifbp	Kifbp	kinesin family binding protein [Source:RGD Symbol;Acc:1593126]	20	30512901	30532476	-1	protein_coding	2653.334938	5486.945741	4070.14034	1.048435358	0.979246314	0.189850347	5.522430558	3.34342E-08	7.2296E-07
ENSRNOG00000019281	ENSRNOG00000019281	Glmp	Glmp	glycosylated lysosomal membrane protein [Source:RGD Symbol;Acc:1303130]	2	173794255	173799960	1	protein_coding	10631.91272	21373.36663	16002.63968	0.991903057	0.931536092	0.179695403	5.51991338	3.39167E-08	7.32323E-07
ENSRNOG00000001053	ENSRNOG00000001053	Tmed2	Tmed2	transmembrane p24 trafficking protein 2 [Source:RGD Symbol;Acc:69243]	12	32052543	32071903	-1	protein_coding	39244.90917	80917.99062	60081.4499	1.029143326	0.962820959	0.186686686	5.512676601	3.53417E-08	7.61982E-07
ENSRNOG00000015456	ENSRNOG00000015456	Zfp787	Zfp787	zinc finger protein 787 [Source:RGD Symbol;Acc:1310536]	1	67758757	67771132	1	protein_coding	720.0296217	166.9874283	443.508525	-2.132202404	-1.855269405	0.387030023	-5.509139549	3.60592E-08	7.75801E-07
ENSRNOG00000038449	ENSRNOG00000038449	Tigd2	Tigd2	tigger transposable element derived 2 [Source:RGD Symbol;Acc:1559612]	4	88414518	88417785	1	protein_coding	818.122312	2084.607928	1451.36512	1.374872371	1.245867765	0.249568324	5.509001906	3.60874E-08	7.75801E-07
ENSRNOG00000000411	ENSRNOG00000000411	Nus1	Nus1	NUS1 dehydrodolichyl diphosphate synthase subunit [Source:RGD Symbol;Acc:1307879]	20	31811817	31838561	1	protein_coding	1395.482306	476.919245	936.2007755	-1.550113796	-1.385758247	0.281728694	-5.502150932	3.75186E-08	8.05398E-07
ENSRNOG00000008607	ENSRNOG00000008607	U2surp	U2surp	U2 snRNP-associated SURP domain containing [Source:RGD Symbol;Acc:1307882]	8	96022957	96075691	-1	protein_coding	5384.512653	10603.54394	7994.028296	0.972941025	0.914763511	0.177341617	5.486253259	4.10548E-08	8.80035E-07
ENSRNOG00000011841	ENSRNOG00000011841	Map2	Map2	microtubule-associated protein 2 [Source:RGD Symbol;Acc:3044]	9	67723371	67979809	1	protein_coding	473.0998565	1711.116743	1092.1083	1.931281157	1.689070649	0.352593665	5.477356371	4.31727E-08	9.24096E-07
ENSRNOG00000007895	ENSRNOG00000007895	Pdhb	Pdhb	pyruvate dehydrogenase E1 subunit beta [Source:RGD Symbol;Acc:1359146]	15	16750980	16758500	1	protein_coding	6077.046998	11865.13539	8971.091193	0.957397091	0.901302795	0.174901247	5.473929461	4.40164E-08	9.40796E-07
ENSRNOG00000023053	ENSRNOG00000023053	Ice1	Ice1	interactor of little elongation complex ELL subunit 1 [Source:RGD Symbol;Acc:1309747]	1	32640407	32679898	1	protein_coding	1085.543187	290.0085913	687.7758893	-1.897178053	-1.661282684	0.346610938	-5.473508903	4.41211E-08	9.41673E-07
ENSRNOG00000030210	ENSRNOG00000030210	Fndc1	Fndc1	fibronectin type III domain containing 1 [Source:RGD Symbol;Acc:1310640]	1	47281844	47364259	1	protein_coding	630.6777457	128.1586052	379.4181754	-2.238150323	-1.937616705	0.409113183	-5.470736251	4.4817E-08	9.5515E-07
ENSRNOG00000011203	ENSRNOG00000011203	Farp1	Farp1	FERM, ARH/RhoGEF and pleckstrin domain protein 1 [Source:RGD Symbol;Acc:1305346]	15	98182329	98363299	1	protein_coding	1252.780019	387.1982224	819.9891205	-1.740233675	-1.534659642	0.318658702	-5.461120835	4.73138E-08	1.00691E-06
ENSRNOG00000058039	ENSRNOG00000058039	Acta2	Acta2	actin alpha 2, smooth muscle [Source:RGD Symbol;Acc:621676]	1	231746548	231759554	-1	protein_coding	6669.095446	78.83527463	3373.96536	-7.287671529	-5.194802635	1.334722274	-5.460065868	4.75958E-08	1.01146E-06
ENSRNOG00000020392	ENSRNOG00000020392	Stxbp3	Stxbp3	syntaxin binding protein 3 [Source:RGD Symbol;Acc:619968]	2	196442634	196485671	-1	protein_coding	4489.861367	9169.873013	6829.86719	1.045882152	0.975608711	0.191567555	5.459599639	4.77209E-08	1.01197E-06
ENSRNOG00000004688	ENSRNOG00000004688	Rbfox2	Rbfox2	RNA binding fox-1 homolog 2 [Source:RGD Symbol;Acc:1311838]	7	108810628	109054691	-1	protein_coding	1692.529287	614.2229697	1153.376128	-1.46980473	-1.31940477	0.269221252	-5.459467704	4.77564E-08	1.01197E-06
ENSRNOG00000007582	ENSRNOG00000007582	Zswim4	Zswim4	zinc finger, SWIM-type containing 4 [Source:RGD Symbol;Acc:1308020]	19	23927845	23952970	1	pseudogene	533.3776752	79.29049761	306.3340864	-2.710683874	-2.325300957	0.496574524	-5.458765485	4.79457E-08	1.01453E-06
ENSRNOG00000012651	ENSRNOG00000012651	Cwc22	Cwc22	CWC22 spliceosome associated protein [Source:RGD Symbol;Acc:1565385]	3	62802045	62864228	-1	protein_coding	1157.359695	2766.150024	1961.754859	1.248549347	1.141907281	0.228860903	5.455494278	4.88368E-08	1.03191E-06
ENSRNOG00000020056	ENSRNOG00000020056	Retreg3	Retreg3	reticulophagy regulator family member 3 [Source:RGD Symbol;Acc:1561189]	10	86028774	86052692	-1	protein_coding	674.1612564	154.7716578	414.4664571	-2.129130537	-1.846812032	0.390377324	-5.454032307	4.92402E-08	1.03896E-06
ENSRNOG00000058271	ENSRNOG00000058271	Chpt1	Chpt1	choline phosphotransferase 1 [Source:RGD Symbol;Acc:1359283]	7	22863027	22915103	-1	protein_coding	3086.094417	7965.945926	5526.020171	1.307593857	1.189454154	0.239764149	5.453667125	4.93415E-08	1.03936E-06
ENSRNOG00000020698	ENSRNOG00000020698	Rnd2	Rnd2	Rho family GTPase 2 [Source:RGD Symbol;Acc:1306172]	10	86399148	86402742	1	protein_coding	1777.04313	689.6210666	1233.332098	-1.381953866	-1.24904256	0.253408787	-5.453456778	4.94E-08	1.03936E-06
ENSRNOG00000007918	ENSRNOG00000007918	Tbxas1	Tbxas1	thromboxane A synthase 1 [Source:RGD Symbol;Acc:3826]	4	67665007	67837096	1	protein_coding	70.38276777	451.7149967	261.0488822	2.765288196	2.369188134	0.507234051	5.451700627	4.98904E-08	1.04819E-06
ENSRNOG00000009683	ENSRNOG00000009683	Sdcbp	Sdcbp	syndecan binding protein [Source:RGD Symbol;Acc:621497]	5	19489961	19527572	1	protein_coding	51857.02679	93990.2235	72923.62514	0.878106058	0.832787568	0.161171099	5.448284842	5.08579E-08	1.06701E-06
ENSRNOG00000020417	ENSRNOG00000020417	Gsk3a	Gsk3a	glycogen synthase kinase 3 alpha [Source:RGD Symbol;Acc:620351]	1	80815850	80825802	-1	protein_coding	2014.904076	801.2610369	1408.082557	-1.327749902	-1.205380494	0.243740241	-5.447397181	5.11122E-08	1.07083E-06
ENSRNOG00000000431	ENSRNOG00000000431	Atf6b	Atf6b	activating transcription factor 6 beta [Source:RGD Symbol;Acc:1303317]	20	4090921	4098894	-1	protein_coding	3436.907555	1526.737088	2481.822321	-1.211828267	-1.111606006	0.222750612	-5.440291513	5.31935E-08	1.11286E-06
ENSRNOG00000003869	ENSRNOG00000003869	Sod3	Sod3	superoxide dismutase 3 [Source:RGD Symbol;Acc:3733]	14	58609958	58615990	-1	protein_coding	17678.42902	34180.5465	25929.48776	0.978038104	0.918113185	0.179829537	5.438695546	5.36721E-08	1.12128E-06
ENSRNOG00000009945	ENSRNOG00000009945	Pls1	Pls1	plastin 1 [Source:RGD Symbol;Acc:1307142]	8	96317849	96385195	-1	protein_coding	19.04242246	243.9097642	131.4760933	4.351024556	3.599493688	0.800333703	5.436512971	5.43334E-08	1.1335E-06
ENSRNOG00000003553	ENSRNOG00000003553	Efemp1	Efemp1	EGF containing fibulin extracellular matrix protein 1 [Source:RGD Symbol;Acc:1308528]	14	102610908	102690018	1	protein_coding	9452.183531	36203.94078	22828.06216	1.509903579	1.350001791	0.277767155	5.435860769	5.45325E-08	1.13606E-06
ENSRNOG00000016890	ENSRNOG00000016890	Tppp3	Tppp3	tubulin polymerization-promoting protein family member 3 [Source:RGD Symbol;Acc:1305061]	19	33345898	33349577	-1	protein_coding	823.9055915	175.5124615	499.7090265	-2.045904887	-1.777241392	0.376545025	-5.433360552	5.53025E-08	1.15048E-06
ENSRNOG00000028774	ENSRNOG00000028774	Vgll3	Vgll3	vestigial-like family member 3 [Source:RGD Symbol;Acc:1560030]	11	3643069	3689140	1	protein_coding	8586.853264	3314.140444	5950.496854	-1.293697752	-1.17736715	0.238209013	-5.430935352	5.60594E-08	1.16306E-06
ENSRNOG00000052418	ENSRNOG00000052418	Cpsf3	Cpsf3	cleavage and polyadenylation specific factor 3 [Source:RGD Symbol;Acc:1305767]	6	40836097	40864128	1	protein_coding	2551.505175	6141.492875	4346.499025	1.277071782	1.16399604	0.235148349	5.430919626	5.60644E-08	1.16306E-06
ENSRNOG00000001717	ENSRNOG00000001717	Opa1	Opa1	OPA1, mitochondrial dynamin like GTPase [Source:RGD Symbol;Acc:708423]	11	71109873	71185109	-1	protein_coding	1639.807192	3641.71895	2640.763071	1.177358677	1.083240279	0.216802188	5.430566407	5.61755E-08	1.16374E-06
ENSRNOG00000013248	ENSRNOG00000013248	Wwc2	Wwc2	WW and C2 domain containing 2 [Source:RGD Symbol;Acc:1559427]	16	44258372	44421812	1	protein_coding	2010.680217	678.8511288	1344.765673	-1.558335729	-1.387926816	0.287112156	-5.427620175	5.71104E-08	1.18145E-06
ENSRNOG00000009756	ENSRNOG00000009756	Pacsin2	Pacsin2	protein kinase C and casein kinase substrate in neurons 2 [Source:RGD Symbol;Acc:69411]	7	114505152	114598546	-1	protein_coding	1987.220252	4233.111567	3110.165909	1.090114376	1.011521554	0.200880879	5.426670689	5.74149E-08	1.18609E-06
ENSRNOG00000007152	ENSRNOG00000007152	Bhlhe40	Bhlhe40	basic helix-loop-helix family, member e40 [Source:RGD Symbol;Acc:68439]	4	141618476	141624774	1	protein_coding	6252.37716	11924.91889	9088.648025	0.977975844	0.917745012	0.180319391	5.423575562	5.84185E-08	1.20515E-06
ENSRNOG00000055226	ENSRNOG00000055226	Dab2ip	Dab2ip	DAB2 interacting protein [Source:RGD Symbol;Acc:621686]	3	18915290	19086280	1	protein_coding	1469.898083	415.2328766	942.5654796	-1.899174357	-1.65821658	0.350348835	-5.420809682	5.93297E-08	1.22224E-06
ENSRNOG00000014917	ENSRNOG00000014917	Nck1	Nck1	NCK adaptor protein 1 [Source:RGD Symbol;Acc:1310688]	8	101018702	101079300	-1	protein_coding	2630.871618	5457.93029	4044.400954	1.04928664	0.977291355	0.193861002	5.412572044	6.21258E-08	1.27807E-06
ENSRNOG00000015019	ENSRNOG00000015019	Spg21	Spg21	SPG21 abhydrolase domain containing, maspardin [Source:RGD Symbol;Acc:1359141]	8	65980962	66008536	1	protein_coding	6978.182464	13687.47051	10332.82649	0.982176484	0.921002885	0.18155182	5.409896116	6.30613E-08	1.29551E-06
ENSRNOG00000020948	ENSRNOG00000020948	Pth1r	Pth1r	parathyroid hormone 1 receptor [Source:RGD Symbol;Acc:3442]	8	110697485	110719729	-1	protein_coding	861.1847547	194.3516813	527.768218	-2.596809931	-2.223416531	0.480101024	-5.408882303	6.34193E-08	1.30106E-06
ENSRNOG00000028899	ENSRNOG00000028899	Zbtb33	Zbtb33	zinc finger and BTB domain containing 33 [Source:RGD Symbol;Acc:1566309]	X	116963347	116971023	1	protein_coding	1655.928123	3648.470173	2652.199148	1.149851921	1.060092761	0.212596832	5.408603258	6.35182E-08	1.30129E-06
ENSRNOG00000000157	ENSRNOG00000000157	Atg12	Atg12	autophagy related 12 [Source:RGD Symbol;Acc:1306306]	18	39452191	39462418	-1	protein_coding	8537.777119	16611.01443	12574.39578	0.979398019	0.918545118	0.181216826	5.404564462	6.49661E-08	1.32911E-06
ENSRNOG00000033688	ENSRNOG00000033688	Cep170b	Cep170b	centrosomal protein 170B [Source:RGD Symbol;Acc:1595689]	6	131778957	131806658	1	protein_coding	1011.875944	225.9726456	618.9242949	-2.235765786	-1.926842036	0.414196636	-5.397836654	6.74492E-08	1.37801E-06
ENSRNOG00000006770	ENSRNOG00000006770	Brd4	Brd4	bromodomain containing 4 [Source:RGD Symbol;Acc:1307282]	7	11216446	11295539	-1	protein_coding	2772.718325	1017.601297	1895.159811	-1.495831556	-1.336600982	0.277230787	-5.395618478	6.82879E-08	1.39322E-06
ENSRNOG00000021203	ENSRNOG00000021203	Atl3	Atl3	atlastin GTPase 3 [Source:RGD Symbol;Acc:1309871]	1	204680968	204723354	1	protein_coding	2726.29676	1169.226144	1947.761452	-1.21780666	-1.114842929	0.225749203	-5.39451146	6.87102E-08	1.39991E-06
ENSRNOG00000042879	ENSRNOG00000042879	Cep192	Cep192	centrosomal protein 192 [Source:RGD Symbol;Acc:1562797]	18	61332158	61458379	1	protein_coding	2492.09042	5553.667087	4022.878754	1.127867218	1.041651541	0.209106144	5.393754559	6.90005E-08	1.40389E-06
ENSRNOG00000012899	ENSRNOG00000012899	Rbbp8	Rbbp8	RB binding protein 8, endonuclease [Source:RGD Symbol;Acc:1308872]	18	2921286	2988846	1	protein_coding	2827.57925	5845.368378	4336.473814	1.055596118	0.982028654	0.195751525	5.39253075	6.94722E-08	1.41155E-06
ENSRNOG00000001769	ENSRNOG00000001769	Tnk2	Tnk2	tyrosine kinase, non-receptor, 2 [Source:RGD Symbol;Acc:1305957]	11	68114726	68154009	-1	protein_coding	753.4027947	182.5085912	467.955693	-2.622726757	-2.241494206	0.486665557	-5.389176856	7.07811E-08	1.43618E-06
ENSRNOG00000057078	ENSRNOG00000057078	Ddit4	Ddit4	DNA-damage-inducible transcript 4 [Source:RGD Symbol;Acc:621731]	20	27891998	27894105	-1	protein_coding	1628.218677	536.6870235	1082.45285	-1.532014605	-1.364727643	0.284356193	-5.387660425	7.13808E-08	1.44636E-06
ENSRNOG00000009028	ENSRNOG00000009028	Rnf126	Rnf126	ring finger protein 126 [Source:RGD Symbol;Acc:1306011]	7	9938229	9946738	1	protein_coding	1182.316936	389.2092551	785.7630957	-1.647837708	-1.455927576	0.306015213	-5.384822837	7.2516E-08	1.46736E-06
ENSRNOG00000008830	ENSRNOG00000008830	Nfe2l1	Nfe2l1	NFE2 like bZIP transcription factor 1 [Source:RGD Symbol;Acc:1311972]	10	81800366	81832318	-1	protein_coding	5326.554622	2232.858938	3779.70678	-1.218313376	-1.11471822	0.226468694	-5.379610553	7.46471E-08	1.50842E-06
ENSRNOG00000060617	ENSRNOG00000060617	Uty	Uty	ubiquitously transcribed tetratricopeptide repeat containing, Y-linked [Source:RGD Symbol;Acc:1565481]	Y	924168	1103422	-1	protein_coding	974.6737165	2449.271652	1711.972684	1.259518183	1.147667576	0.234375827	5.37392529	7.70408E-08	1.55467E-06
ENSRNOG00000005796	ENSRNOG00000005796	Ctnna1	Ctnna1	catenin alpha 1 [Source:RGD Symbol;Acc:1359485]	18	26728485	26860910	1	protein_coding	7891.462439	14866.02648	11378.74446	0.924500003	0.871227303	0.172273477	5.366467421	8.02937E-08	1.61811E-06
ENSRNOG00000002420	ENSRNOG00000002420	Zc3h7a	Zc3h7a	zinc finger CCCH type containing 7 A [Source:RGD Symbol;Acc:1311225]	10	4473203	4512665	1	protein_coding	2532.317001	5300.242084	3916.279543	1.066561129	0.990187413	0.199086136	5.357284794	8.44819E-08	1.7002E-06
ENSRNOG00000003453	ENSRNOG00000003453	Lypd1	Lypd1	Ly6/Plaur domain containing 1 [Source:RGD Symbol;Acc:1549754]	13	37326464	37368493	-1	protein_coding	2750.997056	876.9454838	1813.97127	-1.585808828	-1.405195181	0.29604078	-5.356724267	8.47443E-08	1.70316E-06
ENSRNOG00000004908	ENSRNOG00000004908	Smc6	Smc6	structural maintenance of chromosomes 6 [Source:RGD Symbol;Acc:1311214]	6	33978716	34031746	1	protein_coding	4281.888311	8382.882424	6332.385368	0.961881385	0.9026214	0.179774164	5.350498433	8.77123E-08	1.76043E-06
ENSRNOG00000045843	ENSRNOG00000045843	Rusc2	Rusc2	RUN and SH3 domain containing 2 [Source:RGD Symbol;Acc:1592688]	5	57629904	57675524	1	protein_coding	1104.721871	311.8105793	708.2662252	-1.844502855	-1.608430624	0.344783757	-5.349738249	8.80815E-08	1.76544E-06
ENSRNOG00000051854	ENSRNOG00000051854	Enpep	Enpep	glutamyl aminopeptidase [Source:RGD Symbol;Acc:621228]	2	217782005	217851947	-1	protein_coding	52.14173096	440.5480646	246.3448978	2.755489962	2.342638553	0.515347773	5.346855282	8.94955E-08	1.79136E-06
ENSRNOG00000037815	ENSRNOG00000037815	Aldh2	Aldh2	aldehyde dehydrogenase 2 family member [Source:RGD Symbol;Acc:69219]	12	34901219	34982521	1	protein_coding	3072.450324	1300.054793	2186.252559	-1.284785362	-1.166792284	0.240304905	-5.346479981	8.96812E-08	1.79149E-06
ENSRNOG00000058478	ENSRNOG00000058478	Mapk8ip1	Mapk8ip1	mitogen-activated protein kinase 8 interacting protein 1 [Source:RGD Symbol;Acc:70937]	3	78355048	78372884	-1	protein_coding	2208.291998	878.0229535	1543.157476	-1.350929665	-1.219403321	0.252692901	-5.346132233	8.98536E-08	1.79149E-06
ENSRNOG00000050348	ENSRNOG00000050348	Isoc2a	Isoc2a	isochorismatase domain containing 2A [Source:RGD Symbol;Acc:1592677]	1	68937759	68957179	-1	protein_coding	863.8548103	219.118173	541.4864917	-1.992863126	-1.725764008	0.372768855	-5.34610953	8.98648E-08	1.79149E-06
ENSRNOG00000010210	ENSRNOG00000010210	Slc7a11	Slc7a11	solute carrier family 7 member 11 [Source:RGD Symbol;Acc:1309275]	2	133963107	134517536	-1	protein_coding	52.66822342	3683.365252	1868.016737	5.591797038	4.341869849	1.046168137	5.345027093	9.04035E-08	1.79981E-06
ENSRNOG00000009867	ENSRNOG00000009867	Tgfb3	Tgfb3	transforming growth factor, beta 3 [Source:RGD Symbol;Acc:3851]	6	105704236	105726564	-1	protein_coding	1515.467843	446.6049768	981.0364097	-1.73042418	-1.517278907	0.324366719	-5.334777214	9.56619E-08	1.90194E-06
ENSRNOG00000016677	ENSRNOG00000016677	Csnk1g3	Csnk1g3	casein kinase 1, gamma 3 [Source:RGD Symbol;Acc:621408]	18	47299579	47386535	1	protein_coding	1731.510163	3765.330798	2748.42048	1.1146159	1.028915755	0.209097149	5.330612613	9.7882E-08	1.94347E-06
ENSRNOG00000007351	ENSRNOG00000007351	Ggh	Ggh	gamma-glutamyl hydrolase [Source:RGD Symbol;Acc:2682]	5	33529880	33552787	1	protein_coding	6325.415437	13433.11406	9879.264747	1.044468932	0.971114911	0.196076569	5.326842159	9.99349E-08	1.98157E-06
ENSRNOG00000055408	ENSRNOG00000055408	Gcat	Gcat	glycine C-acetyltransferase [Source:RGD Symbol;Acc:1307291]	7	110595091	110601473	1	protein_coding	1677.914377	3951.586884	2814.75063	1.306830073	1.183287872	0.245580858	5.321384091	1.02981E-07	2.03924E-06
ENSRNOG00000001849	ENSRNOG00000001849	Mapk1	Mapk1	mitogen activated protein kinase 1 [Source:RGD Symbol;Acc:70500]	11	83957813	84023616	-1	protein_coding	5028.073834	9711.233667	7369.653751	0.946402197	0.88891993	0.17788318	5.320357991	1.03563E-07	2.04804E-06
ENSRNOG00000017731	ENSRNOG00000017731	Agpat4	Agpat4	1-acylglycerol-3-phosphate O-acyltransferase 4 [Source:RGD Symbol;Acc:619916]	1	48527323	48633345	-1	protein_coding	4255.70099	9300.119117	6777.910053	1.241370513	1.130840359	0.233552855	5.315158801	1.06564E-07	2.10457E-06
ENSRNOG00000042848	ENSRNOG00000042848	Jam2	Jam2	junctional adhesion molecule 2 [Source:RGD Symbol;Acc:1561692]	11	23831106	23880063	1	protein_coding	3758.295757	7324.928929	5541.612343	0.96402792	0.903656402	0.181417267	5.313870812	1.07321E-07	2.11669E-06
ENSRNOG00000012255	ENSRNOG00000012255	Ktn1	Ktn1	kinectin 1 [Source:RGD Symbol;Acc:1308719]	15	20914642	21002578	1	protein_coding	8347.294423	16206.30918	12276.8018	0.93679267	0.880554838	0.176458601	5.308852426	1.10318E-07	2.1729E-06
ENSRNOG00000016029	ENSRNOG00000016029	Rb1	Rb1	RB transcriptional corepressor 1 [Source:RGD Symbol;Acc:3540]	15	48371296	48502302	-1	protein_coding	1391.137805	3065.665586	2228.401696	1.139879967	1.048653152	0.214927423	5.303557587	1.13567E-07	2.23394E-06
ENSRNOG00000028390	ENSRNOG00000028390	Hhipl1	Hhipl1	HHIP-like 1 [Source:RGD Symbol;Acc:1311698]	6	127220014	127242564	1	protein_coding	299.633637	30.3213586	164.9774978	-3.446874331	-2.885611174	0.650068429	-5.302325379	1.14337E-07	2.2461E-06
ENSRNOG00000001214	ENSRNOG00000001214	Pfkl	Pfkl	phosphofructokinase, liver type [Source:RGD Symbol;Acc:3311]	20	10664272	10686315	1	protein_coding	1610.975426	595.367829	1103.171627	-1.525279483	-1.354223984	0.287727406	-5.301126874	1.1509E-07	2.2579E-06
ENSRNOG00000032576	ENSRNOG00000032576	Nlgn1	Nlgn1	neuroligin 1 [Source:RGD Symbol;Acc:621117]	2	108257824	109002464	-1	protein_coding	417.0215046	1217.822015	817.4217601	1.540775879	1.366198436	0.290778842	5.298789506	1.16573E-07	2.28397E-06
ENSRNOG00000001030	ENSRNOG00000001030	Tsc22d1	Tsc22d1	TSC22 domain family, member 1 [Source:RGD Symbol;Acc:3850]	15	51749510	51850958	1	protein_coding	69778.14165	38049.05518	53913.59841	-0.888069415	-0.838854005	0.167626501	-5.29790581	1.17138E-07	2.29201E-06
ENSRNOG00000011175	ENSRNOG00000011175	Hnrnpa2b1	Hnrnpa2b1	heterogeneous nuclear ribonucleoprotein A2/B1 [Source:RGD Symbol;Acc:1310403]	4	80534651	80545249	-1	protein_coding	31744.99408	17446.47116	24595.73262	-0.862902913	-0.817203276	0.162932313	-5.296082149	1.18314E-07	2.31195E-06
ENSRNOG00000022419	ENSRNOG00000022419	Dok7	Dok7	docking protein 7 [Source:RGD Symbol;Acc:1566416]	14	75666744	75699386	-1	protein_coding	256.255707	17.96962597	137.1126665	-3.801535301	-3.153208912	0.7182756	-5.292585885	1.20599E-07	2.3535E-06
ENSRNOG00000004909	ENSRNOG00000004909	Cnot2	Cnot2	CCR4-NOT transcription complex, subunit 2 [Source:RGD Symbol;Acc:1311672]	7	52130441	52223575	-1	protein_coding	3067.052611	6617.446457	4842.249534	1.134878174	1.044165234	0.214523888	5.290218198	1.22171E-07	2.3794E-06
ENSRNOG00000027194	ENSRNOG00000027194	Sgsm2	Sgsm2	small G protein signaling modulator 2 [Source:RGD Symbol;Acc:1306957]	10	59718183	59759447	-1	protein_coding	703.0144031	180.9606284	441.9875158	-2.068264811	-1.779637027	0.39096869	-5.29010344	1.22247E-07	2.3794E-06
ENSRNOG00000065110	ENSRNOG00000065110		ENSRNOG00000065110		18	27483729	27499090	1	protein_coding	719.0692439	1886.11847	1302.593857	1.556425272	1.377692938	0.294371703	5.287278817	1.24149E-07	2.41043E-06
ENSRNOG00000063275	ENSRNOG00000063275	Uprt	Uprt	uracil phosphoribosyltransferase homolog [Source:RGD Symbol;Acc:1564806]	X	69516738	69546797	1	protein_coding	411.0203166	1432.6552	921.837758	1.883462668	1.633421707	0.356227085	5.287252837	1.24167E-07	2.41043E-06
ENSRNOG00000019529	ENSRNOG00000019529	Btbd1	Btbd1	BTB domain containing 1 [Source:RGD Symbol;Acc:1310962]	1	135734589	135771981	-1	protein_coding	12120.7079	22193.03208	17156.86999	0.871380875	0.824337131	0.164835777	5.286357671	1.24776E-07	2.41908E-06
ENSRNOG00000021118	ENSRNOG00000021118	Nomo1	Nomo1	Nodal modulator 1 [Source:RGD Symbol;Acc:1305240]	1	96505484	96556279	1	protein_coding	2029.167585	784.9277095	1407.047647	-1.379367888	-1.238837099	0.261096191	-5.282987402	1.27094E-07	2.46081E-06
ENSRNOG00000058329	ENSRNOG00000058329	Prrx2	Prrx2	paired related homeobox 2 [Source:RGD Symbol;Acc:1311471]	3	14094004	14168535	1	protein_coding	536.8341907	107.7831592	322.3086749	-3.008074789	-2.533195044	0.569789694	-5.27927202	1.29698E-07	2.50795E-06
ENSRNOG00000012808	ENSRNOG00000012808	Tmem259	Tmem259	transmembrane protein 259 [Source:RGD Symbol;Acc:1311136]	7	9722485	9730932	1	protein_coding	764.3254423	205.5131249	484.9192836	-1.889064865	-1.636995572	0.35787286	-5.278592133	1.3018E-07	2.51399E-06
ENSRNOG00000002833	ENSRNOG00000002833	Gsk3b	Gsk3b	glycogen synthase kinase 3 beta [Source:RGD Symbol;Acc:70982]	11	62504316	62648646	-1	protein_coding	1182.050185	383.3947436	782.7224644	-1.666854837	-1.463199902	0.315796513	-5.278255993	1.30419E-07	2.51532E-06
ENSRNOG00000000808	ENSRNOG00000000808	Hsf2	Hsf2	heat shock transcription factor 2 [Source:RGD Symbol;Acc:68395]	20	36819864	36850174	1	protein_coding	6440.660382	12321.53749	9381.098937	0.936547283	0.879627995	0.177603924	5.273235305	1.3404E-07	2.58179E-06
ENSRNOG00000017002	ENSRNOG00000017002	Adrb1	Adrb1	adrenoceptor beta 1 [Source:RGD Symbol;Acc:2059]	1	255771597	255807259	1	protein_coding	560.2817616	134.4747856	347.3782736	-2.427869613	-2.064112811	0.460824165	-5.268537972	1.37515E-07	2.64226E-06
ENSRNOG00000032183	ENSRNOG00000032183	Slfnl1	Scmh1	schlafen-like 1 [Source:RGD Symbol;Acc:1564075]	5	133990520	134122105	1	protein_coding	484.4349346	1385.736326	935.0856304	1.544691937	1.367336971	0.293193365	5.268509185	1.37536E-07	2.64226E-06
ENSRNOG00000020358	ENSRNOG00000020358	Ptov1	Ptov1	PTOV1, extended AT-hook containing adaptor protein [Source:RGD Symbol;Acc:1306977]	1	95347068	95353613	-1	protein_coding	9719.523521	4885.030844	7302.277183	-1.036188369	-0.962549599	0.196964946	-5.260775542	1.43449E-07	2.75229E-06
ENSRNOG00000015093	ENSRNOG00000015093	Sparcl1	Sparcl1	SPARC like 1 [Source:RGD Symbol;Acc:2531]	14	5632569	5663865	1	protein_coding	8410.268312	24643.75711	16527.01271	1.217077546	1.109207592	0.231480804	5.25779038	1.45797E-07	2.79371E-06
ENSRNOG00000067317	ENSRNOG00000067317	Cmtm7	Cmtm7	CKLF-like MARVEL transmembrane domain containing 7 [Source:RGD Symbol;Acc:1591926]	8	114448042	114474621	-1	protein_coding	7559.901666	3879.525397	5719.713532	-0.955352153	-0.895132026	0.181735818	-5.256818179	1.46569E-07	2.80489E-06
ENSRNOG00000010595	ENSRNOG00000010595	Rbm45	Rbm45	RNA binding motif protein 45 [Source:RGD Symbol;Acc:628862]	3	61305924	61320952	1	protein_coding	1275.072152	2868.838066	2071.955109	1.173852289	1.074472684	0.223369516	5.255203623	1.47861E-07	2.82595E-06
ENSRNOG00000022932	ENSRNOG00000022932	Serhl2	Serhl2	serine hydrolase-like 2 [Source:RGD Symbol;Acc:1563386]	7	114246056	114272781	1	protein_coding	1040.826055	312.4997955	676.6629251	-1.763087685	-1.536177426	0.335633866	-5.253008902	1.49634E-07	2.85568E-06
ENSRNOG00000056487	ENSRNOG00000056487	Oxr1	Oxr1	oxidation resistance 1 [Source:RGD Symbol;Acc:621857]	7	72528786	72965666	1	protein_coding	5305.442291	10014.98107	7660.21168	0.920313346	0.86548057	0.175204241	5.252802908	1.49802E-07	2.85568E-06
ENSRNOG00000019253	ENSRNOG00000019253	Bcar1	Bcar1	BCAR1 scaffold protein, Cas family member [Source:RGD Symbol;Acc:2406]	19	39679204	39713907	-1	protein_coding	2760.10292	1047.845657	1903.974288	-1.379521126	-1.237421062	0.262645267	-5.252411899	1.5012E-07	2.85807E-06
ENSRNOG00000012460	ENSRNOG00000012460	Cntf	Cntf	ciliary neurotrophic factor [Source:RGD Symbol;Acc:2370]	1	209887854	209889877	-1	protein_coding	11108.61779	4437.861455	7773.239621	-1.522616671	-1.34892101	0.290072041	-5.249098341	1.52845E-07	2.90622E-06
ENSRNOG00000017003	ENSRNOG00000017003	Plxna1	Plxna1	plexin A1 [Source:RGD Symbol;Acc:1560871]	4	121737945	122024196	-1	protein_coding	1173.708285	356.7303766	765.219331	-1.722134901	-1.503696457	0.328300042	-5.245612803	1.55764E-07	2.95791E-06
ENSRNOG00000014613	ENSRNOG00000014613	Ddah1	Ddah1	dimethylarginine dimethylaminohydrolase 1 [Source:RGD Symbol;Acc:70968]	2	234667491	234799339	1	protein_coding	9767.842677	4477.724596	7122.783636	-1.087177061	-1.00391693	0.207329651	-5.243712394	1.57377E-07	2.98473E-06
ENSRNOG00000013479	ENSRNOG00000013479	Stard7	Stard7	StAR-related lipid transfer domain containing 7 [Source:RGD Symbol;Acc:1307613]	3	114485600	114515813	1	protein_coding	2538.609059	5458.163407	3998.386233	1.119681512	1.030300619	0.213596587	5.242038403	1.58812E-07	3.00522E-06
ENSRNOG00000053232	ENSRNOG00000053232	Ror2	Ror2	receptor tyrosine kinase-like orphan receptor 2 [Source:RGD Symbol;Acc:1305275]	17	11972830	12148152	1	protein_coding	424.4672964	80.05534155	252.261319	-3.002533881	-2.520458699	0.572810676	-5.241756148	1.59055E-07	3.00522E-06
ENSRNOG00000011315	ENSRNOG00000011315	Med16	Med16	mediator complex subunit 16 [Source:RGD Symbol;Acc:1308001]	7	9798668	9811172	1	protein_coding	2393.413436	917.1698435	1655.29164	-1.551724107	-1.371074006	0.296032055	-5.241743521	1.59066E-07	3.00522E-06
ENSRNOG00000047734	ENSRNOG00000047734	Chst2	Chst2	carbohydrate sulfotransferase 2 [Source:RGD Symbol;Acc:1306988]	8	95959826	95966955	-1	protein_coding	8816.402135	3994.529838	6405.465986	-1.183728607	-1.081853817	0.225908253	-5.239864363	1.60695E-07	3.03211E-06
ENSRNOG00000063300	ENSRNOG00000063300	RGD1566359	RGD1566359	similar to RIKEN cDNA B230219D22 [Source:RGD Symbol;Acc:1566359]	17	8922675	8933356	-1	protein_coding	2830.890699	5743.7285	4287.3096	1.017092216	0.946216934	0.194119141	5.239525625	1.6099E-07	3.03382E-06
ENSRNOG00000011956	ENSRNOG00000011956	Aktip	Aktip	AKT interacting protein [Source:RGD Symbol;Acc:1311170]	19	15866928	15886663	1	protein_coding	6212.351286	12004.63004	9108.490665	0.939078029	0.881023592	0.179302868	5.237384314	1.62868E-07	3.06532E-06
ENSRNOG00000001346	ENSRNOG00000001346	Cops6	Cops6	COP9 signalosome subunit 6 [Source:RGD Symbol;Acc:1309919]	12	17038979	17046371	1	protein_coding	15501.30726	7937.852391	11719.57982	-0.971728763	-0.908386859	0.185603953	-5.235496064	1.64542E-07	3.09289E-06
ENSRNOG00000052775	ENSRNOG00000052775	Rimoc1	Rimoc1	RAB7A interacting MON1-CCZ1 complex subunit 1 [Source:RGD Symbol;Acc:1305938]	2	53189790	53203821	-1	protein_coding	1644.282594	3755.161611	2699.722102	1.223329911	1.113174232	0.233841898	5.23144022	1.68194E-07	3.15754E-06
ENSRNOG00000002358	ENSRNOG00000002358	Scpep1	Scpep1	serine carboxypeptidase 1 [Source:RGD Symbol;Acc:620067]	10	73703278	73732850	-1	protein_coding	9235.504723	17440.58705	13338.04589	0.899841208	0.847668057	0.172042099	5.230354749	1.69185E-07	3.17211E-06
ENSRNOG00000057464	ENSRNOG00000057464	Fmr1	Fmr1	fragile X messenger ribonucleoprotein 1 [Source:RGD Symbol;Acc:2623]	X	147240301	147278050	1	protein_coding	2497.770837	5060.682385	3779.226611	1.021065911	0.949248044	0.195249738	5.229537935	1.69934E-07	3.18213E-06
ENSRNOG00000015385	ENSRNOG00000015385	Pink1	Pink1	PTEN induced kinase 1 [Source:RGD Symbol;Acc:1305769]	5	150530523	150542635	-1	protein_coding	9352.70808	4687.384678	7020.046379	-0.988454381	-0.922189228	0.189031828	-5.22903679	1.70395E-07	3.18674E-06
ENSRNOG00000042261	ENSRNOG00000042261	Hdgf	Hdgf	heparin binding growth factor [Source:RGD Symbol;Acc:70961]	2	173370465	173379747	1	protein_coding	10948.73981	5774.474871	8361.607338	-0.920316021	-0.864970686	0.176068734	-5.22702698	1.72257E-07	3.21728E-06
ENSRNOG00000020930	ENSRNOG00000020930	Atxn7l3	Atxn7l3	ataxin 7-like 3 [Source:RGD Symbol;Acc:1311493]	10	87243587	87250620	-1	protein_coding	635.7939254	156.8128445	396.3033849	-2.048470007	-1.756748545	0.391916201	-5.226806147	1.72463E-07	3.21728E-06
ENSRNOG00000050792	ENSRNOG00000050792	Tnfaip6	Tnfaip6	TNF alpha induced protein 6 [Source:RGD Symbol;Acc:621359]	3	36502188	36521649	1	protein_coding	773.8980423	113.8663503	443.8821963	-2.42338882	-2.053928467	0.463692475	-5.226284556	1.7295E-07	3.22082E-06
ENSRNOG00000004169	ENSRNOG00000004169	Fzr1	Fzr1	fizzy and cell division cycle 20 related 1 [Source:RGD Symbol;Acc:1308713]	7	8332029	8343952	1	protein_coding	1312.736389	461.9223323	887.3293609	-1.537229267	-1.358807438	0.294142502	-5.226137853	1.73087E-07	3.22082E-06
ENSRNOG00000019768	ENSRNOG00000019768	Ncoa4	Ncoa4	nuclear receptor coactivator 4 [Source:RGD Symbol;Acc:1563014]	16	7366542	7409556	1	protein_coding	4627.763693	9055.81897	6841.791332	0.967483941	0.904609438	0.185148544	5.225447186	1.73735E-07	3.22881E-06
ENSRNOG00000019778	ENSRNOG00000019778	Cavin1	Cavin1	caveolae associated protein 1 [Source:RGD Symbol;Acc:1307685]	10	85889036	85896120	-1	protein_coding	1365.493246	484.3582038	924.9257251	-1.687399147	-1.475036441	0.322988237	-5.224336217	1.74781E-07	3.24418E-06
ENSRNOG00000018153	ENSRNOG00000018153	Rbm5	Rbm5	RNA binding motif protein 5 [Source:RGD Symbol;Acc:1305059]	8	108420222	108449430	-1	protein_coding	3536.30533	7042.031469	5289.168399	1.003206719	0.934303509	0.192068637	5.223167785	1.75888E-07	3.26064E-06
ENSRNOG00000008543	ENSRNOG00000008543	Pdlim2	Pdlim2	PDZ and LIM domain 2 [Source:RGD Symbol;Acc:1359203]	15	45237477	45249242	-1	protein_coding	3667.285716	1669.713638	2668.499677	-1.111688377	-1.02319703	0.212870764	-5.222362879	1.76654E-07	3.27076E-06
ENSRNOG00000000186	ENSRNOG00000000186	Tst	Tst	thiosulfate sulfurtransferase [Source:RGD Symbol;Acc:3913]	7	109948062	109957216	-1	protein_coding	3570.95512	7549.515443	5560.235281	1.050301097	0.97307628	0.201193411	5.220355337	1.7858E-07	3.30228E-06
ENSRNOG00000012734	ENSRNOG00000012734	Dcun1d1	Dcun1d1	defective in cullin neddylation 1 domain containing 1 [Source:RGD Symbol;Acc:1309668]	2	118721822	118772602	-1	protein_coding	5589.354592	11157.44273	8373.398663	0.98728915	0.920944454	0.189226507	5.217499203	1.81355E-07	3.34873E-06
ENSRNOG00000019306	ENSRNOG00000019306	Syt12	Syt12	synaptotagmin 12 [Source:RGD Symbol;Acc:621876]	1	201730371	201759609	-1	protein_coding	126.0959399	3.843409308	64.96967459	-5.184627322	-4.043098666	0.993736412	-5.21730638	1.81544E-07	3.34873E-06
ENSRNOG00000009019	ENSRNOG00000009019	Slc6a6	Slc6a6	solute carrier family 6 member 6 [Source:RGD Symbol;Acc:61912]	4	124195218	124268875	1	protein_coding	6423.131361	2373.847363	4398.489362	-1.258941677	-1.140783083	0.241392338	-5.215334045	1.83486E-07	3.38035E-06
ENSRNOG00000020773	ENSRNOG00000020773	Map3k11	Map3k11	mitogen-activated protein kinase kinase kinase 11 [Source:RGD Symbol;Acc:1359261]	1	202975353	202988652	1	protein_coding	566.003884	125.1075401	345.5557121	-2.369432666	-2.009155813	0.454349641	-5.214998434	1.83819E-07	3.38227E-06
ENSRNOG00000029028	ENSRNOG00000029028	Mknk2	Mknk2	MAPK interacting serine/threonine kinase 2 [Source:RGD Symbol;Acc:1305728]	7	9039728	9050827	1	protein_coding	4361.962965	1905.374875	3133.66892	-1.216834554	-1.107300197	0.23340257	-5.213458249	1.85352E-07	3.40625E-06
ENSRNOG00000008292	ENSRNOG00000008292	Hif1a	Hif1a	hypoxia inducible factor 1 subunit alpha [Source:RGD Symbol;Acc:61928]	6	92624390	92669261	1	protein_coding	6628.646528	13087.78962	9858.218073	0.972075726	0.908142818	0.186500317	5.212193419	1.86621E-07	3.42531E-06
ENSRNOG00000017456	ENSRNOG00000017456	Vstm2b	Vstm2b	V-set and transmembrane domain containing 2B [Source:RGD Symbol;Acc:1306235]	1	92592070	92620491	1	protein_coding	139.1963859	1.771126603	70.48375627	-5.92908861	-4.435369064	1.137643156	-5.211729689	1.87088E-07	3.42964E-06
ENSRNOG00000009594	ENSRNOG00000009594	Snai1	Snai1	snail family transcriptional repressor 1 [Source:RGD Symbol;Acc:620758]	3	156248485	156252969	1	protein_coding	797.4196567	187.136198	492.2779274	-2.199163504	-1.873196627	0.422228015	-5.208473679	1.904E-07	3.48604E-06
ENSRNOG00000050539	ENSRNOG00000050539	Fbln5	Fbln5	fibulin 5 [Source:RGD Symbol;Acc:2594]	6	120899224	120977755	-1	protein_coding	14071.52136	5197.456083	9634.488723	-1.478907539	-1.312438181	0.283975839	-5.207863955	1.91027E-07	3.48858E-06
ENSRNOG00000006684	ENSRNOG00000006684	Zfp317	Zfp317	zinc finger protein 317 [Source:RGD Symbol;Acc:1565419]	8	17591404	17628998	1	protein_coding	1196.620869	2682.610946	1939.615907	1.16331389	1.06433808	0.223376561	5.20786015	1.91031E-07	3.48858E-06
ENSRNOG00000008989	ENSRNOG00000008989	Cryl1	Cryl1	crystallin, lambda 1 [Source:RGD Symbol;Acc:631427]	15	31427054	31545997	-1	protein_coding	371.3110854	1186.72778	779.019433	1.629565597	1.429007298	0.31291755	5.207651653	1.91246E-07	3.48858E-06
ENSRNOG00000009856	ENSRNOG00000009856	Sypl1	Sypl1	synaptophysin-like 1 [Source:RGD Symbol;Acc:1359569]	6	49565154	49585330	1	protein_coding	16940.72475	30833.14633	23886.93554	0.898739131	0.846294525	0.1725908	5.20734089	1.91566E-07	3.49013E-06
ENSRNOG00000065876	ENSRNOG00000065876		ENSRNOG00000065876		8	3488606	3573974	1	protein_coding	14.28566282	186.5542238	100.4199433	4.093876761	3.335779718	0.786511459	5.205107582	1.93884E-07	3.52803E-06
ENSRNOG00000021359	ENSRNOG00000021359	Mtfr1	Mtfr1	mitochondrial fission regulator 1 [Source:RGD Symbol;Acc:1304936]	2	101679265	101713544	1	protein_coding	1941.007934	4554.024198	3247.516066	1.212053893	1.103112888	0.232924945	5.203624247	1.95439E-07	3.55195E-06
ENSRNOG00000010475	ENSRNOG00000010475	Casp3	Casp3	caspase 3 [Source:RGD Symbol;Acc:2275]	16	45662910	45684648	-1	protein_coding	6708.34249	13041.83451	9875.0885	0.932550428	0.874790394	0.179257767	5.202287441	1.9685E-07	3.57322E-06
ENSRNOG00000012247	ENSRNOG00000012247	Rab7a	Rab7a	RAB7A, member RAS oncogene family [Source:RGD Symbol;Acc:61908]	4	120461963	120506889	-1	protein_coding	18615.69541	34749.40557	26682.55049	0.889344711	0.838137189	0.171081408	5.198371464	2.01042E-07	3.64484E-06
ENSRNOG00000009125	ENSRNOG00000009125	Dis3	Dis3	DIS3 homolog, exosome endoribonuclease and 3'-5' exoribonuclease [Source:RGD Symbol;Acc:1304646]	15	75823436	75850642	-1	protein_coding	1065.077413	2550.008419	1807.542916	1.241489433	1.126028128	0.239084558	5.192679284	2.07289E-07	3.7535E-06
ENSRNOG00000003098	ENSRNOG00000003098	Prom1	Prom1	prominin 1 [Source:RGD Symbol;Acc:69367]	14	66990160	67094527	1	protein_coding	138.826267	636.1906036	387.5084353	2.096404524	1.790152879	0.403819024	5.191445665	2.08667E-07	3.77385E-06
ENSRNOG00000007584	ENSRNOG00000007584	Ehd4	Ehd4	EH-domain containing 4 [Source:RGD Symbol;Acc:628883]	3	107058958	107122002	-1	protein_coding	3946.685805	1709.358701	2828.022253	-1.216057233	-1.105799835	0.234262542	-5.191001614	2.09166E-07	3.77825E-06
ENSRNOG00000012874	ENSRNOG00000012874	Rgma	Rgma	repulsive guidance molecule BMP co-receptor a [Source:RGD Symbol;Acc:1311983]	1	127128934	127172918	1	protein_coding	1993.05233	810.9143559	1401.983343	-1.425940456	-1.27026487	0.27478405	-5.189313055	2.11071E-07	3.8036E-06
ENSRNOG00000011931	ENSRNOG00000011931	Smarca2	Smarca2	SWI/SNF related, matrix associated, actin dependent regulator of chromatin, subfamily a, member 2 [Source:RGD Symbol;Acc:1302988]	1	224191125	224358684	1	protein_coding	4614.536274	9606.897804	7110.717039	1.079407598	0.995963736	0.208006279	5.189302952	2.11083E-07	3.8036E-06
ENSRNOG00000012354	ENSRNOG00000012354	Trim23	Trim23	tripartite motif-containing 23 [Source:RGD Symbol;Acc:621587]	2	35302409	35335743	1	protein_coding	2570.424483	5521.746039	4046.085261	1.080185059	0.996412294	0.208401489	5.183192619	2.1812E-07	3.92562E-06
ENSRNOG00000008393	ENSRNOG00000008393	Tax1bp1	Tax1bp1	Tax1 binding protein 1 [Source:RGD Symbol;Acc:708579]	4	81821989	81879100	1	protein_coding	42292.3329	74968.87088	58630.60189	0.835463236	0.791676848	0.161258121	5.180906433	2.2081E-07	3.96922E-06
ENSRNOG00000020411	ENSRNOG00000020411	Sec23ip	Sec23ip	SEC23 interacting protein [Source:RGD Symbol;Acc:1309328]	1	183321075	183363920	1	protein_coding	1181.521582	2773.803162	1977.662372	1.216895792	1.106024373	0.234927512	5.179877749	2.22031E-07	3.98634E-06
ENSRNOG00000037853	ENSRNOG00000037853	Rarres1	Rarres1	retinoic acid receptor responder 1 [Source:RGD Symbol;Acc:1309509]	2	151749715	151783978	-1	protein_coding	13794.60803	5200.67524	9497.641633	-1.411907577	-1.258696486	0.272717764	-5.177174956	2.25271E-07	4.0396E-06
ENSRNOG00000019048	ENSRNOG00000019048	Sod2	Sod2	superoxide dismutase 2 [Source:RGD Symbol;Acc:3732]	1	47636528	47645189	-1	protein_coding	12134.85306	24842.99454	18488.9238	1.015291388	0.943093107	0.196155775	5.175944403	2.26761E-07	4.06141E-06
ENSRNOG00000018441	ENSRNOG00000018441	Ggt7	Ggt7	gamma-glutamyltransferase 7 [Source:RGD Symbol;Acc:619870]	3	143978082	144001492	-1	protein_coding	372.759063	31.88374649	202.3214048	-4.299306031	-3.46566481	0.830974563	-5.173811838	2.29366E-07	4.1031E-06
ENSRNOG00000021726	ENSRNOG00000021726	Tlr3	Tlr3	toll-like receptor 3 [Source:RGD Symbol;Acc:735171]	16	46822039	46836545	1	protein_coding	400.4269418	1184.434378	792.4306598	1.544044683	1.360504459	0.298537609	5.172027358	2.31568E-07	4.13749E-06
ENSRNOG00000011519	ENSRNOG00000011519	Orc5	Orc5	origin recognition complex, subunit 5 [Source:RGD Symbol;Acc:1561088]	4	12548007	12612568	1	protein_coding	1782.92286	3749.854492	2766.388676	1.069244459	0.987154811	0.206765786	5.171283305	2.32492E-07	4.14728E-06
ENSRNOG00000001888	ENSRNOG00000001888	Arvcf	Arvcf	ARVCF, delta catenin family member [Source:RGD Symbol;Acc:1306655]	11	82587881	82645805	-1	protein_coding	1872.503804	539.1900891	1205.846947	-2.007576244	-1.718354088	0.388227345	-5.171135601	2.32676E-07	4.14728E-06
ENSRNOG00000006327	ENSRNOG00000006327	Rcc2	Rcc2	regulator of chromosome condensation 2 [Source:RGD Symbol;Acc:1309986]	5	152993665	153017205	1	protein_coding	1386.791711	474.6510902	930.7214005	-1.565707957	-1.377070406	0.302829149	-5.17026832	2.33758E-07	4.16157E-06
ENSRNOG00000053932	ENSRNOG00000053932	Ddx6	Ddx6	DEAD-box helicase 6 [Source:RGD Symbol;Acc:1564560]	8	44931974	44964405	1	protein_coding	2561.636707	1084.545697	1823.091202	-1.252406225	-1.133664882	0.242281335	-5.169222903	2.35069E-07	4.17989E-06
ENSRNOG00000048718	ENSRNOG00000048718	Ccdc71	Ccdc71	coiled-coil domain containing 71 [Source:RGD Symbol;Acc:1566341]	8	109146359	109165216	1	protein_coding	1493.756441	556.338147	1025.047294	-1.476790367	-1.308395588	0.285739975	-5.168301596	2.36231E-07	4.19551E-06
ENSRNOG00000006674	ENSRNOG00000006674	Rflnb	Rflnb	refilin B [Source:RGD Symbol;Acc:1359691]	10	60893713	60899976	-1	protein_coding	1333.757303	426.4127167	880.0850099	-1.597279734	-1.401187125	0.309089518	-5.167692989	2.37001E-07	4.20415E-06
ENSRNOG00000017235	ENSRNOG00000017235	Atp6v0d1	Atp6v0d1	ATPase H+ transporting V0 subunit D1 [Source:RGD Symbol;Acc:1306159]	19	33403355	33447450	-1	protein_coding	11360.90681	20565.5135	15963.21015	0.858924972	0.811606358	0.166227943	5.167151543	2.37689E-07	4.2113E-06
ENSRNOG00000005686	ENSRNOG00000005686	Suclg2	Suclg2	succinate-CoA ligase GDP-forming subunit beta [Source:RGD Symbol;Acc:1305008]	4	128067033	128337170	-1	protein_coding	7106.684271	13556.42562	10331.55495	0.938424424	0.878972564	0.181623266	5.166873422	2.38042E-07	4.21252E-06
ENSRNOG00000013538	ENSRNOG00000013538	Capza1	Capza1	capping actin protein of muscle Z-line subunit alpha 1 [Source:RGD Symbol;Acc:1587438]	2	192319702	192364480	-1	protein_coding	9806.892047	18185.00602	13995.94903	0.889817249	0.837901414	0.17229304	5.164557127	2.41009E-07	4.25993E-06
ENSRNOG00000023484	ENSRNOG00000023484	Rpap2	Rpap2	RNA polymerase II associated protein 2 [Source:RGD Symbol;Acc:1309034]	14	2109053	2187350	-1	protein_coding	927.2597148	2176.535306	1551.89751	1.229217995	1.115114219	0.238065439	5.163361812	2.42554E-07	4.28213E-06
ENSRNOG00000007970	ENSRNOG00000007970	Plxnc1	Plxnc1	plexin C1 [Source:RGD Symbol;Acc:1307420]	7	29390048	29543779	-1	protein_coding	113.2411772	530.8972722	322.0692247	2.192382977	1.861411079	0.424820814	5.160724016	2.45997E-07	4.33774E-06
ENSRNOG00000027936	ENSRNOG00000027936	Ccdc8	Ccdc8	coiled-coil domain containing 8 [Source:RGD Symbol;Acc:1359717]	1	77679218	77683090	1	protein_coding	1613.320169	635.1998242	1124.259997	-1.338828296	-1.200765422	0.259668565	-5.155912108	2.52399E-07	4.44535E-06
ENSRNOG00000028384	ENSRNOG00000028384	Npepl1	Npepl1	aminopeptidase-like 1 [Source:RGD Symbol;Acc:1311351]	3	162893943	162906492	1	protein_coding	2347.431244	917.3593609	1632.395302	-1.412114698	-1.257506954	0.274039322	-5.152963771	2.56402E-07	4.51047E-06
ENSRNOG00000001750	ENSRNOG00000001750	Chrd	Chrd	chordin [Source:RGD Symbol;Acc:620181]	11	80171994	80180673	-1	protein_coding	123.3010458	1.958841527	62.62994367	-6.062200641	-4.455535643	1.17666295	-5.152028148	2.57684E-07	4.52766E-06
ENSRNOG00000049484	ENSRNOG00000049484	Atp9a	Atp9a	ATPase phospholipid transporting 9A (putative) [Source:RGD Symbol;Acc:621421]	3	157360359	157467818	-1	protein_coding	635.5176911	168.4791891	401.9984401	-2.297295237	-1.942503726	0.445929318	-5.151702623	2.58132E-07	4.53016E-06
ENSRNOG00000013090	ENSRNOG00000013090	Gadd45g	Gadd45g	growth arrest and DNA-damage-inducible, gamma [Source:RGD Symbol;Acc:1311796]	17	13376839	13378610	-1	protein_coding	4028.7236	1822.828706	2925.776153	-1.308548009	-1.176910572	0.254027749	-5.151201063	2.58824E-07	4.53411E-06
ENSRNOG00000019730	ENSRNOG00000019730	Inppl1	Inppl1	inositol polyphosphate phosphatase-like 1 [Source:RGD Symbol;Acc:68396]	1	156183059	156197500	-1	protein_coding	1355.979077	349.4503372	852.7147071	-2.080181681	-1.772483775	0.403832874	-5.151095452	2.58969E-07	4.53411E-06
ENSRNOG00000025791	ENSRNOG00000025791	Dync1li2	Dync1li2	dynein, cytoplasmic 1 light intermediate chain 2 [Source:RGD Symbol;Acc:621130]	19	531812	554670	1	protein_coding	6686.773983	12657.66696	9672.220472	0.912386067	0.856697736	0.177191527	5.149151774	2.61667E-07	4.57593E-06
ENSRNOG00000005719	ENSRNOG00000005719	Emc4	Emc4	ER membrane protein complex subunit 4 [Source:RGD Symbol;Acc:1310905]	3	99169711	99174729	-1	protein_coding	21127.17381	11643.05751	16385.11566	-0.871687091	-0.822163152	0.169333784	-5.147744711	2.63637E-07	4.60494E-06
ENSRNOG00000006094	ENSRNOG00000006094	Cd44	Cd44	CD44 molecule (Indian blood group) [Source:RGD Symbol;Acc:2307]	3	89157058	89244620	-1	protein_coding	30678.70252	55769.65909	43224.1808	0.856160526	0.808884788	0.166348444	5.146790117	2.64982E-07	4.62298E-06
ENSRNOG00000006868	ENSRNOG00000006868	Ube2z	Ube2z	ubiquitin-conjugating enzyme E2Z [Source:RGD Symbol;Acc:1308347]	10	80997817	81016936	-1	protein_coding	2790.535951	1219.506408	2005.021179	-1.240901676	-1.123584075	0.241168646	-5.145369005	2.66995E-07	4.65263E-06
ENSRNOG00000020235	ENSRNOG00000020235	Hnrnpl	Hnrnpl	heterogeneous nuclear ribonucleoprotein L [Source:RGD Symbol;Acc:71059]	1	84100879	84111553	1	protein_coding	16470.87105	8960.732724	12715.80189	-0.870340373	-0.820962012	0.169167921	-5.14483106	2.67762E-07	4.65663E-06
ENSRNOG00000008170	ENSRNOG00000008170	Jph2	Jph2	junctophilin 2 [Source:RGD Symbol;Acc:1305196]	3	151994778	152058904	-1	protein_coding	365.2249928	52.51420702	208.8695999	-3.024719388	-2.515372724	0.587921598	-5.144766583	2.67854E-07	4.65663E-06
ENSRNOG00000012410	ENSRNOG00000012410	S100a1	S100a1	S100 calcium binding protein A1 [Source:RGD Symbol;Acc:3614]	2	175993922	175999544	-1	protein_coding	7286.463863	3836.821615	5561.642739	-1.031782774	-0.955756611	0.20061877	-5.1430022	2.70382E-07	4.69508E-06
ENSRNOG00000002790	ENSRNOG00000002790	Abcb7	Abcb7	ATP binding cassette subfamily B member 7 [Source:RGD Symbol;Acc:1303086]	X	69295552	69436858	-1	protein_coding	173.6356929	713.8741865	443.7549397	2.037590896	1.73826636	0.396261871	5.142031178	2.71784E-07	4.71389E-06
ENSRNOG00000009195	ENSRNOG00000009195	Tnks1bp1	Tnks1bp1	tankyrase 1 binding protein 1 [Source:RGD Symbol;Acc:1312021]	3	70137837	70160038	1	protein_coding	1058.698664	350.3777663	704.538215	-1.656932977	-1.444990233	0.322284066	-5.141219036	2.72962E-07	4.72878E-06
ENSRNOG00000006763	ENSRNOG00000006763	Rbm18	Rbm18	RNA binding motif protein 18 [Source:RGD Symbol;Acc:1307411]	3	19467335	19487178	-1	protein_coding	2354.896394	4850.145813	3602.521104	1.041128811	0.963308486	0.202567636	5.139660173	2.75236E-07	4.76261E-06
ENSRNOG00000014902	ENSRNOG00000014902	Stx11	Stx11	syntaxin 11 [Source:RGD Symbol;Acc:1304744]	1	7289976	7320164	-1	protein_coding	670.8665915	163.1021894	416.9843905	-2.197213638	-1.86186971	0.4277551	-5.136615877	2.7973E-07	4.83472E-06
ENSRNOG00000011222	ENSRNOG00000011222	Dynll1	Dynll1	dynein light chain LC8-type 1 [Source:RGD Symbol;Acc:619866]	12	41312367	41314741	1	protein_coding	41431.5202	22890.92508	32161.22264	-0.867026905	-0.81797731	0.168811683	-5.136059838	2.80558E-07	4.84339E-06
ENSRNOG00000001469	ENSRNOG00000001469	Eln	Eln	elastin [Source:RGD Symbol;Acc:67394]	12	21968544	22011928	1	protein_coding	715.0851749	129.758804	422.4219894	-2.374458675	-2.000653129	0.462378079	-5.135318441	2.81667E-07	4.85285E-06
ENSRNOG00000019651	ENSRNOG00000019651	Slc12a4	Slc12a4	solute carrier family 12 member 4 [Source:RGD Symbol;Acc:3687]	19	33838419	33860331	-1	protein_coding	2063.011594	770.7155818	1416.863588	-1.459120165	-1.292753673	0.28413781	-5.135255186	2.81761E-07	4.85285E-06
ENSRNOG00000020726	ENSRNOG00000020726	Sipa1	Sipa1	signal-induced proliferation-associated 1 [Source:RGD Symbol;Acc:1303184]	1	202938580	202950591	-1	protein_coding	420.6371193	80.95635016	250.7967347	-2.748733378	-2.295738661	0.535400985	-5.133971466	2.83691E-07	4.88041E-06
ENSRNOG00000001465	ENSRNOG00000001465	Ids	Ids	iduronate 2-sulfatase [Source:RGD Symbol;Acc:1560491]	X	149025976	149046663	-1	protein_coding	4853.580574	10421.37506	7637.477815	1.072780991	0.988854728	0.209028322	5.132227928	2.86332E-07	4.92013E-06
ENSRNOG00000056836	ENSRNOG00000056836	Cav1	Cav1	caveolin 1 [Source:RGD Symbol;Acc:2280]	4	45634918	45673705	1	protein_coding	149211.8479	81523.79824	115367.8231	-0.851355781	-0.804510772	0.165898088	-5.13179985	2.86985E-07	4.92337E-06
ENSRNOG00000018233	ENSRNOG00000018233	Gas6	Gas6	growth arrest specific 6 [Source:RGD Symbol;Acc:61913]	16	76045426	76075904	1	protein_coding	89823.83664	44954.56199	67389.19931	-0.993378517	-0.923877847	0.193578086	-5.131668242	2.87185E-07	4.92337E-06
ENSRNOG00000039980	ENSRNOG00000039980	Slc25a5	Slc25a5	solute carrier family 25 member 5 [Source:RGD Symbol;Acc:620353]	X	116031803	116034967	1	protein_coding	9838.790076	21812.73311	15825.76159	1.117533047	1.024949964	0.217785325	5.131351476	2.87669E-07	4.92596E-06
ENSRNOG00000058359	ENSRNOG00000058359	Fkbp8	Fkbp8	FKBP prolyl isomerase 8 [Source:RGD Symbol;Acc:1308670]	16	18893576	18902612	-1	protein_coding	8279.490802	3891.323947	6085.407374	-1.086870456	-1.000155592	0.211915652	-5.128788011	2.91613E-07	4.98774E-06
ENSRNOG00000007947	ENSRNOG00000007947	Fam13a	Fam13a	family with sequence similarity 13, member A [Source:RGD Symbol;Acc:1309807]	4	88058403	88155860	-1	protein_coding	253.1043211	866.6967275	559.9005243	1.754206043	1.51842	0.342077104	5.128101306	2.92679E-07	5.00019E-06
ENSRNOG00000048036	ENSRNOG00000048036	Ncan	Ncan	neurocan [Source:RGD Symbol;Acc:619941]	16	19301969	19328436	1	protein_coding	8818.832722	3708.313902	6263.573312	-1.304670811	-1.172758915	0.254440771	-5.12760123	2.93457E-07	5.00771E-06
ENSRNOG00000020261	ENSRNOG00000020261	Fam53c	Fam53c	family with sequence similarity 53, member C [Source:RGD Symbol;Acc:1593851]	18	26364039	26376775	1	protein_coding	722.4901922	143.4689591	432.9795757	-2.470169006	-2.074228192	0.481997309	-5.124860574	2.97758E-07	5.07525E-06
ENSRNOG00000017032	ENSRNOG00000017032	Atp5f1a	Atp5f1a	ATP synthase F1 subunit alpha [Source:RGD Symbol;Acc:619993]	18	71292374	71300794	1	protein_coding	17707.59744	31536.40982	24622.00363	0.833701806	0.789230194	0.162706215	5.123970248	2.99168E-07	5.09342E-06
ENSRNOG00000016177	ENSRNOG00000016177	Scara3	Scara3	scavenger receptor class A, member 3 [Source:RGD Symbol;Acc:1309269]	15	40140161	40172894	-1	protein_coding	1660.401025	421.6908831	1041.045954	-1.828275646	-1.574485243	0.357047105	-5.120544659	3.04654E-07	5.18087E-06
ENSRNOG00000014872	ENSRNOG00000014872	Sec24d	Sec24d	SEC24 homolog D, COPII coat complex component [Source:RGD Symbol;Acc:1311720]	2	211418623	211526587	1	protein_coding	1007.991931	2438.954973	1723.473452	1.307257062	1.174257533	0.255480801	5.116850497	3.1068E-07	5.27728E-06
ENSRNOG00000010958	ENSRNOG00000010958	Prdx3	Prdx3	peroxiredoxin 3 [Source:RGD Symbol;Acc:620040]	1	260001637	260014111	-1	protein_coding	6314.622918	11664.93867	8989.780794	0.887498774	0.835004745	0.173468565	5.116193668	3.11763E-07	5.28522E-06
ENSRNOG00000068222	ENSRNOG00000068222	LOC100910657	LOC100910657	sperm motility kinase Y-like [Source:RGD Symbol;Acc:6497368]	1	55033368	55039638	1	protein_coding	215.0668315	0.602312205	107.8345718	-6.249974134	-4.509948909	1.221620427	-5.11613427	3.11861E-07	5.28522E-06
ENSRNOG00000019228	ENSRNOG00000019228	Pik3r2	Pik3r2	phosphoinositide-3-kinase regulatory subunit 2 [Source:RGD Symbol;Acc:68341]	16	18665457	18674065	1	protein_coding	1527.196215	475.2915355	1001.243875	-1.675060618	-1.456772126	0.32746075	-5.11530197	3.13239E-07	5.30252E-06
ENSRNOG00000024641	ENSRNOG00000024641	Nyap1	Nyap1	neuronal tyrosine-phosphorylated phosphoinositide-3-kinase adaptor 1 [Source:RGD Symbol;Acc:1310964]	12	18956268	18967543	1	protein_coding	270.9995404	36.58924132	153.7943909	-3.221875158	-2.660466489	0.630047616	-5.113701057	3.15907E-07	5.34157E-06
ENSRNOG00000019382	ENSRNOG00000019382	Zbtb47	Zbtb47	zinc finger and BTB domain containing 47 [Source:RGD Symbol;Acc:1562434]	8	121423696	121433225	1	protein_coding	902.6614544	277.7566557	590.209055	-1.712493976	-1.484984447	0.335077128	-5.110745662	3.2089E-07	5.41963E-06
ENSRNOG00000051151	ENSRNOG00000051151	Gmps	Gmps	guanine monophosphate synthase [Source:RGD Symbol;Acc:1310063]	2	148435643	148485875	1	protein_coding	5015.314463	9815.644053	7415.479258	0.939942359	0.878938687	0.184020944	5.107800998	3.2593E-07	5.49849E-06
ENSRNOG00000009045	ENSRNOG00000009045	Alg6	Alg6	ALG6, alpha-1,3-glucosyltransferase [Source:RGD Symbol;Acc:1308815]	5	114405010	114454439	1	protein_coding	939.6123774	2345.65239	1642.632384	1.303479534	1.170581759	0.25550276	5.101626041	3.36748E-07	5.67452E-06
ENSRNOG00000053045	ENSRNOG00000053045	Wscd2	Wscd2	WSC domain containing 2 [Source:RGD Symbol;Acc:1589744]	12	43048043	43088591	-1	protein_coding	298.3851585	40.65508436	169.5201214	-3.047895459	-2.521892356	0.597839986	-5.098179327	3.42936E-07	5.77223E-06
ENSRNOG00000004130	ENSRNOG00000004130	Anapc4	Anapc4	anaphase promoting complex subunit 4 [Source:RGD Symbol;Acc:1306572]	14	58125995	58157770	-1	protein_coding	4258.916742	8156.874052	6207.895397	0.94872167	0.885986122	0.186176313	5.095823702	3.47228E-07	5.83785E-06
ENSRNOG00000019965	ENSRNOG00000019965	Tgfb1i1	Tgfb1i1	transforming growth factor beta 1 induced transcript 1 [Source:RGD Symbol;Acc:620173]	1	182828544	182837080	1	protein_coding	4137.27724	1737.235922	2937.256581	-1.235402754	-1.116995393	0.242600156	-5.092341126	3.53669E-07	5.93939E-06
ENSRNOG00000016828	ENSRNOG00000016828	Cmtm5	Cmtm5	CKLF-like MARVEL transmembrane domain containing 5 [Source:RGD Symbol;Acc:1307045]	15	28412624	28415287	1	protein_coding	181.7751453	823.3203193	502.5477323	2.126332606	1.800557235	0.417654371	5.091129784	3.55936E-07	5.9707E-06
ENSRNOG00000017227	ENSRNOG00000017227	Ppme1	Ppme1	protein phosphatase methylesterase 1 [Source:RGD Symbol;Acc:1309683]	1	154668109	154715110	-1	protein_coding	2139.324093	4399.017625	3269.170859	1.042380516	0.962903626	0.204789527	5.090008903	3.58047E-07	5.99931E-06
ENSRNOG00000000108	ENSRNOG00000000108	Aga	Aga	aspartylglucosaminidase [Source:RGD Symbol;Acc:1309646]	16	38504663	38516606	-1	protein_coding	8941.391715	16787.17701	12864.28436	0.90167031	0.846419668	0.177203991	5.088318302	3.61253E-07	6.04619E-06
ENSRNOG00000028677	ENSRNOG00000028677	LOC361346	LOC361346	similar to chromosome 18 open reading frame 54 [Source:RGD Symbol;Acc:1563837]	18	64065740	64089415	-1	protein_coding	1665.172483	3564.211608	2614.692046	1.088012391	0.999750281	0.213873105	5.087186578	3.63414E-07	6.0755E-06
ENSRNOG00000010428	ENSRNOG00000010428	Bahd1	Bahd1	bromo adjacent homology domain containing 1 [Source:RGD Symbol;Acc:1563127]	3	105892478	105914410	1	protein_coding	764.9752272	194.3757014	479.6754643	-2.056848009	-1.746248768	0.404422056	-5.085894742	3.65897E-07	6.1061E-06
ENSRNOG00000008124	ENSRNOG00000008124	Ints8	Ints8	integrator complex subunit 8 [Source:RGD Symbol;Acc:1310592]	5	24297191	24344740	-1	protein_coding	761.591468	2055.08922	1408.340344	1.491153411	1.314204917	0.293199068	5.08580542	3.66069E-07	6.1061E-06
ENSRNOG00000002433	ENSRNOG00000002433	G3bp2	G3bp2	G3BP stress granule assembly factor 2 [Source:RGD Symbol;Acc:1309571]	14	15987417	16020548	1	protein_coding	8892.438243	17438.88692	13165.66258	0.972896495	0.90574944	0.191380752	5.083564999	3.70416E-07	6.17165E-06
ENSRNOG00000020601	ENSRNOG00000020601	Hmg20b	Hmg20b	high mobility group 20 B [Source:RGD Symbol;Acc:1309235]	7	8368990	8373640	1	protein_coding	2232.25058	974.1542256	1603.202403	-1.197802653	-1.086998702	0.235697801	-5.081942411	3.73595E-07	6.21762E-06
ENSRNOG00000002349	ENSRNOG00000002349	Gabra2	Gabra2	gamma-aminobutyric acid type A receptor subunit alpha 2 [Source:RGD Symbol;Acc:61856]	14	37097279	37228944	1	protein_coding	232.8587666	787.6910956	510.2749311	1.781330267	1.534852563	0.350542505	5.081638434	3.74193E-07	6.22059E-06
ENSRNOG00000017704	ENSRNOG00000017704	Sema3f	Sema3f	semaphorin 3F [Source:RGD Symbol;Acc:1308514]	8	108357629	108387083	-1	protein_coding	5671.962708	2774.209954	4223.086331	-1.054767929	-0.972620861	0.20769403	-5.078470133	3.80486E-07	6.31812E-06
ENSRNOG00000022173	ENSRNOG00000022173	Gatad2a	Gatad2a	GATA zinc finger domain containing 2A [Source:RGD Symbol;Acc:1310596]	16	19429578	19519587	1	protein_coding	2790.945309	1211.37714	2001.161225	-1.245974114	-1.124631985	0.245383708	-5.077656221	3.82119E-07	6.33813E-06
ENSRNOG00000017078	ENSRNOG00000017078	Selenon	Selenon	selenoprotein N [Source:RGD Symbol;Acc:1304574]	5	146748652	146763059	-1	protein_coding	9918.122092	4876.743176	7397.432634	-1.08245453	-0.994950083	0.213202364	-5.077122544	3.83194E-07	6.34223E-06
ENSRNOG00000002069	ENSRNOG00000002069	Slc35a5	Slc35a5	solute carrier family 35, member A5 [Source:RGD Symbol;Acc:1564361]	11	55653394	55674473	1	protein_coding	1826.459456	3807.054613	2816.757035	1.047636921	0.966795856	0.2063452	5.077108268	3.83223E-07	6.34223E-06
ENSRNOG00000019500	ENSRNOG00000019500	Cyp1a1	Cyp1a1	cytochrome P450, family 1, subfamily a, polypeptide 1 [Source:RGD Symbol;Acc:2458]	8	58096077	58102125	1	protein_coding	2487.113605	5226.538998	3856.826302	1.157387753	1.054834603	0.227979239	5.076724336	3.83997E-07	6.34796E-06
ENSRNOG00000050323	ENSRNOG00000050323	Srsf1	Srsf1	serine and arginine rich splicing factor 1 [Source:RGD Symbol;Acc:1587490]	10	72839274	72845336	1	protein_coding	8877.055492	16046.53828	12461.79689	0.853675824	0.805482026	0.168222028	5.074697005	3.88114E-07	6.40886E-06
ENSRNOG00000007492	ENSRNOG00000007492	Rpn2	Rpn2	ribophorin II [Source:RGD Symbol;Acc:62075]	3	145941839	145989543	1	protein_coding	22533.02382	42150.25626	32341.64004	0.896767332	0.841980381	0.17676378	5.07325274	3.91073E-07	6.45052E-06
ENSRNOG00000053405	ENSRNOG00000053405	Rpap3	Rpap3	RNA polymerase II associated protein 3 [Source:RGD Symbol;Acc:1303036]	7	128810827	128839950	-1	protein_coding	2134.744895	4518.853374	3326.799135	1.060733206	0.977283682	0.209096052	5.072947067	3.91701E-07	6.45371E-06
ENSRNOG00000030232	ENSRNOG00000030232	Hacd3	Hacd3	3-hydroxyacyl-CoA dehydratase 3 [Source:RGD Symbol;Acc:1565496]	8	65501240	65538507	-1	protein_coding	7116.057738	13123.39647	10119.7271	0.882732963	0.830118818	0.174020111	5.072591668	3.92434E-07	6.45859E-06
ENSRNOG00000031406	ENSRNOG00000031406	Hps3	Hps3	HPS3, biogenesis of lysosomal organelles complex 2 subunit 1 [Source:RGD Symbol;Acc:1310548]	2	102484574	102526047	-1	protein_coding	568.3580373	1556.957891	1062.657964	1.444290437	1.277512787	0.284750476	5.072126515	3.93395E-07	6.46722E-06
ENSRNOG00000050510	ENSRNOG00000050510	Rab1b	Rab1b-ps1	RAB1B, member RAS oncogene family [Source:RGD Symbol;Acc:1642882]	X	50857916	50859762	1	protein_coding	4352.194975	2037.960238	3195.077606	-1.085705184	-0.997397681	0.214064194	-5.071867304	3.93931E-07	6.46885E-06
ENSRNOG00000006877	ENSRNOG00000006877	Efnb1	Efnb1	ephrin B1 [Source:RGD Symbol;Acc:2540]	X	64257351	64270157	1	protein_coding	3706.539247	1830.146122	2768.342685	-1.072458395	-0.986700872	0.211483041	-5.071131896	3.95457E-07	6.48671E-06
ENSRNOG00000008680	ENSRNOG00000008680	Loxl1	Loxl1	lysyl oxidase-like 1 [Source:RGD Symbol;Acc:1308752]	8	58692593	58716356	-1	protein_coding	3897.501367	1656.835223	2777.168295	-1.450868161	-1.282311304	0.286257837	-5.068396299	4.01181E-07	6.57334E-06
ENSRNOG00000061484	ENSRNOG00000061484	Adamts2	Adamts2	ADAM metallopeptidase with thrombospondin type 1 motif, 2 [Source:RGD Symbol;Acc:1565950]	10	34921049	35123821	1	protein_coding	374.6442852	70.80282251	222.7235539	-2.599283988	-2.164728932	0.513005975	-5.066771371	4.0462E-07	6.62235E-06
ENSRNOG00000014605	ENSRNOG00000014605	Lig4	Lig4	DNA ligase 4 [Source:RGD Symbol;Acc:1304639]	16	79518312	79527040	1	protein_coding	992.2287122	2491.028383	1741.628548	1.326811119	1.186763738	0.262036151	5.063465924	4.11702E-07	6.73083E-06
ENSRNOG00000020893	ENSRNOG00000020893	Snx27	Snx27	sorting nexin 27 [Source:RGD Symbol;Acc:628705]	2	182135905	182218906	-1	protein_coding	2227.442854	980.9929504	1604.217902	-1.256714985	-1.132323419	0.248253919	-5.0622161	4.14411E-07	6.76765E-06
ENSRNOG00000020813	ENSRNOG00000020813	Ltbp3	Ltbp3	latent transforming growth factor beta binding protein 3 [Source:RGD Symbol;Acc:62057]	1	203029877	203045975	1	protein_coding	2847.415536	1133.571823	1990.49368	-1.346803209	-1.201990927	0.266180301	-5.059740347	4.19828E-07	6.84856E-06
ENSRNOG00000000105	ENSRNOG00000000105	Cplx2	Cplx2	complexin 2 [Source:RGD Symbol;Acc:70945]	17	10222347	10293855	-1	protein_coding	608.5872008	130.8748662	369.7310335	-2.185607148	-1.841774329	0.432082383	-5.058311185	4.22986E-07	6.89248E-06
ENSRNOG00000014969	ENSRNOG00000014969	Lzts2	Lzts2	leucine zipper tumor suppressor 2 [Source:RGD Symbol;Acc:1359249]	1	243880022	243888423	1	protein_coding	1624.141916	593.6404821	1108.891199	-1.509726896	-1.32649845	0.298492856	-5.057832587	4.24048E-07	6.9022E-06
ENSRNOG00000004076	ENSRNOG00000004076	Pms1	Pms1	PMS1 homolog 1, mismatch repair system component [Source:RGD Symbol;Acc:1359511]	9	48253410	48340237	1	protein_coding	748.5080502	1864.574853	1306.541452	1.314874791	1.177177615	0.260045077	5.056334108	4.27392E-07	6.949E-06
ENSRNOG00000003253	ENSRNOG00000003253	Qdpr	Qdpr	quinoid dihydropteridine reductase [Source:RGD Symbol;Acc:619915]	14	65670131	65683854	1	protein_coding	1248.724123	2885.675008	2067.199565	1.222222414	1.105060372	0.2417843	5.055011484	4.30365E-07	6.98965E-06
ENSRNOG00000016704	ENSRNOG00000016704	Pcyox1	Pcyox1	prenylcysteine oxidase 1 [Source:RGD Symbol;Acc:628652]	4	118830638	118842951	-1	protein_coding	5032.545283	10092.20379	7562.374536	0.98619581	0.915868936	0.195272192	5.050364832	4.40967E-07	7.154E-06
ENSRNOG00000001828	ENSRNOG00000001828	Stk38l	Stk38l	serine/threonine kinase 38 like [Source:RGD Symbol;Acc:1564793]	4	179634275	179690983	1	protein_coding	3962.519815	1928.068433	2945.294124	-1.038192001	-0.958325516	0.205584619	-5.049949787	4.41926E-07	7.16172E-06
ENSRNOG00000012690	ENSRNOG00000012690	Nipa2	Nipa2	NIPA magnesium transporter 2 [Source:RGD Symbol;Acc:1306051]	1	106800903	106824126	-1	protein_coding	4809.561779	9158.353122	6983.957451	0.918986205	0.860128522	0.181996855	5.049462001	4.43056E-07	7.16643E-06
ENSRNOG00000027722	ENSRNOG00000027722	H1f10	H1f10	H1.10 linker histone [Source:RGD Symbol;Acc:1565596]	4	120440870	120441448	-1	protein_coding	1514.166959	570.0777045	1042.122332	-1.467469445	-1.293775094	0.29062216	-5.04940658	4.43185E-07	7.16643E-06
ENSRNOG00000015445	ENSRNOG00000015445	Mal	Mal	mal, T-cell differentiation protein [Source:RGD Symbol;Acc:3037]	3	114864378	114888136	-1	protein_coding	490.7147108	73.32490709	282.0198089	-3.126664312	-2.568693562	0.619693085	-5.0455046	4.52326E-07	7.30627E-06
ENSRNOG00000001628	ENSRNOG00000001628	Pcp4	Pcp4	Purkinje cell protein 4 [Source:RGD Symbol;Acc:3271]	11	35800713	35861725	1	protein_coding	46.74419221	2785.698243	1416.221218	5.126681665	3.911826648	1.016193039	5.044987979	4.5355E-07	7.31806E-06
ENSRNOG00000053086	ENSRNOG00000053086	Selenop	Selenop	selenoprotein P [Source:RGD Symbol;Acc:3660]	2	52498339	52508852	1	protein_coding	4796.739379	10860.86736	7828.803367	1.109903571	1.015858372	0.220047044	5.043937659	4.56048E-07	7.35036E-06
ENSRNOG00000026840	ENSRNOG00000026840	Thap3	Thap3	THAP domain containing 3 [Source:RGD Symbol;Acc:1308109]	5	162488480	162494149	-1	protein_coding	2040.845427	871.5254066	1456.185417	-1.281553743	-1.150748353	0.254106409	-5.043374335	4.57393E-07	7.36403E-06
ENSRNOG00000026059	ENSRNOG00000026059	Paqr6	Paqr6	progestin and adipoQ receptor family member 6 [Source:RGD Symbol;Acc:1584722]	2	173833880	173838456	1	protein_coding	1405.831926	469.8385807	937.8352532	-1.828298034	-1.566500893	0.362710636	-5.040651833	4.63949E-07	7.46147E-06
ENSRNOG00000016448	ENSRNOG00000016448	Eef2k	Eef2k	eukaryotic elongation factor-2 kinase [Source:RGD Symbol;Acc:2538]	1	175393154	175455164	1	protein_coding	1994.122051	787.6209347	1390.871493	-1.453035304	-1.282199093	0.288284587	-5.040280919	4.64849E-07	7.46783E-06
ENSRNOG00000022860	ENSRNOG00000022860	Swi5	Swi5	SWI5 homologous recombination repair protein [Source:RGD Symbol;Acc:1559966]	3	15564715	15583805	-1	protein_coding	18261.39393	9707.463728	13984.42883	-0.916504528	-0.857823828	0.181881438	-5.039021771	4.67917E-07	7.50898E-06
ENSRNOG00000023520	ENSRNOG00000023520	Cs	Cs	citrate synthase [Source:RGD Symbol;Acc:620330]	7	758345	791421	1	protein_coding	1647.335943	3509.393272	2578.364607	1.082643369	0.993840331	0.214886435	5.038211779	4.69901E-07	7.53126E-06
ENSRNOG00000014142	ENSRNOG00000014142	Ogfrl1	Ogfrl1	opioid growth factor receptor-like 1 [Source:RGD Symbol;Acc:1308498]	9	25828869	25842352	-1	protein_coding	2276.993562	5906.607452	4091.800507	1.317898967	1.17858103	0.261589601	5.038040356	4.70322E-07	7.53126E-06
ENSRNOG00000008052	ENSRNOG00000008052	Atp13a2	Atp13a2	ATPase cation transporting 13A2 [Source:RGD Symbol;Acc:1307977]	5	153292751	153312139	1	protein_coding	1015.846935	281.2572732	648.5521044	-2.106292783	-1.777738577	0.418217741	-5.036354449	4.74482E-07	7.58966E-06
ENSRNOG00000005067	ENSRNOG00000005067	Zfp36l2	Zfp36l2	zinc finger protein 36, C3H type-like 2 [Source:RGD Symbol;Acc:1308913]	6	10490032	10494064	1	protein_coding	12249.39826	5748.494397	8998.946327	-1.113844403	-1.018709776	0.221196988	-5.035531504	4.76525E-07	7.61411E-06
ENSRNOG00000009097	ENSRNOG00000009097	Immt	Immt	inner membrane mitochondrial protein [Source:RGD Symbol;Acc:1310684]	4	103880459	103919109	1	protein_coding	3377.757176	6607.028719	4992.392947	0.973337807	0.904896892	0.193308901	5.035142209	4.77494E-07	7.62138E-06
ENSRNOG00000004726	ENSRNOG00000004726	Mapkapk2	Mapkapk2	MAPK activated protein kinase 2 [Source:RGD Symbol;Acc:631362]	13	42513762	42560457	-1	protein_coding	3089.667979	1262.112068	2175.890023	-1.293149896	-1.158950015	0.257213627	-5.027532603	4.96831E-07	7.92149E-06
ENSRNOG00000017481	ENSRNOG00000017481	Sucla2	Sucla2	succinate-CoA ligase ADP-forming subunit beta [Source:RGD Symbol;Acc:1309397]	15	48752312	48805138	1	protein_coding	7791.619527	15104.19149	11447.90551	0.967924114	0.900235791	0.192535735	5.027243967	4.97579E-07	7.92488E-06
ENSRNOG00000020902	ENSRNOG00000020902	G6pc3	G6pc3	glucose 6 phosphatase catalytic subunit 3 [Source:RGD Symbol;Acc:727875]	10	87146901	87151221	1	protein_coding	2265.365838	4656.195763	3460.7808	1.100405086	1.007631131	0.218971963	5.025324124	5.02583E-07	7.99598E-06
ENSRNOG00000047940	ENSRNOG00000047940	Mmp28	Mmp28	matrix metallopeptidase 28 [Source:RGD Symbol;Acc:1311573]	10	68241138	68264866	-1	protein_coding	474.5917323	106.7211998	290.656466	-2.344362438	-1.958688872	0.466757873	-5.022652155	5.09628E-07	8.09937E-06
ENSRNOG00000048315	ENSRNOG00000048315	Eif2ak2	Eif2ak2	eukaryotic translation initiation factor 2-alpha kinase 2 [Source:RGD Symbol;Acc:3402]	6	16188979	16224971	1	protein_coding	1900.046928	4067.260554	2983.653741	1.118135808	1.021659379	0.222634605	5.022291154	5.10587E-07	8.10591E-06
ENSRNOG00000015389	ENSRNOG00000015389	Stag1	Stag1	stromal antigen 1 [Source:RGD Symbol;Acc:1310744]	8	101179039	101564677	1	protein_coding	1242.487229	2675.332952	1958.91009	1.112020869	1.016777515	0.221434425	5.02189697	5.11636E-07	8.11387E-06
ENSRNOG00000004143	ENSRNOG00000004143	Adipor1	Adipor1	adiponectin receptor 1 [Source:RGD Symbol;Acc:1303151]	13	45859533	45879241	1	protein_coding	13372.49646	25333.95863	19353.22754	0.923776293	0.86342214	0.184097902	5.017853443	5.2252E-07	8.27761E-06
ENSRNOG00000003970	ENSRNOG00000003970	Tnpo2	Tnpo2	transportin 2 [Source:RGD Symbol;Acc:1310356]	19	23099401	23119596	-1	protein_coding	1705.953149	687.2407689	1196.596959	-1.326490156	-1.184005381	0.264495022	-5.015180043	5.29838E-07	8.38458E-06
ENSRNOG00000001713	ENSRNOG00000001713	Il13ra1	Il13ra1-ps1	interleukin 13 receptor subunit alpha 1 [Source:RGD Symbol;Acc:628741]	11	71254928	71258678	-1	protein_coding	2506.563405	4916.987106	3711.775255	0.990142869	0.918148039	0.197470433	5.014132269	5.32733E-07	8.42139E-06
ENSRNOG00000002860	ENSRNOG00000002860	Ccdc181	Ccdc181	coiled-coil domain containing 181 [Source:RGD Symbol;Acc:1309708]	13	76624567	76638224	1	protein_coding	2822.541584	5687.231523	4254.886554	1.018890135	0.941548966	0.203279179	5.012270012	5.37916E-07	8.49426E-06
ENSRNOG00000004696	ENSRNOG00000004696	Arhgap5	Arhgap5	Rho GTPase activating protein 5 [Source:RGD Symbol;Acc:1308507]	6	69976214	70037660	1	protein_coding	7818.876889	14203.29938	11011.08814	0.860535704	0.81009941	0.171786628	5.009328814	5.46202E-07	8.61081E-06
ENSRNOG00000000825	ENSRNOG00000000825	Calhm5	Calhm5	calcium homeostasis modulator family member 5 [Source:RGD Symbol;Acc:1310405]	20	26066242	26072272	-1	protein_coding	5355.254199	276.8634536	2816.058826	-3.928955716	-3.144126316	0.784371015	-5.009052655	5.46986E-07	8.61081E-06
ENSRNOG00000007831	ENSRNOG00000007831	Ufl1	Ufl1	Ufm1-specific ligase 1 [Source:RGD Symbol;Acc:1309308]	5	38962171	38995199	-1	protein_coding	5247.681073	9828.260206	7537.970639	0.894152265	0.838450478	0.178507952	5.009033245	5.47041E-07	8.61081E-06
ENSRNOG00000060350	ENSRNOG00000060350	Iqsec1	Iqsec1	IQ motif and Sec7 domain ArfGEF 1 [Source:RGD Symbol;Acc:1596313]	4	123168719	123488172	-1	protein_coding	1169.240781	423.5243958	796.3825884	-1.534741898	-1.341858598	0.306539288	-5.006672738	5.5379E-07	8.70778E-06
ENSRNOG00000057676	ENSRNOG00000057676	Polr2m	Polr2m	RNA polymerase II subunit M [Source:RGD Symbol;Acc:619847]	8	72131530	72243036	-1	protein_coding	8213.651363	3968.941075	6091.296219	-1.036118069	-0.955330949	0.206981938	-5.005838082	5.56195E-07	8.73633E-06
ENSRNOG00000020876	ENSRNOG00000020876	Bax	Bax	BCL2 associated X, apoptosis regulator [Source:RGD Symbol;Acc:2192]	1	95938808	95945368	-1	protein_coding	2156.296364	838.9865732	1497.641468	-1.380876712	-1.22477587	0.276184295	-4.999837923	5.73785E-07	8.99567E-06
ENSRNOG00000003147	ENSRNOG00000003147	Sqstm1	Sqstm1	sequestosome 1 [Source:RGD Symbol;Acc:69287]	10	34525519	34536673	-1	protein_coding	21947.58772	39417.95266	30682.77019	0.839957479	0.792435733	0.167998465	4.999792586	5.7392E-07	8.99567E-06
ENSRNOG00000002529	ENSRNOG00000002529	Rap2c	Rap2c	RAP2C, member of RAS oncogene family [Source:RGD Symbol;Acc:1588562]	X	130504698	130518328	-1	protein_coding	244.6886478	797.7918017	521.2402247	1.722568076	1.48261061	0.344595159	4.998816819	5.76832E-07	9.03175E-06
ENSRNOG00000022521	ENSRNOG00000022521	Ddias	Ddias	DNA damage-induced apoptosis suppressor [Source:RGD Symbol;Acc:1559690]	1	146906154	146930462	-1	protein_coding	50.58345164	298.1735788	174.3785152	3.473770185	2.814902788	0.694955894	4.998547698	5.77637E-07	9.03481E-06
ENSRNOG00000050697	ENSRNOG00000050697	Ctsz	Ctsz	cathepsin Z [Source:RGD Symbol;Acc:708479]	3	163224875	163235645	-1	protein_coding	4931.441027	2416.847586	3674.144306	-1.055857064	-0.971020629	0.211251052	-4.998115046	5.78934E-07	9.04555E-06
ENSRNOG00000028733	ENSRNOG00000028733	Prkar1b	Prkar1b	protein kinase cAMP-dependent type I regulatory subunit beta [Source:RGD Symbol;Acc:3392]	12	15511801	15624942	1	protein_coding	3557.142888	1560.62905	2558.885969	-1.249509499	-1.123622087	0.25015759	-4.994889416	5.88695E-07	9.18835E-06
ENSRNOG00000005015	ENSRNOG00000005015	Rabep1	Rabep1	rabaptin, RAB GTPase binding effector protein 1 [Source:RGD Symbol;Acc:708568]	10	55566185	55665973	1	protein_coding	3133.535727	6183.795166	4658.665447	0.98559129	0.913872178	0.19736825	4.993666865	5.92436E-07	9.23701E-06
ENSRNOG00000051232	ENSRNOG00000051232	Gbe1	Gbe1	1,4-alpha-glucan branching enzyme 1 [Source:RGD Symbol;Acc:1309968]	11	8734820	9000210	1	protein_coding	2115.114466	4469.3246	3292.219533	1.08833691	0.996821182	0.218059958	4.99099843	6.0068E-07	9.3557E-06
ENSRNOG00000017489	ENSRNOG00000017489	Gse1	Gse1	Gse1 coiled-coil protein [Source:RGD Symbol;Acc:1562686]	19	48274127	48629458	1	protein_coding	238.7997556	16.5848154	127.6922855	-4.69349784	-3.62971384	0.940688035	-4.989430783	6.05575E-07	9.42203E-06
ENSRNOG00000016367	ENSRNOG00000016367	Vasp	Vasp	vasodilator-stimulated phosphoprotein [Source:RGD Symbol;Acc:1311542]	1	78910011	78925061	-1	protein_coding	4371.765479	1926.806744	3149.286111	-1.169760188	-1.061150609	0.234514543	-4.988007033	6.10053E-07	9.48175E-06
ENSRNOG00000020185	ENSRNOG00000020185	Wdr6	Wdr6	WD repeat domain 6 [Source:RGD Symbol;Acc:1307649]	8	109268079	109274499	-1	protein_coding	3190.188683	1379.800457	2284.99457	-1.288702393	-1.153478889	0.258436075	-4.986542202	6.14695E-07	9.54084E-06
ENSRNOG00000039091	ENSRNOG00000039091	Pnpla8	Pnpla8	patatin-like phospholipase domain containing 8 [Source:RGD Symbol;Acc:1311444]	6	61329810	61391734	1	protein_coding	6962.353105	13333.81188	10148.08249	0.909750664	0.851019206	0.182446341	4.986401259	6.15143E-07	9.54084E-06
ENSRNOG00000047088	ENSRNOG00000047088	Rab10	Rab10	RAB10, member RAS oncogene family [Source:RGD Symbol;Acc:620879]	6	26266859	26320193	-1	protein_coding	11554.07031	20573.03831	16063.55431	0.845589546	0.796926562	0.169682562	4.983361482	6.24891E-07	9.68188E-06
ENSRNOG00000013382	ENSRNOG00000013382	Prss3b	Prss3b	protease, serine, 3B [Source:RGD Symbol;Acc:708437]	4	69871797	69875549	-1	protein_coding	304.9181218	30.66054605	167.7893339	-3.512638233	-2.836900246	0.705377024	-4.979802449	6.36492E-07	9.85133E-06
ENSRNOG00000060849	ENSRNOG00000060849	Rcor2	Rcor2	REST corepressor 2 [Source:RGD Symbol;Acc:1359467]	1	204454360	204460838	1	protein_coding	814.4250264	164.1220713	489.2735488	-2.274292128	-1.896842976	0.457251217	-4.973835042	6.56412E-07	1.0149E-05
ENSRNOG00000023972	ENSRNOG00000023972	Col4a2	Col4a2	collagen type IV alpha 2 chain [Source:RGD Symbol;Acc:1308085]	16	78047602	78183839	-1	protein_coding	829.2009255	225.026059	527.1134922	-1.968942905	-1.665177726	0.39592805	-4.9729816	6.59309E-07	1.01832E-05
ENSRNOG00000054274	ENSRNOG00000054274	Cacnb3	Cacnb3	calcium voltage-gated channel auxiliary subunit beta 3 [Source:RGD Symbol;Acc:2248]	7	129783674	129797074	1	protein_coding	619.0956371	149.9355143	384.5155757	-1.980348721	-1.673501339	0.398397071	-4.970791367	6.66802E-07	1.02882E-05
ENSRNOG00000007946	ENSRNOG00000007946	Bcl2l1	Bcl2l1	Bcl2-like 1 [Source:RGD Symbol;Acc:2200]	3	141253523	141303479	-1	protein_coding	2494.380588	1106.130431	1800.25551	-1.183004038	-1.070744558	0.238074497	-4.96904983	6.72818E-07	1.03702E-05
ENSRNOG00000020905	ENSRNOG00000020905	Hdac5	Hdac5	histone deacetylase 5 [Source:RGD Symbol;Acc:619980]	10	87152978	87188235	-1	protein_coding	2099.053525	752.5956822	1425.824604	-1.596655	-1.385509696	0.32135135	-4.968564781	6.74503E-07	1.03854E-05
ENSRNOG00000006642	ENSRNOG00000006642	Yipf6	Yipf6	Yip1 domain family, member 6 [Source:RGD Symbol;Acc:1566154]	X	64040952	64054702	1	protein_coding	947.6566738	2142.108065	1544.882369	1.189125906	1.075474434	0.239364753	4.967840459	6.77026E-07	1.04134E-05
ENSRNOG00000053923	ENSRNOG00000053923	Thap12	Thap12	THAP domain containing 12 [Source:RGD Symbol;Acc:1309679]	1	153003605	153019386	1	protein_coding	1990.853961	3990.97656	2990.915261	1.000010143	0.92484702	0.201412152	4.964994092	6.87032E-07	1.05563E-05
ENSRNOG00000019986	ENSRNOG00000019986	Pot1	Pot1	protection of telomeres 1 [Source:RGD Symbol;Acc:1562696]	4	54205332	54263042	-1	protein_coding	1106.818745	2503.046371	1804.932558	1.186732324	1.073420288	0.239094953	4.963435281	6.92571E-07	1.06304E-05
ENSRNOG00000018598	ENSRNOG00000018598	Ankrd1	Ankrd1	ankyrin repeat domain 1 [Source:RGD Symbol;Acc:61989]	1	233815851	233834919	-1	protein_coding	311.7722531	21.79103648	166.7816448	-4.706141913	-3.621546653	0.94853855	-4.961466156	6.99631E-07	1.07192E-05
ENSRNOG00000030371	ENSRNOG00000030371	Mt-co2	COX2	mitochondrially encoded cytochrome c oxidase II [Source:RGD Symbol;Acc:621872]	MT	7006	7689	1	protein_coding	52652.95749	98968.90402	75810.93075	0.872088351	0.8189152	0.17577397	4.961419221	6.998E-07	1.07192E-05
ENSRNOG00000064248	ENSRNOG00000064248	Cdkn2d	Cdkn2d	cyclin dependent kinase inhibitor 2D [Source:RGD Symbol;Acc:1593190]	8	19831866	19834674	-1	protein_coding	1598.781187	580.8178899	1089.799539	-1.458956206	-1.281444438	0.294160685	-4.959725348	7.05929E-07	1.08019E-05
ENSRNOG00000017786	ENSRNOG00000017786	Acta1	Acta1	actin, alpha 1, skeletal muscle [Source:RGD Symbol;Acc:2025]	19	51883715	51886742	-1	protein_coding	345.5688607	13.47818326	179.523522	-4.206055445	-3.308691005	0.848167946	-4.95898892	7.0861E-07	1.08317E-05
ENSRNOG00000019848	ENSRNOG00000019848	Rbm39	Rbm39	RNA binding motif protein 39 [Source:RGD Symbol;Acc:1310071]	3	144663001	144696213	-1	protein_coding	31307.42491	55935.28035	43621.35263	0.833362828	0.786053511	0.168099178	4.957566343	7.13817E-07	1.09001E-05
ENSRNOG00000019873	ENSRNOG00000019873	B3gat3	B3gat3	beta-1,3-glucuronyltransferase 3 [Source:RGD Symbol;Acc:1311968]	1	205817378	205837807	1	protein_coding	6061.964666	3177.225086	4619.594876	-0.942725624	-0.877700445	0.190179849	-4.957021633	7.1582E-07	1.09194E-05
ENSRNOG00000010620	ENSRNOG00000010620	Ndc1	Ndc1	NDC1 transmembrane nucleoporin [Source:RGD Symbol;Acc:1560173]	5	122155967	122202291	1	protein_coding	1155.772814	2501.328844	1828.550829	1.114180428	1.016142355	0.224792695	4.956479702	7.17819E-07	1.09356E-05
ENSRNOG00000001712	ENSRNOG00000001712	Alg3	Alg3	ALG3, alpha-1,3- mannosyltransferase [Source:RGD Symbol;Acc:1306004]	11	80300498	80307912	1	protein_coding	755.4284174	1826.488213	1290.958315	1.292718033	1.155029606	0.26082146	4.956333089	7.1836E-07	1.09356E-05
ENSRNOG00000025730	ENSRNOG00000025730	Armcx3	Armcx3	armadillo repeat containing, X-linked 3 [Source:RGD Symbol;Acc:1549739]	X	97936999	97942098	1	protein_coding	4277.453996	7928.255706	6102.854851	0.897139854	0.839761233	0.181114068	4.953452058	7.29083E-07	1.10875E-05
ENSRNOG00000009152	ENSRNOG00000009152	Caprin1	Caprin1	cell cycle associated protein 1 [Source:RGD Symbol;Acc:1305707]	3	90153620	90230502	-1	protein_coding	12737.04951	22973.1527	17855.10111	0.865215411	0.812891781	0.174794818	4.949891654	7.42548E-07	1.12806E-05
ENSRNOG00000025025	ENSRNOG00000025025	Dnttip2	Dnttip2	deoxynucleotidyltransferase, terminal, interacting protein 2 [Source:RGD Symbol;Acc:6497192]	2	210374289	210385581	1	protein_coding	4049.41777	7553.475605	5801.446687	0.9181603	0.857168729	0.185528774	4.948883574	7.46404E-07	1.13276E-05
ENSRNOG00000004757	ENSRNOG00000004757	Tmem158	Tmem158	transmembrane protein 158 [Source:RGD Symbol;Acc:708473]	8	122913675	122914673	-1	protein_coding	1097.887165	366.5764288	732.2317967	-1.579300277	-1.370709135	0.319313574	-4.945922771	7.5784E-07	1.14894E-05
ENSRNOG00000026243	ENSRNOG00000026243	Ap2a1	Ap2a1	adaptor related protein complex 2 subunit alpha 1 [Source:RGD Symbol;Acc:1306254]	1	95384309	95414147	-1	protein_coding	2333.847464	997.4726658	1665.660065	-1.206646962	-1.088100545	0.24403727	-4.944519178	7.6332E-07	1.15606E-05
ENSRNOG00000018373	ENSRNOG00000018373	Tln2	Tln2	talin 2 [Source:RGD Symbol;Acc:1565416]	8	67834326	68252219	-1	protein_coding	2006.13834	640.8068609	1323.4726	-1.797795382	-1.533584006	0.363619283	-4.944169532	7.64691E-07	1.15696E-05
ENSRNOG00000069865	ENSRNOG00000069865	Zfp37	Zfp37	zinc finger protein 37 [Source:RGD Symbol;Acc:620723]	5	75598732	75638942	-1	protein_coding	1409.795871	3184.697195	2297.246533	1.166175124	1.056545458	0.235886271	4.943802438	7.66133E-07	1.15796E-05
ENSRNOG00000001657	ENSRNOG00000001657	Cldnd1	Cldnd1	claudin domain containing 1 [Source:RGD Symbol;Acc:1359273]	11	41883134	41889354	-1	protein_coding	10906.43177	19654.09437	15280.26307	0.853506442	0.802839476	0.172724259	4.94143931	7.7548E-07	1.17089E-05
ENSRNOG00000010626	ENSRNOG00000010626	Sphk1	Sphk1	sphingosine kinase 1 [Source:RGD Symbol;Acc:620048]	10	101758711	101764240	1	protein_coding	2072.651135	906.4525282	1489.551832	-1.226340388	-1.103201142	0.248190633	-4.941122776	7.7674E-07	1.1716E-05
ENSRNOG00000068220	ENSRNOG00000068220	Ctdsp2	Ctdsp2	CTD small phosphatase 2 [Source:RGD Symbol;Acc:2319209]	7	62805658	62825302	1	protein_coding	1955.880665	686.3857692	1321.133217	-1.711680209	-1.468629271	0.346734407	-4.93657443	7.95067E-07	1.19802E-05
ENSRNOG00000006589	ENSRNOG00000006589	Mif	Mif	macrophage migration inhibitory factor [Source:RGD Symbol;Acc:621163]	20	12790902	12799504	1	protein_coding	13192.97521	26256.41023	19724.69272	0.952422032	0.885119514	0.193014286	4.934463932	8.03712E-07	1.20982E-05
ENSRNOG00000007859	ENSRNOG00000007859	LOC100363642	Cep83	coiled-coil domain-containing protein 41-like [Source:RGD Symbol;Acc:2322607]	7	29280419	29389574	1	protein_coding	1424.650339	3190.787884	2307.719112	1.189591106	1.074402429	0.241088336	4.934254075	8.04576E-07	1.20989E-05
ENSRNOG00000026236	ENSRNOG00000026236	Morc3	Morc3	MORC family CW-type zinc finger 3 [Source:RGD Symbol;Acc:1307924]	11	33152025	33194646	1	protein_coding	1120.534037	2560.642533	1840.588285	1.18270679	1.068985442	0.239761736	4.932842128	8.10417E-07	1.21743E-05
ENSRNOG00000019634	ENSRNOG00000019634	Chrng	Chrng	cholinergic receptor nicotinic gamma subunit [Source:RGD Symbol;Acc:2354]	9	87878085	87914482	1	protein_coding	3733.278427	1804.223499	2768.750963	-1.050823451	-0.964784072	0.213169109	-4.929529681	8.24278E-07	1.237E-05
ENSRNOG00000024602	ENSRNOG00000024602	Plekha7	Plekha7	pleckstrin homology domain containing A7 [Source:RGD Symbol;Acc:1598216]	1	170365135	170547775	-1	protein_coding	624.0899161	119.1054419	371.597679	-2.424263945	-2.003136511	0.491843265	-4.928935934	8.26787E-07	1.23951E-05
ENSRNOG00000007172	ENSRNOG00000007172	Map4k3	Map4k3	mitogen-activated protein kinase kinase kinase kinase 3 [Source:RGD Symbol;Acc:621280]	6	14277121	14446334	1	protein_coding	4239.709275	8349.069804	6294.38954	0.967113	0.897010665	0.196226203	4.928561964	8.28371E-07	1.24063E-05
ENSRNOG00000066106	ENSRNOG00000066106	Ubald2	ENSRNOG00000066106	UBA-like domain containing 2 [Source:RGD Symbol;Acc:1311298]	10	101658127	101667061	1	protein_coding	5057.9906	2455.579493	3756.785046	-1.052251069	-0.965701123	0.21375926	-4.922598768	8.54024E-07	1.27776E-05
ENSRNOG00000001733	ENSRNOG00000001733	Ppp1r2	Ppp1r2	protein phosphatase 1, regulatory (inhibitor) subunit 2 [Source:RGD Symbol;Acc:621099]	11	69472555	69494463	1	protein_coding	15776.41268	30519.97967	23148.19617	0.918143506	0.856518015	0.186551617	4.92165933	8.58135E-07	1.28261E-05
ENSRNOG00000042340	ENSRNOG00000042340	Thoc2l	Thoc2l	THO complex subunit 2-like [Source:RGD Symbol;Acc:1583596]	14	5197003	5235453	-1	protein_coding	1547.210301	3297.322758	2422.266529	1.144407389	1.038588674	0.232554642	4.921025779	8.60918E-07	1.28548E-05
ENSRNOG00000067274	ENSRNOG00000067274	Ier2	Ier2	immediate early response 2 [Source:RGD Symbol;Acc:1359581]	19	23494184	23499211	1	protein_coding	5316.733308	2103.305673	3710.019491	-1.295571458	-1.155351807	0.263297852	-4.920554595	8.62993E-07	1.28728E-05
ENSRNOG00000032626	ENSRNOG00000032626	Mmp3	Mmp3	matrix metallopeptidase 3 [Source:RGD Symbol;Acc:621317]	8	4640416	4653961	1	protein_coding	150.9023469	1024.505908	587.7041273	2.355683594	1.949508841	0.478771932	4.920262517	8.64282E-07	1.28775E-05
ENSRNOG00000007834	ENSRNOG00000007834	Cand1	Cand1	cullin-associated and neddylation-dissociated 1 [Source:RGD Symbol;Acc:620479]	7	54680900	54718993	-1	protein_coding	3140.609141	6485.390435	4812.999788	1.065111661	0.975889779	0.216482225	4.920088291	8.65052E-07	1.28775E-05
ENSRNOG00000018020	ENSRNOG00000018020	Apbb1	Apbb1	amyloid beta precursor protein binding family B member 1 [Source:RGD Symbol;Acc:2122]	1	159896880	159920627	-1	protein_coding	2585.058838	1140.802242	1862.93054	-1.184213943	-1.069293175	0.241051914	-4.912692551	8.98341E-07	1.33549E-05
ENSRNOG00000019020	ENSRNOG00000019020	Bbs2	Bbs2	Bardet-Biedl syndrome 2 [Source:RGD Symbol;Acc:71091]	19	10909619	10944993	1	protein_coding	930.7871826	2258.338379	1594.562781	1.287922759	1.14909689	0.262169084	4.912565359	8.98924E-07	1.33549E-05
ENSRNOG00000022507	ENSRNOG00000022507	Twf1	Twf1	twinfilin actin-binding protein 1 [Source:RGD Symbol;Acc:1311872]	7	125716015	125727894	-1	protein_coding	13982.44571	25971.08484	19976.76527	0.869690439	0.815881168	0.177059703	4.911848505	9.02218E-07	1.33904E-05
ENSRNOG00000004168	ENSRNOG00000004168	Slc35e4	Slc35e4	solute carrier family 35, member E4 [Source:RGD Symbol;Acc:708484]	14	78803323	78810241	-1	protein_coding	1967.422937	800.711817	1384.067377	-1.325756851	-1.177659337	0.27009992	-4.908394084	9.18252E-07	1.36148E-05
ENSRNOG00000023549	ENSRNOG00000023549	Samd5	Samd5	sterile alpha motif domain containing 5 [Source:RGD Symbol;Acc:1311012]	1	3677784	4091120	-1	protein_coding	24.14512004	233.9088187	129.0269694	3.211238856	2.591336944	0.654441257	4.906840486	9.25552E-07	1.36974E-05
ENSRNOG00000015822	ENSRNOG00000015822	Klf13	Klf13	KLF transcription factor 13 [Source:RGD Symbol;Acc:1565099]	1	117503602	117551227	-1	protein_coding	1735.783175	536.871581	1136.327378	-1.634327878	-1.40840608	0.33308502	-4.90663879	9.26504E-07	1.36974E-05
ENSRNOG00000006067	ENSRNOG00000006067	Aifm1	Aifm1	apoptosis inducing factor, mitochondria associated 1 [Source:RGD Symbol;Acc:620817]	X	127650226	127689256	-1	protein_coding	1545.351213	3553.458498	2549.404856	1.186680378	1.070944216	0.241852988	4.906618643	9.26599E-07	1.36974E-05
ENSRNOG00000017231	ENSRNOG00000017231	Adam9	Adam9	ADAM metallopeptidase domain 9 [Source:RGD Symbol;Acc:621473]	16	67022655	67100917	1	protein_coding	1477.480763	3262.272792	2369.876778	1.144474344	1.03802417	0.233300687	4.905576389	9.31534E-07	1.37566E-05
ENSRNOG00000056697	ENSRNOG00000056697	Kcnab1	Kcnab1	potassium voltage-gated channel subfamily A regulatory beta subunit 1 [Source:RGD Symbol;Acc:61827]	2	149137041	149603534	1	protein_coding	36.72873709	429.8396093	233.2841732	3.825001757	3.029193782	0.77978266	4.905215202	9.3325E-07	1.3757E-05
ENSRNOG00000026962	ENSRNOG00000026962	Osbpl8	Osbpl8	oxysterol binding protein-like 8 [Source:RGD Symbol;Acc:1561474]	7	46596983	46749888	1	protein_coding	1252.263973	3241.251748	2246.75786	1.325855276	1.177554679	0.270296961	4.905180101	9.33417E-07	1.3757E-05
ENSRNOG00000003990	ENSRNOG00000003990	Grb2	Grb2	growth factor receptor bound protein 2 [Source:RGD Symbol;Acc:619758]	10	100869718	100949309	-1	protein_coding	7514.657552	3910.685801	5712.671677	-0.95944692	-0.890077462	0.195659254	-4.903662369	9.40661E-07	1.385E-05
ENSRNOG00000016414	ENSRNOG00000016414	Slc22a17	Slc22a17	solute carrier family 22, member 17 [Source:RGD Symbol;Acc:631405]	15	28382292	28388799	-1	protein_coding	5818.124755	2796.318253	4307.221504	-1.057483694	-0.969167176	0.215768006	-4.901021765	9.53395E-07	1.40235E-05
ENSRNOG00000023296	ENSRNOG00000023296	Wtip	Wtip	WT1 interacting protein [Source:RGD Symbol;Acc:1306411]	1	86731265	86765014	-1	protein_coding	580.9479241	155.0912349	368.0195795	-1.993506955	-1.674199361	0.406883911	-4.899448958	9.61058E-07	1.41222E-05
ENSRNOG00000007043	ENSRNOG00000007043	Prorp	Prorp	protein only RNase P catalytic subunit [Source:RGD Symbol;Acc:1305089]	6	72670847	72762416	1	protein_coding	614.7821755	1559.768191	1087.275183	1.314944429	1.168692056	0.268651703	4.894606711	9.85025E-07	1.44601E-05
ENSRNOG00000006523	ENSRNOG00000006523	Atl2	Atl2	atlastin GTPase 2 [Source:RGD Symbol;Acc:1305125]	6	15139044	15180421	1	protein_coding	1031.301731	2751.049271	1891.175501	1.431325038	1.256245227	0.292529279	4.892929149	9.93462E-07	1.45695E-05
ENSRNOG00000000906	ENSRNOG00000000906	Medag	Medag	mesenteric estrogen-dependent adipogenesis [Source:RGD Symbol;Acc:1307396]	12	5613208	5634767	-1	protein_coding	4167.749068	2030.938656	3099.343862	-1.205813291	-1.08500767	0.246586065	-4.890030146	1.00821E-06	1.47639E-05
ENSRNOG00000007613	ENSRNOG00000007613	C1qtnf5	C1qtnf5	C1q and TNF related 5 [Source:RGD Symbol;Acc:1308802]	8	44451154	44453074	1	protein_coding	10114.10696	5413.336965	7763.72196	-0.915493304	-0.853571348	0.187220095	-4.889930774	1.00871E-06	1.47639E-05
ENSRNOG00000010887	ENSRNOG00000010887	C8h11orf54	C8h11orf54	similar to human chromosome 11 open reading frame 54 [Source:RGD Symbol;Acc:1309534]	8	12123823	12146473	-1	protein_coding	987.2873645	2390.763848	1689.025606	1.221308202	1.096842229	0.249868097	4.887811677	1.01963E-06	1.49089E-05
ENSRNOG00000002886	ENSRNOG00000002886	Myh10	Myh10	myosin heavy chain 10 [Source:RGD Symbol;Acc:71000]	10	53394389	53525165	1	protein_coding	2949.303749	1315.794752	2132.54925	-1.132759155	-1.028128826	0.231776475	-4.887291317	1.02233E-06	1.49336E-05
ENSRNOG00000010630	ENSRNOG00000010630	Prcp	Prcp	prolylcarboxypeptidase [Source:RGD Symbol;Acc:1307842]	1	146930561	146984530	1	protein_coding	2163.099864	4404.023543	3283.561703	1.008753535	0.929477924	0.206656882	4.881296596	1.05391E-06	1.53798E-05
ENSRNOG00000026589	ENSRNOG00000026589	Dpy19l1	Dpy19l1	dpy-19 like C-mannosyltransferase 1 [Source:RGD Symbol;Acc:1305822]	8	22933163	23021751	-1	protein_coding	3409.563462	6836.06356	5122.813511	0.997795689	0.920608525	0.204449122	4.880410738	1.05865E-06	1.54338E-05
ENSRNOG00000015332	ENSRNOG00000015332	Thoc1	Thoc1	THO complex subunit 1 [Source:RGD Symbol;Acc:1308657]	18	983824	1019114	1	protein_coding	3803.101377	7045.557992	5424.329685	0.896107459	0.837260124	0.183631705	4.879916898	1.06131E-06	1.54573E-05
ENSRNOG00000019590	ENSRNOG00000019590	Smg5	Smg5	SMG5 nonsense mediated mRNA decay factor [Source:RGD Symbol;Acc:1584731]	2	173805019	173832102	1	protein_coding	975.3904721	297.5502647	636.4703684	-1.792079243	-1.522418599	0.367318347	-4.87881767	1.06724E-06	1.55284E-05
ENSRNOG00000005935	ENSRNOG00000005935	A3galt2	A3galt2	alpha 1,3-galactosyltransferase 2 [Source:RGD Symbol;Acc:727913]	5	141107983	141115641	1	protein_coding	1306.691561	506.6047965	906.6481789	-1.515206044	-1.317693443	0.310625256	-4.87792288	1.07209E-06	1.55837E-05
ENSRNOG00000007806	ENSRNOG00000007806	Arf5	Arf5	ADP-ribosylation factor 5 [Source:RGD Symbol;Acc:621278]	4	57038521	57041441	1	protein_coding	13922.62067	7277.179308	10599.89999	-0.955314159	-0.885978025	0.19589924	-4.876558772	1.07953E-06	1.56764E-05
ENSRNOG00000016398	ENSRNOG00000016398	Clstn1	Clstn1	calsyntenin 1 [Source:RGD Symbol;Acc:1306458]	5	160031308	160094583	1	protein_coding	4779.424184	1910.152563	3344.788373	-1.287625638	-1.146779274	0.264242322	-4.872897069	1.09974E-06	1.59542E-05
ENSRNOG00000043441	ENSRNOG00000043441	Lin52	Lin52	lin-52 DREAM MuvB core complex component [Source:RGD Symbol;Acc:1306798]	6	104099162	104194103	1	protein_coding	2338.30651	4535.657052	3436.981781	0.955496203	0.886009008	0.196114096	4.872144435	1.10393E-06	1.59995E-05
ENSRNOG00000030449	ENSRNOG00000030449	Gsta4	Gsta4	glutathione S-transferase alpha 4 [Source:RGD Symbol;Acc:1309970]	8	79066934	79084182	1	protein_coding	7454.178498	14665.86581	11060.02215	0.932448064	0.867097678	0.191417819	4.87127096	1.10883E-06	1.60402E-05
ENSRNOG00000003858	ENSRNOG00000003858	Atp6ap2	Atp6ap2	ATPase H+ transporting accessory protein 2 [Source:RGD Symbol;Acc:1561269]	X	10183068	10210918	-1	protein_coding	12055.12848	22068.05629	17061.59238	0.881915141	0.825246343	0.181044726	4.871255619	1.10891E-06	1.60402E-05
ENSRNOG00000026120	ENSRNOG00000026120	Fam8a1	Fam8a1	family with sequence similarity 8, member A1 [Source:RGD Symbol;Acc:1307845]	17	18026601	18035470	-1	protein_coding	2855.321067	5594.201169	4224.761118	0.947226365	0.879193339	0.194496213	4.870153264	1.11512E-06	1.61031E-05
ENSRNOG00000060614	ENSRNOG00000060614	Pxdn	Pxdn	peroxidasin [Source:RGD Symbol;Acc:1560694]	6	46580761	46658345	1	protein_coding	3810.830065	1486.523127	2648.676596	-1.327342358	-1.176699237	0.272549434	-4.870097647	1.11543E-06	1.61031E-05
ENSRNOG00000020762	ENSRNOG00000020762	Zfp260	Zfp260	zinc finger protein 260 [Source:RGD Symbol;Acc:621205]	1	85336618	85350067	1	protein_coding	7721.073892	14410.38033	11065.72711	0.895046751	0.836148135	0.18379497	4.869810915	1.11705E-06	1.61092E-05
ENSRNOG00000014674	ENSRNOG00000014674	Exosc9	Exosc9	exosome component 9 [Source:RGD Symbol;Acc:1307888]	2	119388715	119427051	1	protein_coding	3375.42777	6371.408313	4873.418042	0.906701112	0.845812475	0.186194785	4.869637526	1.11803E-06	1.61092E-05
ENSRNOG00000040110	ENSRNOG00000040110	Foxn2	Foxn2	forkhead box N2 [Source:RGD Symbol;Acc:1562291]	6	6018879	6064278	-1	protein_coding	598.3048941	1677.806493	1138.055693	1.428683633	1.252556819	0.293529641	4.867255073	1.13159E-06	1.62887E-05
ENSRNOG00000020851	ENSRNOG00000020851	Aplp1	Aplp1	amyloid beta precursor like protein 1 [Source:RGD Symbol;Acc:69257]	1	85696882	85707155	-1	protein_coding	1234.0804	431.2523958	832.6663977	-1.518535221	-1.319219636	0.312099965	-4.86554115	1.14144E-06	1.64146E-05
ENSRNOG00000050585	ENSRNOG00000050585	Pgam1	Pgam1	phosphoglycerate mutase 1 [Source:RGD Symbol;Acc:3312]	1	240723920	240738452	1	protein_coding	14374.6084	24937.16722	19655.88781	0.799714261	0.755706135	0.164378987	4.865063805	1.1442E-06	1.64383E-05
ENSRNOG00000062276	ENSRNOG00000062276	AABR07044631.2	Ggt5	gamma-glutamyltransferase 5 [Source:RGD Symbol;Acc:2684]	20	13043257	13071450	-1	protein_coding	86.41517181	407.6498189	247.0324954	2.644289905	2.15521203	0.543924941	4.861497802	1.16501E-06	1.67119E-05
ENSRNOG00000001608	ENSRNOG00000001608	Nxpe3	Nxpe3	neurexophilin and PC-esterase domain family, member 3 [Source:RGD Symbol;Acc:1584648]	11	44727069	44777694	1	protein_coding	470.7045338	1394.685483	932.6950083	1.493205143	1.300133678	0.307154455	4.861414575	1.1655E-06	1.67119E-05
ENSRNOG00000045605	ENSRNOG00000045605	Uxs1	Uxs1	UDP-glucuronate decarboxylase 1 [Source:RGD Symbol;Acc:628680]	9	653659	756334	1	protein_coding	15007.36644	8179.298419	11593.33243	-0.881583704	-0.824696625	0.181438031	-4.85886943	1.18058E-06	1.68995E-05
ENSRNOG00000016050	ENSRNOG00000016050	Fgfr1	Fgfr1	Fibroblast growth factor receptor 1 [Source:RGD Symbol;Acc:620713]	16	66494042	66547350	-1	protein_coding	6023.135247	2743.841094	4383.48817	-1.063312046	-0.97236412	0.218841538	-4.858821858	1.18086E-06	1.68995E-05
ENSRNOG00000001317	ENSRNOG00000001317	Zfp68	Zfp68	zinc finger protein 68 [Source:RGD Symbol;Acc:1310463]	12	16026079	16040995	1	protein_coding	3151.833535	5944.170341	4548.001938	0.929662658	0.864482701	0.191352854	4.858368402	1.18357E-06	1.69219E-05
ENSRNOG00000006929	ENSRNOG00000006929	Hnrnpll	Hnrnpll	heterogeneous nuclear ribonucleoprotein L-like [Source:RGD Symbol;Acc:1305861]	6	14970057	14999745	1	protein_coding	1630.209163	3327.323935	2478.766549	1.03340301	0.948500228	0.212758254	4.857170001	1.19075E-06	1.70081E-05
ENSRNOG00000019383	ENSRNOG00000019383	Tef	Tef	TEF transcription factor, PAR bZIP family member [Source:RGD Symbol;Acc:3841]	7	113317283	113341783	1	protein_coding	1983.359707	829.671861	1406.515784	-1.26862438	-1.131358147	0.261344518	-4.854222271	1.2086E-06	1.72464E-05
ENSRNOG00000028703	ENSRNOG00000028703	Slc39a6	Slc39a6	solute carrier family 39 member 6 [Source:RGD Symbol;Acc:1304664]	18	15864875	15885417	-1	protein_coding	1673.874412	3593.825668	2633.85004	1.080984401	0.986164393	0.222714641	4.853674621	1.21195E-06	1.72775E-05
ENSRNOG00000026180	ENSRNOG00000026180	Letm2	Letm2	leucine zipper and EF-hand containing transmembrane protein 2 [Source:RGD Symbol;Acc:1311220]	16	66469111	66489704	1	protein_coding	327.1754252	950.5599536	638.8676894	1.601908618	1.379803319	0.330066371	4.85329243	1.21428E-06	1.72942E-05
ENSRNOG00000010895	ENSRNOG00000010895	Tmem30a	Tmem30a	transmembrane protein 30A [Source:RGD Symbol;Acc:1303315]	8	80729619	80753248	-1	protein_coding	13527.09195	23954.14516	18740.61856	0.81996758	0.772710589	0.169023761	4.851197104	1.22719E-06	1.74612E-05
ENSRNOG00000017513	ENSRNOG00000017513	Miga2	Miga2	mitoguardin 2 [Source:RGD Symbol;Acc:1310887]	3	13636238	13658896	1	protein_coding	338.5819011	48.81489657	193.6983989	-3.491464406	-2.773241171	0.720309283	-4.847173971	1.25233E-06	1.78018E-05
ENSRNOG00000023187	ENSRNOG00000023187	RGD1565685	RGD1565685	similar to RIKEN cDNA 1810030O07 [Source:RGD Symbol;Acc:1565685]	X	10129657	10150900	1	protein_coding	1115.351678	2479.065415	1797.208547	1.171272993	1.056324237	0.241749208	4.844992059	1.26617E-06	1.7981E-05
ENSRNOG00000013176	ENSRNOG00000013176	Far1	Far1	fatty acyl CoA reductase 1 [Source:RGD Symbol;Acc:1306647]	1	167644677	167705730	1	protein_coding	5161.086536	9801.810138	7481.448337	0.905377356	0.844128688	0.186875934	4.844804448	1.26736E-06	1.7981E-05
ENSRNOG00000017230	ENSRNOG00000017230	Cox15	Cox15	cytochrome c oxidase assembly homolog COX15 [Source:RGD Symbol;Acc:1312043]	1	242605588	242622261	-1	protein_coding	1084.873364	2350.1298	1717.501582	1.112300857	1.010386204	0.229662385	4.843199971	1.27765E-06	1.81096E-05
ENSRNOG00000017564	ENSRNOG00000017564	Mib2	Mib2	MIB E3 ubiquitin protein ligase 2 [Source:RGD Symbol;Acc:1359469]	5	166243776	166259650	-1	protein_coding	928.8054695	278.152269	603.4788692	-1.853805967	-1.56377552	0.382828754	-4.842389573	1.28287E-06	1.81662E-05
ENSRNOG00000042753	ENSRNOG00000042753	Fgf13	Fgf13	fibroblast growth factor 13 [Source:RGD Symbol;Acc:620164]	X	137276511	137800391	-1	protein_coding	771.5160255	1895.211815	1333.36392	1.316334448	1.166586377	0.272063637	4.838332916	1.30933E-06	1.85232E-05
ENSRNOG00000004148	ENSRNOG00000004148	Cdk17	Cdk17	cyclin-dependent kinase 17 [Source:RGD Symbol;Acc:1565593]	7	27683890	27764910	1	protein_coding	1856.307855	3699.485316	2777.896585	1.00209643	0.922708204	0.207262532	4.834913572	1.33203E-06	1.88264E-05
ENSRNOG00000014333	ENSRNOG00000014333	Vcam1	Vcam1	vascular cell adhesion molecule 1 [Source:RGD Symbol;Acc:3952]	2	204038114	204057958	-1	protein_coding	2269.354222	4954.679526	3612.016874	1.093059564	0.994876533	0.226207367	4.832113014	1.35092E-06	1.90751E-05
ENSRNOG00000014051	ENSRNOG00000014051	Pgrmc2	Pgrmc2	progesterone receptor membrane component 2 [Source:RGD Symbol;Acc:1308804]	2	124068260	124084155	-1	protein_coding	2943.777503	1404.799677	2174.28859	-1.081157312	-0.985484558	0.223783535	-4.831263888	1.35669E-06	1.91384E-05
ENSRNOG00000008246	ENSRNOG00000008246	Emilin1	Emilin1	elastin microfibril interfacer 1 [Source:RGD Symbol;Acc:1311209]	6	25445298	25463698	-1	protein_coding	1090.719204	282.7847059	686.7519549	-1.756633061	-1.491249816	0.363617345	-4.83099358	1.35853E-06	1.91461E-05
ENSRNOG00000021637	ENSRNOG00000021637	Ddx46	Ddx46	DEAD-box helicase 46 [Source:RGD Symbol;Acc:708480]	17	8944454	8988439	-1	protein_coding	1046.66838	2333.290103	1689.979242	1.176292745	1.059519617	0.243558776	4.829605251	1.36804E-06	1.92618E-05
ENSRNOG00000014835	ENSRNOG00000014835	Il1rl1	Il1rl1	interleukin 1 receptor-like 1 [Source:RGD Symbol;Acc:2894]	9	42697192	42727256	1	protein_coding	224.302335	100.9997605	162.6510478	-5.288482996	-3.84618836	1.095111303	-4.829173968	1.37101E-06	1.92852E-05
ENSRNOG00000004026	ENSRNOG00000004026	Atp2b1	Atp2b1	ATPase plasma membrane Ca2+ transporting 1 [Source:RGD Symbol;Acc:621303]	7	33735871	33843295	1	protein_coding	4519.471489	2334.240088	3426.855788	-0.94971392	-0.879961739	0.19692456	-4.822729684	1.41607E-06	1.99002E-05
ENSRNOG00000003174	ENSRNOG00000003174	Tapt1	Tapt1	transmembrane anterior posterior transformation 1 [Source:RGD Symbol;Acc:1309656]	14	66873459	66919741	1	protein_coding	1190.953889	2575.563766	1883.258827	1.110787239	1.008317326	0.230427707	4.820545477	1.43166E-06	2.01003E-05
ENSRNOG00000000221	ENSRNOG00000000221	Abhd5	Abhd5	abhydrolase domain containing 5, lysophosphatidic acid acyltransferase [Source:RGD Symbol;Acc:1303237]	8	122000389	122026447	1	protein_coding	1826.075103	3667.337336	2746.70622	1.000860396	0.921261989	0.207641021	4.820147724	1.43452E-06	2.01213E-05
ENSRNOG00000064794	ENSRNOG00000064794	Ptpdc1	Ptpdc1	protein tyrosine phosphatase domain containing 1 [Source:RGD Symbol;Acc:1307698]	17	16049382	16076512	1	pseudogene	493.9575807	1433.759257	963.858419	1.485294355	1.290941347	0.308371869	4.816568906	1.46048E-06	2.0466E-05
ENSRNOG00000020996	ENSRNOG00000020996	Vps51	Vps51	VPS51 subunit of GARP complex [Source:RGD Symbol;Acc:2319165]	1	203360440	203370430	-1	protein_coding	1098.865756	397.467651	748.1667033	-1.528982903	-1.322857396	0.317642834	-4.813528713	1.48288E-06	2.07604E-05
ENSRNOG00000012262	ENSRNOG00000012262	Depdc7	Depdc7	DEP domain containing 7 [Source:RGD Symbol;Acc:1309720]	3	91099835	91121124	-1	protein_coding	3070.948078	6210.496276	4640.722177	0.965240547	0.892192452	0.200723322	4.808811147	1.51831E-06	2.12362E-05
ENSRNOG00000017208	ENSRNOG00000017208	Cspg4	Cspg4	chondroitin sulfate proteoglycan 4 [Source:RGD Symbol;Acc:619942]	8	57264962	57300010	1	protein_coding	298.0043402	35.78788964	166.8961149	-3.399282356	-2.693137363	0.707012279	-4.807953772	1.52483E-06	2.13073E-05
ENSRNOG00000025768	ENSRNOG00000025768	Clk1	Clk1	CDC-like kinase 1 [Source:RGD Symbol;Acc:1311469]	9	59947764	59957000	-1	protein_coding	4656.96028	8533.53308	6595.24668	0.89999033	0.838699377	0.187344442	4.803933973	1.55578E-06	2.17194E-05
ENSRNOG00000020590	ENSRNOG00000020590	Adam15	Adam15	ADAM metallopeptidase domain 15 [Source:RGD Symbol;Acc:620402]	2	174754633	174765113	-1	protein_coding	5748.376071	3020.456349	4384.41621	-0.970943566	-0.896501818	0.202358036	-4.798146821	1.6014E-06	2.23352E-05
ENSRNOG00000011796	ENSRNOG00000011796	C1r	C1r	complement C1r [Source:RGD Symbol;Acc:1309091]	4	157412692	157423484	1	protein_coding	7538.045639	2981.784824	5259.915231	-1.329979374	-1.174436164	0.277230255	-4.797381779	1.60753E-06	2.23996E-05
ENSRNOG00000014347	ENSRNOG00000014347	Slc4a2	Slc4a2	solute carrier family 4 member 2 [Source:RGD Symbol;Acc:3711]	4	10736425	10752965	-1	protein_coding	1313.16218	493.7177799	903.4399799	-1.491517426	-1.293999489	0.310960034	-4.796492363	1.61468E-06	2.24781E-05
ENSRNOG00000008108	ENSRNOG00000008108	Ubr7	Ubr7	ubiquitin protein ligase E3 component n-recognin 7 [Source:RGD Symbol;Acc:1359144]	6	121898623	121918477	1	protein_coding	2123.641351	4177.301599	3150.471475	0.970372412	0.895922249	0.202410626	4.794078406	1.63424E-06	2.2729E-05
ENSRNOG00000018824	ENSRNOG00000018824	Slc7a5	Slc7a5	solute carrier family 7 member 5 [Source:RGD Symbol;Acc:620639]	19	49935220	49963823	-1	protein_coding	3205.055338	1517.572238	2361.313788	-1.224752957	-1.094869376	0.255552257	-4.792573423	1.64655E-06	2.28788E-05
ENSRNOG00000001336	ENSRNOG00000001336	Orai1	Orai1	ORAI calcium release-activated calcium modulator 1 [Source:RGD Symbol;Acc:1311873]	12	33534344	33548405	-1	protein_coding	3027.430265	1487.00506	2257.217662	-1.039642313	-0.951283748	0.216966169	-4.791725439	1.65353E-06	2.29542E-05
ENSRNOG00000014013	ENSRNOG00000014013	Map4k4	Map4k4	mitogen-activated protein kinase kinase kinase kinase 4 [Source:RGD Symbol;Acc:1305322]	9	42200278	42326698	1	protein_coding	2907.367157	1412.38713	2159.877144	-1.039819454	-0.951396153	0.217040204	-4.790907099	1.66029E-06	2.30264E-05
ENSRNOG00000015232	ENSRNOG00000015232	Pip5k1b	Pip5k1b	phosphatidylinositol-4-phosphate 5-kinase type 1 beta [Source:RGD Symbol;Acc:1310914]	1	221914159	222183672	-1	protein_coding	1105.411387	2318.004968	1711.708178	1.20760037	1.081471608	0.252338958	4.785627952	1.70454E-06	2.36179E-05
ENSRNOG00000020865	ENSRNOG00000020865	Ano1	Ano1	anoctamin 1 [Source:RGD Symbol;Acc:1310786]	1	199751439	199900069	-1	protein_coding	25.88322443	233.5923522	129.7377883	4.345380887	3.304296931	0.908213424	4.784537173	1.71382E-06	2.37244E-05
ENSRNOG00000010730	ENSRNOG00000010730	Efcab10	Efcab10	EF-hand calcium binding domain 10 [Source:RGD Symbol;Acc:1307943]	6	50004479	50011398	1	protein_coding	455.2173382	104.7791209	279.9982295	-2.132788524	-1.76011589	0.445855481	-4.783587096	1.72194E-06	2.38146E-05
ENSRNOG00000017309	ENSRNOG00000017309	Rsrp1	Rsrp1	arginine and serine rich protein 1 [Source:RGD Symbol;Acc:1359529]	5	147147784	147151523	1	protein_coding	22213.57489	44127.64508	33170.60998	1.056234127	0.964091775	0.220838448	4.782836211	1.72839E-06	2.38814E-05
ENSRNOG00000002693	ENSRNOG00000002693	Nme1	Nme1	NME/NM23 nucleoside diphosphate kinase 1 [Source:RGD Symbol;Acc:70497]	10	78906083	78916408	-1	protein_coding	11892.7824	6551.899619	9222.341012	-0.858973496	-0.804095641	0.179721721	-4.779464	1.75763E-06	2.42628E-05
ENSRNOG00000051450	ENSRNOG00000051450	Abracl	Abracl	ABRA C-terminal like [Source:RGD Symbol;Acc:1583256]	1	12654838	12665207	-1	protein_coding	6895.265268	3661.080078	5278.172673	-0.945040934	-0.874827232	0.197956505	-4.773982715	1.80618E-06	2.49083E-05
ENSRNOG00000056617	ENSRNOG00000056617	Zswim8	Zswim8	zinc finger, SWIM-type containing 8 [Source:RGD Symbol;Acc:1309414]	15	3573780	3589487	-1	protein_coding	832.9434518	271.1469767	552.0452142	-1.661574279	-1.416140223	0.348060599	-4.773807443	1.80775E-06	2.49083E-05
ENSRNOG00000049683	ENSRNOG00000049683	Sh3gl1	Sh3gl1	SH3 domain containing GRB2 like 1, endophilin A2 [Source:RGD Symbol;Acc:708456]	9	842288	869716	-1	protein_coding	3294.897486	1623.832434	2459.36496	-1.02740239	-0.940908556	0.215293241	-4.772107028	1.82309E-06	2.50962E-05
ENSRNOG00000014314	ENSRNOG00000014314	Slc39a4	Slc39a4	solute carrier family 39 member 4 [Source:RGD Symbol;Acc:1306701]	7	108333381	108337553	-1	protein_coding	686.6772637	1702.817929	1194.747596	1.276917148	1.133179222	0.267617024	4.771434683	1.82918E-06	2.51558E-05
ENSRNOG00000014297	ENSRNOG00000014297	Sdc4	Sdc4	syndecan 4 [Source:RGD Symbol;Acc:3650]	3	153154896	153173580	-1	protein_coding	10378.9499	5675.65223	8027.301064	-0.876179638	-0.818227081	0.183637127	-4.77125543	1.83081E-06	2.51558E-05
ENSRNOG00000010996	ENSRNOG00000010996	Mob1b	Mob1b	MOB kinase activator 1B [Source:RGD Symbol;Acc:1305114]	14	19332459	19365845	-1	protein_coding	476.0778916	1240.074897	858.0763941	1.363310593	1.197608732	0.285765908	4.770725109	1.83564E-06	2.51988E-05
ENSRNOG00000016281	ENSRNOG00000016281	Col4a1	Col4a1	collagen type IV alpha 1 chain [Source:RGD Symbol;Acc:1307148]	16	78183533	78294412	1	protein_coding	1241.28425	455.7079833	848.4961164	-1.537620208	-1.32536675	0.322571153	-4.766762917	1.87209E-06	2.56754E-05
ENSRNOG00000024022	ENSRNOG00000024022	Ndfip2	Ndfip2	Nedd4 family interacting protein 2 [Source:RGD Symbol;Acc:1309716]	15	82032366	82086317	1	protein_coding	6349.994542	11228.79397	8789.394258	0.82114504	0.771861372	0.172690742	4.755003259	1.98443E-06	2.71908E-05
ENSRNOG00000027234	ENSRNOG00000027234	Zfp367	Zfp367	zinc finger protein 367 [Source:RGD Symbol;Acc:1307136]	17	965161	984287	1	protein_coding	959.6845792	2168.340951	1564.012765	1.218483862	1.088212991	0.256270961	4.754670036	1.98771E-06	2.71908E-05
ENSRNOG00000007979	ENSRNOG00000007979	Phospho2	Phospho2	phosphatase, orphan 2 [Source:RGD Symbol;Acc:1359274]	3	54554733	54562238	1	protein_coding	1180.096653	2832.056712	2006.076682	1.259541473	1.119199275	0.26490835	4.754631075	1.98809E-06	2.71908E-05
ENSRNOG00000020363	ENSRNOG00000020363	Med25	Med25	mediator complex subunit 25 [Source:RGD Symbol;Acc:1305137]	1	95360284	95375877	-1	protein_coding	3249.703136	1432.093351	2340.898244	-1.233117129	-1.099236164	0.2593999	-4.75373016	1.99698E-06	2.72871E-05
ENSRNOG00000011750	ENSRNOG00000011750	Fam180a	Fam180a	family with sequence similarity 180, member A [Source:RGD Symbol;Acc:1308013]	4	63992867	64008047	-1	protein_coding	665.5748956	133.1718219	399.3733587	-2.846445218	-2.276285233	0.599082609	-4.751340089	2.02073E-06	2.75862E-05
ENSRNOG00000025141	ENSRNOG00000025141	Kiz	Kiz	kizuna centrosomal protein [Source:RGD Symbol;Acc:1307071]	3	134277687	134385190	1	protein_coding	2340.783602	4471.238841	3406.011222	0.948293944	0.876794977	0.199645854	4.74988048	2.03537E-06	2.77605E-05
ENSRNOG00000006364	ENSRNOG00000006364	Dld	Dld	dihydrolipoamide dehydrogenase [Source:RGD Symbol;Acc:735073]	6	47903914	47924795	-1	protein_coding	12023.47686	20833.94547	16428.71116	0.811269334	0.763395011	0.170853084	4.748344693	2.05088E-06	2.79463E-05
ENSRNOG00000030124	ENSRNOG00000030124	Ptpn11	Ptpn11	protein tyrosine phosphatase, non-receptor type 11 [Source:RGD Symbol;Acc:3447]	12	35383144	35424925	1	protein_coding	2549.811418	1076.898098	1813.354758	-1.247236656	-1.109564754	0.262707301	-4.747628459	2.05816E-06	2.80197E-05
ENSRNOG00000052990	ENSRNOG00000052990	Cers5	Cers5	ceramide synthase 5 [Source:RGD Symbol;Acc:1311597]	7	130859990	130897947	-1	protein_coding	4993.178573	2575.537083	3784.357828	-0.978332556	-0.900885342	0.20616618	-4.745359084	2.08137E-06	2.83097E-05
ENSRNOG00000001616	ENSRNOG00000001616	Senp7	Senp7	SUMO specific peptidase 7 [Source:RGD Symbol;Acc:1305510]	11	44423735	44564711	-1	protein_coding	776.8998586	1856.817201	1316.85853	1.222156563	1.090424242	0.257651549	4.743447365	2.10112E-06	2.8552E-05
ENSRNOG00000009953	ENSRNOG00000009953	Snx16	Snx16	sorting nexin 16 [Source:RGD Symbol;Acc:620295]	2	91336092	91357619	1	protein_coding	784.9430553	1884.701142	1334.822098	1.268070538	1.124758228	0.267567131	4.739261258	2.14499E-06	2.91215E-05
ENSRNOG00000000796	ENSRNOG00000000796	Ranbp2	Ranbp2	RAN binding protein 2 [Source:RGD Symbol;Acc:1560047]	20	26442217	26493481	1	protein_coding	2367.125032	5317.646775	3842.385903	1.157877426	1.041281987	0.244352229	4.738558891	2.15243E-06	2.91958E-05
ENSRNOG00000005387	ENSRNOG00000005387	Rbm3	Rbm3	RNA binding motif protein 3 [Source:RGD Symbol;Acc:620145]	X	14348910	14353580	1	protein_coding	18035.48165	9695.687296	13865.58447	-0.854531634	-0.799475697	0.180370897	-4.737635886	2.16226E-06	2.93023E-05
ENSRNOG00000038001	ENSRNOG00000038001	Slc25a1	Slc25a1	solute carrier family 25 member 1 [Source:RGD Symbol;Acc:3703]	11	83055748	83058781	1	protein_coding	3659.547945	1735.416273	2697.482109	-1.071612566	-0.974470289	0.226235338	-4.736716091	2.17209E-06	2.94086E-05
ENSRNOG00000049911	ENSRNOG00000049911	Cbr1l2	Cbr1	carbonyl reductase 1 like 2 [Source:RGD Symbol;Acc:7631561]	11	32857991	32895275	1	protein_coding	3434.824609	6482.481145	4958.652877	0.902378382	0.838995085	0.190531167	4.736119525	2.17849E-06	2.94683E-05
ENSRNOG00000008927	ENSRNOG00000008927	Hbp1	Hbp1	HMG-box transcription factor 1 [Source:RGD Symbol;Acc:620444]	6	48529372	48555787	-1	protein_coding	5285.171462	9618.182262	7451.676862	0.900897378	0.83773513	0.190289663	4.73434743	2.19761E-06	2.96998E-05
ENSRNOG00000013461	ENSRNOG00000013461	Ralbp1	Ralbp1	ralA binding protein 1 [Source:RGD Symbol;Acc:621134]	9	105456425	105492707	-1	protein_coding	7779.382521	4270.703528	6025.043025	-0.882442747	-0.822484639	0.186490855	-4.731828515	2.22506E-06	3.00424E-05
ENSRNOG00000069265	ENSRNOG00000069265	Purb	Purb	purine rich element binding protein B [Source:RGD Symbol;Acc:1559465]	14	81336448	81351432	-1	protein_coding	2462.293712	1099.570944	1780.932328	-1.150195767	-1.035083879	0.243087022	-4.731621442	2.22734E-06	3.00424E-05
ENSRNOG00000008908	ENSRNOG00000008908	Slc35a1	Slc35a1	solute carrier family 35 member A1 [Source:RGD Symbol;Acc:1311359]	5	49225602	49248335	-1	protein_coding	4131.706947	7466.385842	5799.046395	0.857213753	0.801571571	0.181172978	4.731465826	2.22904E-06	3.00424E-05
ENSRNOG00000010697	ENSRNOG00000010697	Hadh	Hadh	hydroxyacyl-CoA dehydrogenase [Source:RGD Symbol;Acc:69321]	2	219787927	219830353	-1	protein_coding	2467.26881	4825.55995	3646.41438	0.962987158	0.888053981	0.203640468	4.728859471	2.25785E-06	3.04029E-05
ENSRNOG00000015502	ENSRNOG00000015502	Hiat1-ps1	Slc35a3	hippocampus abundant gene transcript 1, pseudogene 1 [Source:RGD Symbol;Acc:2291792]	2	204579174	204659319	-1	protein_coding	5391.474769	9588.619574	7490.047172	0.830714387	0.779319825	0.175775869	4.725986517	2.29001E-06	3.0808E-05
ENSRNOG00000032994	ENSRNOG00000032994	Myom3	Myom3	myomesin 3 [Source:RGD Symbol;Acc:1310060]	5	147992737	148043274	1	protein_coding	119.2773393	4.782687629	62.03001348	-4.946187417	-3.59673009	1.046727989	-4.725379914	2.29686E-06	3.08721E-05
ENSRNOG00000015619	ENSRNOG00000015619	Agfg1	Agfg1	ArfGAP with FG repeats 1 [Source:RGD Symbol;Acc:1560041]	9	84125120	84178128	1	pseudogene	3168.026437	6308.863996	4738.445216	0.966700213	0.890848181	0.204705459	4.722395864	2.33082E-06	3.13002E-05
ENSRNOG00000023861	ENSRNOG00000023861	Snap91	Snap91	synaptosome associated protein 91 [Source:RGD Symbol;Acc:69276]	8	87738824	87852367	-1	protein_coding	209.4423371	670.19386	439.8180986	1.783800801	1.49850387	0.377998742	4.719065439	2.36931E-06	3.17786E-05
ENSRNOG00000027204	ENSRNOG00000027204	Map6	Map6	microtubule-associated protein 6 [Source:RGD Symbol;Acc:61804]	1	153568368	153634414	1	protein_coding	1590.714295	684.5447078	1137.629501	-1.229790606	-1.094915927	0.260607226	-4.718942852	2.37073E-06	3.17786E-05
ENSRNOG00000047907	ENSRNOG00000047907	Mapk7	Mapk7	mitogen-activated protein kinase 7 [Source:RGD Symbol;Acc:621505]	10	46170167	46176267	-1	protein_coding	1093.636656	416.2077979	754.9222267	-1.433465316	-1.245654266	0.303784561	-4.718690477	2.37368E-06	3.17892E-05
ENSRNOG00000012124	ENSRNOG00000012124	Trappc13	Trappc13	trafficking protein particle complex subunit 13 [Source:RGD Symbol;Acc:1306583]	2	35269183	35302048	-1	protein_coding	4708.622218	8445.972684	6577.297451	0.854283296	0.798843194	0.18105221	4.718436171	2.37665E-06	3.18002E-05
ENSRNOG00000010748	ENSRNOG00000010748	Mtus1	Mtus1	microtubule associated scaffold protein 1 [Source:RGD Symbol;Acc:631381]	16	51253562	51347793	1	protein_coding	1473.678535	3184.532299	2329.105417	1.092582341	0.990018108	0.231646067	4.716602157	2.39816E-06	3.20592E-05
ENSRNOG00000018214	ENSRNOG00000018214	Bok	Bok	BCL2 family apoptosis regulator BOK [Source:RGD Symbol;Acc:70984]	9	94223389	94234476	1	protein_coding	2579.06384	1152.472237	1865.768039	-1.121469679	-1.012016195	0.238168429	-4.708725177	2.49271E-06	3.32931E-05
ENSRNOG00000016368	ENSRNOG00000016368	Ppp1r14c	Ppp1r14c	protein phosphatase 1, regulatory (inhibitor) subunit 14c [Source:RGD Symbol;Acc:620538]	1	39773403	39886956	1	protein_coding	6967.398158	3827.940779	5397.669468	-0.871120136	-0.812528919	0.185092393	-4.706406999	2.52121E-06	3.36434E-05
ENSRNOG00000012502	ENSRNOG00000012502	Stk17b	Stk17b	serine/threonine kinase 17b [Source:RGD Symbol;Acc:620457]	9	55307668	55338031	-1	protein_coding	3971.005178	10368.24664	7169.625907	1.261964809	1.118316957	0.268180978	4.705646231	2.53063E-06	3.37387E-05
ENSRNOG00000002912	ENSRNOG00000002912	Parn	Parn	poly(A)-specific ribonuclease [Source:RGD Symbol;Acc:1565449]	10	1410642	1548560	-1	protein_coding	923.0594587	2078.054891	1500.557175	1.170691928	1.049512012	0.248816259	4.705045935	2.53809E-06	3.38077E-05
ENSRNOG00000024482	ENSRNOG00000024482	Tnrc18	Tnrc18	trinucleotide repeat containing 18 [Source:RGD Symbol;Acc:1307540]	12	11755392	11851384	1	protein_coding	968.5994689	280.0201454	624.3098072	-1.972356902	-1.631487592	0.419449338	-4.702252982	2.57306E-06	3.42428E-05
ENSRNOG00000052963	ENSRNOG00000052963	Brox	Brox	BRO1 domain and CAAX motif containing [Source:RGD Symbol;Acc:1307161]	13	94920112	94940227	-1	protein_coding	2924.359245	5709.83684	4317.098042	0.972810752	0.895126174	0.206898699	4.701869841	2.5779E-06	3.42763E-05
ENSRNOG00000021117	ENSRNOG00000021117	Rps6ka4	Rps6ka4	ribosomal protein S6 kinase A4 [Source:RGD Symbol;Acc:1307277]	1	204021806	204032761	-1	protein_coding	867.8790514	263.3968154	565.6379334	-1.860383916	-1.551050715	0.395813366	-4.70015436	2.59965E-06	3.45345E-05
ENSRNOG00000023376	ENSRNOG00000023376	Riok3	Riok3	RIO kinase 3 [Source:RGD Symbol;Acc:1310833]	18	3327776	3353343	1	protein_coding	5146.559873	14010.06257	9578.311222	1.208550884	1.077931493	0.257142836	4.699920483	2.60263E-06	3.45431E-05
ENSRNOG00000043377	ENSRNOG00000043377	Fdps	Fdps	farnesyl diphosphate synthase [Source:RGD Symbol;Acc:68953]	2	174486665	174507776	-1	protein_coding	14910.13076	7356.659084	11133.39492	-0.990001439	-0.908784836	0.210655122	-4.699631452	2.60631E-06	3.45611E-05
ENSRNOG00000014630	ENSRNOG00000014630	Iws1	Iws1	interacts with SUPT6H, CTD assembly factor 1 [Source:RGD Symbol;Acc:1304762]	18	23695425	23736172	1	protein_coding	668.2316257	1606.787624	1137.509625	1.282065838	1.132913549	0.272840542	4.698956497	2.61494E-06	3.46445E-05
ENSRNOG00000007346	ENSRNOG00000007346	Tamalin	Tamalin	trafficking regulator and scaffold protein tamalin [Source:RGD Symbol;Acc:70554]	7	132338900	132346666	1	protein_coding	307.2750559	47.45718627	177.3661211	-2.750741789	-2.192068389	0.585430284	-4.698666711	2.61865E-06	3.46626E-05
ENSRNOG00000014670	ENSRNOG00000014670	Zmynd11	Zmynd11	zinc finger, MYND-type containing 11 [Source:RGD Symbol;Acc:1303252]	17	60543077	60631902	1	protein_coding	4949.098097	9031.513073	6990.305585	0.862115686	0.80488385	0.183502939	4.698102893	2.62589E-06	3.47045E-05
ENSRNOG00000016813	ENSRNOG00000016813	Tia1	Tia1	TIA1 cytotoxic granule-associated RNA binding protein [Source:RGD Symbol;Acc:1305742]	4	118852837	118880586	1	protein_coding	539.2804937	1376.46022	957.8703566	1.368076553	1.196361407	0.291200606	4.698055305	2.6265E-06	3.47045E-05
ENSRNOG00000006359	ENSRNOG00000006359	Galk1	Galk1	galactokinase 1 [Source:RGD Symbol;Acc:1305375]	10	101235994	101247337	-1	protein_coding	3126.59987	1184.386546	2155.493208	-1.418901907	-1.233325256	0.30219412	-4.695332613	2.66173E-06	3.51387E-05
ENSRNOG00000015189	ENSRNOG00000015189	Bbs9	Bbs9	Bardet-Biedl syndrome 9 [Source:RGD Symbol;Acc:1308472]	8	21013944	21437930	1	protein_coding	930.3704532	2115.156065	1522.763259	1.22821164	1.092473226	0.261593047	4.695123417	2.66446E-06	3.51433E-05
ENSRNOG00000019987	ENSRNOG00000019987	Scand1	Scand1	SCAN domain-containing 1 [Source:RGD Symbol;Acc:1308530]	3	144818611	144820025	-1	protein_coding	5387.397008	2913.103308	4150.250158	-0.891293016	-0.828818361	0.18991455	-4.693126559	2.69061E-06	3.54567E-05
ENSRNOG00000033143	ENSRNOG00000033143	Timp2	Timp2	TIMP metallopeptidase inhibitor 2 [Source:RGD Symbol;Acc:61312]	10	103531505	103590611	-1	protein_coding	45098.26713	25573.78056	35336.02384	-0.812245615	-0.763106096	0.173122016	-4.691752297	2.70875E-06	3.5664E-05
ENSRNOG00000009470	ENSRNOG00000009470	Flnb	Flnb	filamin B [Source:RGD Symbol;Acc:1311915]	15	16962003	17095006	-1	protein_coding	2468.962844	1175.996117	1822.479481	-1.103342557	-0.99724034	0.235272898	-4.689628794	2.73701E-06	3.60041E-05
ENSRNOG00000004657	ENSRNOG00000004657	Sec23a	Sec23a	Sec23 homolog A, COPII coat complex component [Source:RGD Symbol;Acc:1309103]	6	76658427	76706035	-1	protein_coding	6015.52245	11824.2096	8919.866027	1.008848564	0.923411107	0.21513416	4.689392718	2.74017E-06	3.60137E-05
ENSRNOG00000018553	ENSRNOG00000018553	Pitpnm1	Pitpnm1	phosphatidylinositol transfer protein, membrane-associated 1 [Source:RGD Symbol;Acc:1306710]	1	201394149	201407522	1	protein_coding	1003.362341	370.6387184	687.0005296	-1.46664361	-1.267523963	0.31278336	-4.68900779	2.74533E-06	3.60495E-05
ENSRNOG00000065643	ENSRNOG00000065643	Sox4	Sox4	SRY-box transcription factor 4 [Source:RGD Symbol;Acc:1309488]	17	35667537	35673665	1	protein_coding	3784.949911	1780.664716	2782.807313	-1.032439273	-0.941995728	0.220195354	-4.688742308	2.74889E-06	3.60643E-05
ENSRNOG00000017382	ENSRNOG00000017382	Snx33	Snx33	sorting nexin 33 [Source:RGD Symbol;Acc:1307898]	8	57317161	57327538	-1	protein_coding	1486.150144	480.7720922	983.461118	-1.650079358	-1.399163363	0.352117385	-4.686162702	2.78375E-06	3.64893E-05
ENSRNOG00000038074	ENSRNOG00000038074	LOC498555	LOC498555	similar to 60S acidic ribosomal protein P2 [Source:RGD Symbol;Acc:1590791]	15	67638364	67638823	1	protein_coding	2524.884924	1008.590574	1766.737749	-1.44982414	-1.2548494	0.309612958	-4.682698516	2.83123E-06	3.7047E-05
ENSRNOG00000025160	ENSRNOG00000025160	Tlcd4	Tlcd4	TLC domain containing 4 [Source:RGD Symbol;Acc:1563041]	2	209289732	209341353	-1	protein_coding	946.4689416	2092.63194	1519.550441	1.136824647	1.022655508	0.242771525	4.682693519	2.8313E-06	3.7047E-05
ENSRNOG00000013987	ENSRNOG00000013987	Sbno2	Sbno2	strawberry notch homolog 2 [Source:RGD Symbol;Acc:1307194]	7	9605627	9649527	1	protein_coding	1956.553047	673.1405452	1314.846796	-1.814367509	-1.515858478	0.387559061	-4.68152519	2.84748E-06	3.72259E-05
ENSRNOG00000039861	ENSRNOG00000039861	Tektip1	Tektip1	tektin bundle interacting protein 1 [Source:RGD Symbol;Acc:1593449]	7	8345303	8347429	1	protein_coding	278.3531146	42.83316328	160.5931389	-4.437449045	-3.293118505	0.948110651	-4.680307133	2.86445E-06	3.74147E-05
ENSRNOG00000060048	ENSRNOG00000060048	Eif2s3y	Eif2s3y	eukaryotic translation initiation factor 2, subunit 3, structural gene Y-linked [Source:RGD Symbol;Acc:2314438]	Y	869689	889340	1	protein_coding	5877.795358	10127.91015	8002.852755	0.890254374	0.827539977	0.190379992	4.676197151	2.92244E-06	3.81384E-05
ENSRNOG00000005923	ENSRNOG00000005923	Mtmr2	Mtmr2	myotubularin related protein 2 [Source:RGD Symbol;Acc:1311865]	8	10617993	10668172	1	protein_coding	3154.344994	5927.025975	4540.685484	0.908202248	0.842200545	0.194228031	4.675958673	2.92584E-06	3.81492E-05
ENSRNOG00000014689	ENSRNOG00000014689	Zbtb4	Zbtb4	zinc finger and BTB domain containing 4 [Source:RGD Symbol;Acc:1307184]	10	54485071	54501492	1	protein_coding	2718.436105	1222.55532	1970.495712	-1.154607391	-1.035591534	0.247284763	-4.669140867	3.02462E-06	3.94025E-05
ENSRNOG00000014109	ENSRNOG00000014109	Psmd13	Psmd13	proteasome 26S subunit, non-ATPase 13 [Source:RGD Symbol;Acc:1305236]	1	195964138	195976905	1	protein_coding	6500.894408	3413.321532	4957.10797	-0.942122394	-0.86946562	0.201821132	-4.66810579	3.03989E-06	3.95667E-05
ENSRNOG00000031053	ENSRNOG00000031053	Mt-nd4l	ND4L	mitochondrially encoded NADH:ubiquinone oxidoreductase core subunit 4L [Source:RGD Symbol;Acc:620494]	MT	9870	10166	1	protein_coding	2125.626797	4404.673483	3265.15014	1.015428146	0.927869837	0.21753451	4.667894524	3.04302E-06	3.95726E-05
ENSRNOG00000020867	ENSRNOG00000020867	Numbl	Numbl	NUMB-like, endocytic adaptor protein [Source:RGD Symbol;Acc:1307579]	1	82550054	82573776	1	protein_coding	1642.890748	667.1925812	1155.041665	-1.280341624	-1.129723283	0.274375957	-4.666376886	3.06557E-06	3.98309E-05
ENSRNOG00000005437	ENSRNOG00000005437	Rida	Rida	reactive intermediate imine deaminase A homolog [Source:RGD Symbol;Acc:70940]	7	65691435	65705716	-1	protein_coding	5837.133857	10623.68269	8230.408273	0.865801647	0.807182331	0.185550262	4.666130004	3.06926E-06	3.98438E-05
ENSRNOG00000000851	ENSRNOG00000000851	Bag6	Bag6	BAG cochaperone 6 [Source:RGD Symbol;Acc:71064]	20	3675938	3688657	-1	protein_coding	2056.728909	828.4679119	1442.59841	-1.516819232	-1.301756223	0.32513535	-4.665193228	3.08327E-06	3.99907E-05
ENSRNOG00000061424	ENSRNOG00000061424	Map3k3	Map3k3	mitogen activated protein kinase kinase kinase 3 [Source:RGD Symbol;Acc:1304575]	10	91020174	91088848	1	protein_coding	1271.578647	475.7731007	873.6758737	-1.489235312	-1.281781666	0.3193406	-4.663470009	3.10922E-06	4.02919E-05
ENSRNOG00000025604	ENSRNOG00000025604	Atad2	Atad2	ATPase family, AAA domain containing 2 [Source:RGD Symbol;Acc:1304849]	7	89634123	89676738	-1	protein_coding	642.6884034	1549.175235	1095.931819	1.242238489	1.101134614	0.266495981	4.661377951	3.14099E-06	4.06682E-05
ENSRNOG00000047246	ENSRNOG00000047246	Chtf8	Chtf8	chromosome transmission fidelity factor 8 [Source:RGD Symbol;Acc:1306894]	19	34781856	34792578	-1	protein_coding	2473.189847	1181.107969	1827.148908	-1.059951922	-0.962255076	0.227690965	-4.655221699	3.23632E-06	4.18659E-05
ENSRNOG00000020060	ENSRNOG00000020060	Atf5	Atf5	activating transcription factor 5 [Source:RGD Symbol;Acc:628902]	1	95295610	95299707	-1	protein_coding	1321.247002	544.2111592	932.7290806	-1.380390651	-1.202357604	0.296580099	-4.654360339	3.24988E-06	4.20046E-05
ENSRNOG00000031033	ENSRNOG00000031033	Mt-nd2	ND2	mitochondrially encoded NADH:ubiquinone oxidoreductase core subunit 2 [Source:RGD Symbol;Acc:620556]	MT	3904	4942	1	protein_coding	16553.5271	29459.61748	23006.57229	0.799633307	0.751720116	0.171839698	4.653367753	3.26557E-06	4.21706E-05
ENSRNOG00000050229	ENSRNOG00000050229	LOC102550314	LOC102550314	uncharacterized LOC102550314 [Source:RGD Symbol;Acc:7600849]	15	17729240	17733744	-1	protein_coding	611.5372962	93.45338907	352.4953426	-2.378200109	-1.912567995	0.51140509	-4.650325454	3.31412E-06	4.27602E-05
ENSRNOG00000001548	ENSRNOG00000001548	Nfe2l2	Nfe2l2	NFE2 like bZIP transcription factor 2 [Source:RGD Symbol;Acc:620360]	3	60594242	60621737	-1	protein_coding	45512.60219	75530.74853	60521.67536	0.76184204	0.719547475	0.163952967	4.646710911	3.37269E-06	4.34781E-05
ENSRNOG00000012434	ENSRNOG00000012434	Zfp598	Zfp598	zinc finger protein 598 [Source:RGD Symbol;Acc:1304900]	10	13694286	13706233	1	protein_coding	1028.009098	328.258649	678.1338736	-1.685255184	-1.419975724	0.362763438	-4.645603737	3.39083E-06	4.36739E-05
ENSRNOG00000021201	ENSRNOG00000021201	Txnip	Txnip	thioredoxin interacting protein [Source:RGD Symbol;Acc:620886]	2	184092991	184096886	1	protein_coding	7979.939192	3339.268599	5659.603896	-1.059793322	-0.96173315	0.228159398	-4.644968964	3.40128E-06	4.37704E-05
ENSRNOG00000003835	ENSRNOG00000003835	Slc43a2	Slc43a2	solute carrier family 43 member 2 [Source:RGD Symbol;Acc:1305819]	10	60376559	60418244	1	protein_coding	916.1413383	300.8230573	608.4821978	-1.698612728	-1.429343425	0.365710783	-4.644688664	3.4059E-06	4.37918E-05
ENSRNOG00000000129	ENSRNOG00000000129	Phf24	Phf24	PHD finger protein 24 [Source:RGD Symbol;Acc:1559864]	5	57142632	57168497	1	protein_coding	295.9692296	50.13046952	173.0498496	-3.059192329	-2.393947581	0.658707908	-4.644231976	3.41344E-06	4.38507E-05
ENSRNOG00000058882	ENSRNOG00000058882	Emd	Emd	emerin [Source:RGD Symbol;Acc:2551]	X	152038998	152045807	1	protein_coding	4724.883813	2213.545765	3469.214789	-1.052356104	-0.955850271	0.226687368	-4.642323543	3.44513E-06	4.42194E-05
ENSRNOG00000039658	ENSRNOG00000039658	G4	G4	G4 protein [Source:RGD Symbol;Acc:1303038]	20	3693649	3696088	-1	protein_coding	811.5344112	273.4428352	542.4886232	-1.609724178	-1.365851463	0.346881407	-4.640560568	3.47465E-06	4.45552E-05
ENSRNOG00000001004	ENSRNOG00000001004	Ncor2	Ncor2	nuclear receptor co-repressor 2 [Source:RGD Symbol;Acc:1310293]	12	31466412	31628319	1	protein_coding	935.6498142	316.0474044	625.8486093	-1.625395139	-1.376967097	0.350270241	-4.640403182	3.4773E-06	4.45552E-05
ENSRNOG00000004857	ENSRNOG00000004857	L2hgdh	L2hgdh	L-2-hydroxyglutarate dehydrogenase [Source:RGD Symbol;Acc:1306250]	6	88164440	88205578	-1	protein_coding	300.8777987	908.818577	604.8481879	1.638574048	1.386213673	0.353190555	4.639348439	3.49509E-06	4.47329E-05
ENSRNOG00000020713	ENSRNOG00000020713	Osbpl5	Osbpl5	oxysterol binding protein-like 5 [Source:RGD Symbol;Acc:1308402]	1	198862055	198916469	-1	protein_coding	803.8565566	260.3938414	532.125199	-1.737464171	-1.456227495	0.3745162	-4.639223008	3.49722E-06	4.47329E-05
ENSRNOG00000018836	ENSRNOG00000018836	C19h1orf198	C19h1orf198	similar to human chromosome 1 open reading frame 198 [Source:RGD Symbol;Acc:1559896]	19	52604060	52629436	-1	protein_coding	3295.519943	1482.241907	2388.880925	-1.178874371	-1.052398301	0.254228147	-4.637072584	3.53378E-06	4.51617E-05
ENSRNOG00000010024	ENSRNOG00000010024	Cyb5r4	Cyb5r4	cytochrome b5 reductase 4 [Source:RGD Symbol;Acc:621834]	8	87981116	88045832	1	protein_coding	3150.216205	6375.472174	4762.844189	0.994909335	0.910530271	0.214673237	4.634528969	3.57751E-06	4.56382E-05
ENSRNOG00000017631	ENSRNOG00000017631	Cyp20a1	Cyp20a1	cytochrome P450, family 20, subfamily a, polypeptide 1 [Source:RGD Symbol;Acc:735221]	9	61755790	61805123	1	protein_coding	3060.535569	5700.34852	4380.442045	0.902563831	0.836501052	0.194752765	4.634408305	3.5796E-06	4.56382E-05
ENSRNOG00000018091	ENSRNOG00000018091	Gdi2	Gdi2	GDP dissociation inhibitor 2 [Source:RGD Symbol;Acc:61802]	17	66649619	66676366	-1	protein_coding	23409.96888	40011.66299	31710.81593	0.782794066	0.737128691	0.168910679	4.634366931	3.58031E-06	4.56382E-05
ENSRNOG00000020264	ENSRNOG00000020264	Dhrs1	Dhrs1	dehydrogenase/reductase 1 [Source:RGD Symbol;Acc:1359172]	15	29236522	29243838	-1	protein_coding	856.9453174	1959.53531	1408.240314	1.221640348	1.084227633	0.263679154	4.633056238	3.60307E-06	4.58763E-05
ENSRNOG00000030183	ENSRNOG00000030183	Plod2	Plod2	procollagen lysine, 2-oxoglutarate 5-dioxygenase 2 [Source:RGD Symbol;Acc:3353]	8	93084513	93167255	1	protein_coding	3692.797229	6737.309602	5215.053416	0.87597579	0.814744599	0.189075791	4.632934675	3.60518E-06	4.58763E-05
ENSRNOG00000068362	ENSRNOG00000068362	Senp5-ps1	Senp5-ps1	SUMO specific peptidase 5, pseudogene 1 [Source:RGD Symbol;Acc:1564247]	2	95501188	95504509	1	protein_coding	816.9996933	256.3940098	536.6968515	-1.852117845	-1.536296382	0.399845268	-4.632086436	3.61999E-06	4.60251E-05
ENSRNOG00000012186	ENSRNOG00000012186	Golph3	Golph3	golgi phosphoprotein 3 [Source:RGD Symbol;Acc:621226]	2	61348030	61376049	1	protein_coding	7825.684812	13480.64316	10653.16398	0.787612201	0.741103392	0.170141606	4.629156957	3.67157E-06	4.6641E-05
ENSRNOG00000067691	ENSRNOG00000067691		ENSRNOG00000067691		6	87540628	87541251	1	pseudogene	483.136894	1214.07148	848.6041872	1.328586272	1.162642827	0.287232817	4.62546823	3.73753E-06	4.74381E-05
ENSRNOG00000008798	ENSRNOG00000008798	Pipox	Pipox	pipecolic acid and sarcosine oxidase [Source:RGD Symbol;Acc:1311347]	10	62769900	62782370	-1	protein_coding	226.4919161	816.9865023	521.7392092	1.792721921	1.493464241	0.387654299	4.624537706	3.75435E-06	4.76108E-05
ENSRNOG00000014232	ENSRNOG00000014232	P2ry1	P2ry1	purinergic receptor P2Y1 [Source:RGD Symbol;Acc:3242]	2	145241849	145248457	1	protein_coding	575.733942	1512.896697	1044.315319	1.396885977	1.212163485	0.302073691	4.624321872	3.75826E-06	4.76196E-05
ENSRNOG00000012764	ENSRNOG00000012764	Agap3	Agap3	ArfGAP with GTPase domain, ankyrin repeat and PH domain 3 [Source:RGD Symbol;Acc:1310751]	4	10674064	10725244	-1	protein_coding	1405.045224	480.5149905	942.7801071	-1.53181309	-1.30883069	0.331313664	-4.623452809	3.77405E-06	4.77788E-05
ENSRNOG00000023837	ENSRNOG00000023837	Mtx3	Mtx3	metaxin 3 [Source:RGD Symbol;Acc:1583002]	2	24066365	24079670	1	protein_coding	316.7617259	907.8217163	612.2917211	1.501424602	1.287131779	0.324764625	4.623116215	3.78018E-06	4.78155E-05
ENSRNOG00000048043	ENSRNOG00000048043	F2r	F2r	coagulation factor II (thrombin) receptor [Source:RGD Symbol;Acc:2586]	2	26868404	26885870	-1	protein_coding	6968.701278	12047.7802	9508.240738	0.825093408	0.772423226	0.178493832	4.62253177	3.79085E-06	4.78738E-05
ENSRNOG00000002642	ENSRNOG00000002642	Ptges3	Ptges3	prostaglandin E synthase 3 [Source:RGD Symbol;Acc:1561913]	7	490656	508084	1	protein_coding	21713.99161	37627.9038	29670.9477	0.832696526	0.778753391	0.180139484	4.622509787	3.79125E-06	4.78738E-05
ENSRNOG00000007241	ENSRNOG00000007241	Fnbp4	Fnbp4	formin binding protein 4 [Source:RGD Symbol;Acc:1309238]	3	76733027	76763079	1	protein_coding	856.914132	2066.209976	1461.562054	1.299169079	1.140890566	0.281089279	4.621909032	3.80225E-06	4.79718E-05
ENSRNOG00000008061	ENSRNOG00000008061	Nuak1	Nuak1	NUAK family kinase 1 [Source:RGD Symbol;Acc:1309956]	7	19329933	19401913	1	protein_coding	534.4034558	126.8791704	330.6413131	-2.037646484	-1.665471145	0.44093189	-4.621227294	3.81477E-06	4.80888E-05
ENSRNOG00000019018	ENSRNOG00000019018	Plat	Plat	plasminogen activator, tissue type [Source:RGD Symbol;Acc:3342]	16	69240585	69268223	-1	protein_coding	5063.930734	9069.23961	7066.585172	0.868702449	0.808428208	0.188071174	4.619009029	3.85577E-06	4.85644E-05
ENSRNOG00000003948	ENSRNOG00000003948	Llgl1	Llgl1	LLGL scribble cell polarity complex component 1 [Source:RGD Symbol;Acc:3012]	10	45379515	45394094	1	protein_coding	2498.218902	1018.914298	1758.5666	-1.393950606	-1.209588315	0.301844032	-4.618115507	3.87241E-06	4.87324E-05
ENSRNOG00000002757	ENSRNOG00000002757	Tada2a	Tada2a	transcriptional adaptor 2A [Source:RGD Symbol;Acc:1309959]	10	68966502	69014105	-1	protein_coding	660.9262345	1543.866578	1102.396406	1.241547386	1.098059479	0.268980477	4.615752779	3.91673E-06	4.92484E-05
ENSRNOG00000001091	ENSRNOG00000001091	Hip1r	Hip1r	huntingtin interacting protein 1 related [Source:RGD Symbol;Acc:621615]	12	32590165	32618734	-1	protein_coding	439.7750055	86.83186082	263.3034331	-2.413283834	-1.929694167	0.522887447	-4.615302673	3.92523E-06	4.93134E-05
ENSRNOG00000058662	ENSRNOG00000058662	Ano8	Ano8	anoctamin 8 [Source:RGD Symbol;Acc:1563946]	16	18163843	18173545	-1	protein_coding	1221.927774	444.2188578	833.0733159	-1.595894445	-1.35348999	0.345839281	-4.614555171	3.93938E-06	4.94492E-05
ENSRNOG00000023816	ENSRNOG00000023816	Aph1a	Aph1a	aph-1 homolog A, gamma secretase subunit [Source:RGD Symbol;Acc:1311546]	2	183438434	183441955	1	protein_coding	3299.68812	1686.682924	2493.185522	-0.975535673	-0.894415504	0.211558217	-4.611192557	4.00365E-06	5.02135E-05
ENSRNOG00000045952	ENSRNOG00000045952	Ephb4	Ephb4	EPH receptor B4 [Source:RGD Symbol;Acc:1583193]	12	19326427	19351314	-1	protein_coding	834.2962955	236.8342039	535.5652497	-1.842291278	-1.526210022	0.399787896	-4.608171722	4.06225E-06	5.09053E-05
ENSRNOG00000013653	ENSRNOG00000013653	Pdlim7	Pdlim7	PDZ and LIM domain 7 [Source:RGD Symbol;Acc:628769]	17	9124649	9139811	1	protein_coding	3161.118065	1231.750042	2196.434054	-1.231971415	-1.090435166	0.267447753	-4.606400323	4.09699E-06	5.12973E-05
ENSRNOG00000069875	ENSRNOG00000069875	LOC100361457	ENSRNOG00000069875	actin, gamma 1 propeptide-like [Source:RGD Symbol;Acc:2320108]	3	72977773	72979693	1	pseudogene	157400.4641	93042.03739	125221.2508	-0.756077901	-0.713896485	0.164179635	-4.605186879	4.12096E-06	5.15537E-05
ENSRNOG00000019028	ENSRNOG00000019028	Znrf1	Znrf1	zinc and ring finger 1 [Source:RGD Symbol;Acc:1592195]	19	39496527	39580969	1	protein_coding	2224.316069	1025.744426	1625.030248	-1.105986254	-0.995608165	0.240210411	-4.604239456	4.13976E-06	5.17429E-05
ENSRNOG00000000867	ENSRNOG00000000867	Vars1	Vars1	valyl-tRNA synthetase 1 [Source:RGD Symbol;Acc:3950]	20	3805776	3820298	-1	protein_coding	1244.755169	431.3013596	838.0282645	-1.621715294	-1.370686311	0.352234908	-4.604073176	4.14307E-06	5.17429E-05
ENSRNOG00000016833	ENSRNOG00000016833	Ide	Ide	insulin degrading enzyme [Source:RGD Symbol;Acc:2861]	1	234995351	235102440	-1	protein_coding	3595.537654	7348.702021	5472.119838	1.113619366	1.001395907	0.241907492	4.603492673	4.15464E-06	5.18437E-05
ENSRNOG00000043304	ENSRNOG00000043304	Apcdd1	Apcdd1	APC down-regulated 1 [Source:RGD Symbol;Acc:1589962]	18	56385264	56416070	1	protein_coding	1202.940291	277.4158788	740.178085	-1.623134538	-1.371485433	0.352694436	-4.602098507	4.18255E-06	5.21481E-05
ENSRNOG00000053428	ENSRNOG00000053428	Ccpg1	Ccpg1	cell cycle progression 1 [Source:RGD Symbol;Acc:1311261]	8	73719955	73752430	1	protein_coding	9898.112182	17408.03468	13653.07343	0.840067921	0.784395025	0.18256385	4.60150199	4.19455E-06	5.22537E-05
ENSRNOG00000050500	ENSRNOG00000050500	Tob2	Tob2	transducer of ERBB2, 2 [Source:RGD Symbol;Acc:1359722]	7	113361148	113372688	-1	protein_coding	5142.442621	2623.305527	3882.874074	-0.976576983	-0.894905507	0.212252843	-4.601007794	4.20452E-06	5.23339E-05
ENSRNOG00000012292	ENSRNOG00000012292	Alg8	Alg8	ALG8, alpha-1,3-glucosyltransferase [Source:RGD Symbol;Acc:1305468]	1	151684396	151704302	1	protein_coding	1099.856752	2451.689666	1775.773209	1.170665914	1.044380097	0.254478941	4.600246729	4.21991E-06	5.24813E-05
ENSRNOG00000008857	ENSRNOG00000008857	Adamts10	Adamts10	ADAM metallopeptidase with thrombospondin type 1 motif, 10 [Source:RGD Symbol;Acc:1598320]	7	14331745	14361620	1	protein_coding	641.8715608	128.4891727	385.1803667	-2.18774436	-1.767120604	0.475745398	-4.598561266	4.25419E-06	5.28633E-05
ENSRNOG00000010643	ENSRNOG00000010643	Kank2	Kank2	KN motif and ankyrin repeat domains 2 [Source:RGD Symbol;Acc:2320289]	8	20311676	20340900	-1	protein_coding	1827.058873	746.0222486	1286.540561	-1.401934331	-1.213873901	0.304880692	-4.598304747	4.25943E-06	5.2884E-05
ENSRNOG00000015301	ENSRNOG00000015301	Elp2	Elp2	elongator acetyltransferase complex subunit 2 [Source:RGD Symbol;Acc:1306419]	18	15885934	15921599	1	protein_coding	1791.86111	3637.413148	2714.637129	1.043851585	0.947505063	0.22705837	4.597283002	4.28036E-06	5.30994E-05
ENSRNOG00000000034	ENSRNOG00000000034	Nuak2	Nuak2	NUAK family kinase 2 [Source:RGD Symbol;Acc:1359167]	13	43753832	43770604	1	protein_coding	3360.897602	1351.330259	2356.113931	-1.360926911	-1.184163151	0.296087011	-4.596374923	4.29905E-06	5.32866E-05
ENSRNOG00000003846	ENSRNOG00000003846	Pitpna	Pitpna	phosphatidylinositol transfer protein, alpha [Source:RGD Symbol;Acc:61885]	10	60430748	60471342	1	protein_coding	14651.29091	8172.801502	11412.04621	-0.816288701	-0.76446617	0.177677685	-4.594210594	4.34391E-06	5.37976E-05
ENSRNOG00000012799	ENSRNOG00000012799	Prkaa1	Prkaa1	protein kinase AMP-activated catalytic subunit alpha 1 [Source:RGD Symbol;Acc:3387]	2	54240137	54275978	1	protein_coding	1324.391025	2905.988302	2115.189663	1.094217783	0.986158955	0.238195465	4.593780922	4.35286E-06	5.38635E-05
ENSRNOG00000056297	ENSRNOG00000056297	Fmnl3	Fmnl3	formin-like 3 [Source:RGD Symbol;Acc:1583854]	7	130454275	130505626	-1	protein_coding	719.2480411	220.907368	470.0777045	-1.731694903	-1.446678258	0.377094802	-4.592200404	4.38597E-06	5.42279E-05
ENSRNOG00000012163	ENSRNOG00000012163	Plekhm2	Plekhm2	pleckstrin homology and RUN domain containing M2 [Source:RGD Symbol;Acc:1307005]	5	153940262	153978689	-1	protein_coding	746.3186008	215.4753453	480.896973	-2.326471338	-1.863175816	0.506695367	-4.591459663	4.40157E-06	5.43753E-05
ENSRNOG00000038166	ENSRNOG00000038166	Ptgr2	Ptgr2	prostaglandin reductase 2 [Source:RGD Symbol;Acc:1310518]	6	103931409	103963111	1	protein_coding	1776.564652	3708.420619	2742.492635	1.085274813	0.979111066	0.236490533	4.58908355	4.45196E-06	5.49521E-05
ENSRNOG00000046455	ENSRNOG00000046455	Zik1	Zik1	zinc finger protein interacting with K protein 1 [Source:RGD Symbol;Acc:1590949]	1	64916836	64925897	-1	protein_coding	406.23018	1062.116943	734.1735617	1.389022299	1.203780554	0.302786858	4.587459005	4.48673E-06	5.53352E-05
ENSRNOG00000013321	ENSRNOG00000013321	Dock11	Dock11	dedicator of cytokinesis 11 [Source:RGD Symbol;Acc:1564707]	X	115131909	115314854	1	protein_coding	429.7147671	1115.988274	772.8515204	1.396616455	1.209151298	0.30452011	4.586286447	4.51199E-06	5.56004E-05
ENSRNOG00000017723	ENSRNOG00000017723	Cept1	Cept1	choline/ethanolamine phosphotransferase 1 [Source:RGD Symbol;Acc:1359727]	2	193993447	194035578	-1	protein_coding	3729.485709	6765.725202	5247.605456	0.872305751	0.810550957	0.190215115	4.585890841	4.52055E-06	5.56595E-05
ENSRNOG00000003537	ENSRNOG00000003537	Spta1	Spta1	spectrin, alpha, erythrocytic 1 [Source:RGD Symbol;Acc:1305194]	13	86203504	86279371	1	protein_coding	247.7148188	742.9278527	495.3213358	1.645196398	1.385199367	0.358838344	4.58478428	4.54455E-06	5.59086E-05
ENSRNOG00000015529	ENSRNOG00000015529	Cdca3	Cdca3	cell division cycle associated 3 [Source:RGD Symbol;Acc:1359093]	4	157634928	157638799	1	protein_coding	659.5541391	202.4765892	431.0153641	-1.704559988	-1.426660041	0.371893765	-4.583459442	4.57346E-06	5.62175E-05
ENSRNOG00000019630	ENSRNOG00000019630	Hacl1	Hacl1	2-hydroxyacyl-CoA lyase 1 [Source:RGD Symbol;Acc:619849]	16	6824906	6863027	-1	protein_coding	1060.420183	2391.620694	1726.020439	1.233053477	1.089898951	0.269061342	4.582796876	4.58798E-06	5.63492E-05
ENSRNOG00000000858	ENSRNOG00000000858	Sapcd1	Sapcd1	suppressor APC domain containing 1 [Source:RGD Symbol;Acc:1359359]	20	3793967	3795790	1	protein_coding	1171.191929	317.031234	744.1115816	-1.913728389	-1.572619784	0.417616325	-4.582503783	4.59441E-06	5.63815E-05
ENSRNOG00000036669	ENSRNOG00000036669	Uts2r	Uts2r	urotensin 2 receptor [Source:RGD Symbol;Acc:621884]	10	106438092	106439252	1	protein_coding	315.5036777	911.0221832	613.2629304	1.596142014	1.350473901	0.348326919	4.582310257	4.59867E-06	5.6387E-05
ENSRNOG00000019080	ENSRNOG00000019080	Hsd3b7	Hsd3b7	hydroxy-delta-5-steroid dehydrogenase, 3 beta- and steroid delta-isomerase 7 [Source:RGD Symbol;Acc:628727]	1	182412151	182415442	1	protein_coding	3339.854997	6308.438335	4824.146666	0.913455984	0.843871713	0.199360035	4.581941335	4.60679E-06	5.64399E-05
ENSRNOG00000005587	ENSRNOG00000005587	Suclg1	Suclg1	succinate-CoA ligase GDP/ADP-forming subunit alpha [Source:RGD Symbol;Acc:619821]	4	105308039	105337600	1	protein_coding	8051.988877	14716.36969	11384.17928	0.883710272	0.819692897	0.192973341	4.579442255	4.66217E-06	5.70712E-05
ENSRNOG00000019464	ENSRNOG00000019464	Ttc9c	Ttc9c	tetratricopeptide repeat domain 9C [Source:RGD Symbol;Acc:1359253]	1	205701768	205712773	-1	protein_coding	3562.187941	6466.300727	5014.244334	0.872756919	0.810705102	0.190662799	4.577489284	4.7059E-06	5.75589E-05
ENSRNOG00000064423	ENSRNOG00000064423	LOC685793	LOC685793	similar to serine/threonine kinase [Source:RGD Symbol;Acc:1590175]	1	54985534	55028564	1	protein_coding	114.0012393	1.806936615	57.90408795	-6.440835818	-3.983937944	1.407534999	-4.575968501	4.74022E-06	5.79308E-05
ENSRNOG00000048580	ENSRNOG00000048580	Trip6	Trip6	thyroid hormone receptor interactor 6 [Source:RGD Symbol;Acc:1583180]	12	19386014	19390618	1	protein_coding	1388.797844	570.0152715	979.4065579	-1.385396112	-1.200253324	0.302818037	-4.575011866	4.76193E-06	5.81482E-05
ENSRNOG00000005932	ENSRNOG00000005932	Megf9	Megf9	multiple EGF-like-domains 9 [Source:RGD Symbol;Acc:1308330]	5	83993565	84105622	-1	protein_coding	1931.952038	3973.395937	2952.673987	1.072790849	0.968903206	0.23453745	4.574070573	4.78339E-06	5.8362E-05
ENSRNOG00000020828	ENSRNOG00000020828	Pde4a	Pde4a	phosphodiesterase 4A [Source:RGD Symbol;Acc:3279]	8	19703290	19751961	1	protein_coding	743.0867608	151.9745041	447.5306324	-2.576204169	-2.033916043	0.563305013	-4.573373408	4.79934E-06	5.85085E-05
ENSRNOG00000001294	ENSRNOG00000001294	Ift81	Ift81	intraflagellar transport 81 [Source:RGD Symbol;Acc:727862]	12	33957806	34037057	1	protein_coding	2573.842622	4955.922947	3764.882784	0.9513387	0.873912555	0.208102003	4.571501888	4.84241E-06	5.8985E-05
ENSRNOG00000022778	ENSRNOG00000022778	Pphln1	Pphln1	periphilin 1 [Source:RGD Symbol;Acc:1306207]	7	124538627	124629985	1	protein_coding	2746.180894	5056.956025	3901.56846	0.876834641	0.813780482	0.191965027	4.567679089	4.93154E-06	6.00214E-05
ENSRNOG00000006617	ENSRNOG00000006617	Cntnap2	Cntnap2	contactin associated protein 2 [Source:RGD Symbol;Acc:1307076]	4	74109472	76362027	1	protein_coding	149.1079972	481.9561875	315.5320923	2.122262408	1.715205947	0.464823882	4.565734442	4.97749E-06	6.05308E-05
ENSRNOG00000020676	ENSRNOG00000020676	Ppp1r14a	Ppp1r14a	protein phosphatase 1, regulatory (inhibitor) subunit 14A [Source:RGD Symbol;Acc:620536]	1	84586627	84590671	1	protein_coding	818.1842863	249.4645353	533.8244108	-1.815569142	-1.501845969	0.397698007	-4.565195474	4.99029E-06	6.06367E-05
ENSRNOG00000029399	ENSRNOG00000029399	Bcam	Bcam	basal cell adhesion molecule (Lutheran blood group) [Source:RGD Symbol;Acc:68378]	1	79415017	79429403	-1	protein_coding	321.141738	56.26195174	188.7018448	-2.494212566	-1.974462919	0.546388673	-4.564905333	4.9972E-06	6.06709E-05
ENSRNOG00000018985	ENSRNOG00000018985	Grk2	Grk2	G protein-coupled receptor kinase 2 [Source:RGD Symbol;Acc:2062]	1	201581480	201601582	-1	protein_coding	1634.760106	708.1965707	1171.478338	-1.244683747	-1.09704921	0.273050357	-4.558440291	5.15349E-06	6.25172E-05
ENSRNOG00000005138	ENSRNOG00000005138	Pip4k2c	Pip4k2c	phosphatidylinositol-5-phosphate 4-kinase type 2 gamma [Source:RGD Symbol;Acc:621711]	7	63020000	63035078	-1	protein_coding	2321.861479	1126.498055	1724.179767	-1.043858502	-0.945971292	0.229015509	-4.558025374	5.16368E-06	6.25824E-05
ENSRNOG00000019587	ENSRNOG00000019587	Ptprn	Ptprn	protein tyrosine phosphatase, receptor type, N [Source:RGD Symbol;Acc:620777]	9	76741016	76756190	-1	protein_coding	1851.071268	841.8564098	1346.463839	-1.135139273	-1.015579998	0.249049979	-4.557877416	5.16732E-06	6.25824E-05
ENSRNOG00000021412	ENSRNOG00000021412	Slfn13	Slfn13	schlafen family member 13 [Source:RGD Symbol;Acc:1359139]	10	67909106	67925383	-1	protein_coding	1105.663668	2516.430655	1811.047161	1.152979966	1.02897099	0.252983924	4.557522652	5.17605E-06	6.2637E-05
ENSRNOG00000011194	ENSRNOG00000011194	Tpp2	Tpp2	tripeptidyl peptidase 2 [Source:RGD Symbol;Acc:621584]	9	46046632	46128157	1	protein_coding	2752.992965	5162.621076	3957.80702	0.908116732	0.838853661	0.199279495	4.557000363	5.18893E-06	6.27416E-05
ENSRNOG00000025274	ENSRNOG00000025274	Hexb	Hexb	hexosaminidase subunit beta [Source:RGD Symbol;Acc:1307607]	2	28484012	28504223	-1	protein_coding	9260.350962	16835.92358	13048.13727	0.889852448	0.823973391	0.19544515	4.552952315	5.28983E-06	6.39094E-05
ENSRNOG00000019077	ENSRNOG00000019077	Lipa	Lipa	lipase A, lysosomal acid type [Source:RGD Symbol;Acc:3008]	1	232024356	232057633	-1	protein_coding	9039.528307	15833.18013	12436.35422	0.889361633	0.823524878	0.195416803	4.55110112	5.33659E-06	6.44218E-05
ENSRNOG00000061147	ENSRNOG00000061147	Entrep1	Entrep1	endosomal transmembrane epsin interactor 1 [Source:RGD Symbol;Acc:1307524]	1	221592503	221646758	-1	protein_coding	1307.942416	513.668678	910.8055472	-1.359390501	-1.179495559	0.299000089	-4.546455178	5.4557E-06	6.57674E-05
ENSRNOG00000065474	ENSRNOG00000065474	Or2b4	Or2b4	olfactory receptor family 2 subfamily B member 4 [Source:RGD Symbol;Acc:1332782]	20	702675	714123	-1	protein_coding	45780.27199	22947.14223	34363.70711	-0.983906693	-0.898835513	0.216414104	-4.546407435	5.45694E-06	6.57674E-05
ENSRNOG00000004208	ENSRNOG00000004208	Crim1	Crim1	cysteine rich transmembrane BMP regulator 1 [Source:RGD Symbol;Acc:1308710]	6	16697829	16870259	-1	protein_coding	1056.214194	307.7096095	681.9619015	-1.747151527	-1.451754875	0.384413074	-4.544984666	5.49393E-06	6.61594E-05
ENSRNOG00000049507	ENSRNOG00000049507	Septin10	Septin10	septin 10 [Source:RGD Symbol;Acc:1359307]	20	27101752	27194780	-1	protein_coding	5958.293524	10317.75375	8138.023638	0.792662251	0.74363111	0.17447071	4.543239661	5.53962E-06	6.66555E-05
ENSRNOG00000011653	ENSRNOG00000011653	Washc2c	Washc2c	WASH complex subunit 2C [Source:RGD Symbol;Acc:735230]	4	149267924	149325851	1	protein_coding	2893.576555	5330.478936	4112.027746	0.884187374	0.819105797	0.194628186	4.542956444	5.54707E-06	6.66909E-05
ENSRNOG00000046968	ENSRNOG00000046968	Nol8	Nol8	nucleolar protein 8 [Source:RGD Symbol;Acc:1309551]	17	14990417	15013848	-1	protein_coding	950.8787626	2177.565613	1564.222188	1.220949597	1.078549253	0.268907842	4.540401606	5.61472E-06	6.74495E-05
ENSRNOG00000006365	ENSRNOG00000006365	Asb15	Asb15	ankyrin repeat and SOCS box containing 15 [Source:RGD Symbol;Acc:727860]	4	53031692	53049928	1	protein_coding	17.98583095	178.4900378	98.23793438	4.258569666	3.098373574	0.938021114	4.539950756	5.62674E-06	6.75391E-05
ENSRNOG00000016578	ENSRNOG00000016578	Mtpap	Mtpap	mitochondrial poly(A) polymerase [Source:RGD Symbol;Acc:1310900]	17	53320741	53341538	-1	protein_coding	1054.869969	2216.98985	1635.92991	1.067823996	0.963613904	0.235263295	4.538846554	5.65628E-06	6.78387E-05
ENSRNOG00000018158	ENSRNOG00000018158	Tmem181	Tmem181	transmembrane protein 181 [Source:RGD Symbol;Acc:1566403]	1	46830710	46884295	1	protein_coding	1588.004303	3372.462135	2480.233219	1.04813598	0.948447463	0.230992725	4.537528106	5.69174E-06	6.82088E-05
ENSRNOG00000047896	ENSRNOG00000047896	Kctd10	Kctd10	potassium channel tetramerization domain containing 10 [Source:RGD Symbol;Acc:1591979]	12	42230269	42248783	1	protein_coding	3825.951444	2015.428613	2920.690029	-0.921522081	-0.849050423	0.203098859	-4.537308007	5.69769E-06	6.82248E-05
ENSRNOG00000053828	ENSRNOG00000053828	Ppp1r12c	Ppp1r12c	protein phosphatase 1, regulatory subunit 12C [Source:RGD Symbol;Acc:1584883]	1	69320255	69343200	1	protein_coding	1846.839408	758.8022316	1302.82082	-1.411375506	-1.215786911	0.311188846	-4.535430888	5.7486E-06	6.87789E-05
ENSRNOG00000020594	ENSRNOG00000020594	Rhbdf1	Rhbdf1	rhomboid 5 homolog 1 [Source:RGD Symbol;Acc:1305075]	10	15406859	15419763	1	protein_coding	832.6128253	232.0156409	532.3142331	-2.011861891	-1.633261535	0.443661979	-4.534672758	5.76929E-06	6.89707E-05
ENSRNOG00000027408	ENSRNOG00000027408	Ppid	Ppid	peptidylprolyl isomerase D [Source:RGD Symbol;Acc:1303174]	2	164727779	164740221	1	protein_coding	7905.639248	14592.11882	11248.87903	0.874501175	0.810995718	0.192873357	4.534069345	5.7858E-06	6.91123E-05
ENSRNOG00000001304	ENSRNOG00000001304	Bcr	Bcr	BCR activator of RhoGEF and GTPase [Source:RGD Symbol;Acc:1307993]	20	13471668	13597016	-1	protein_coding	865.6216397	303.7878	584.7047199	-1.643219201	-1.378101984	0.362598949	-4.531781484	5.84883E-06	6.9809E-05
ENSRNOG00000026415	ENSRNOG00000026415	Col14a1	Col14a1	collagen type XIV alpha 1 chain [Source:RGD Symbol;Acc:1305806]	7	86722094	86937214	1	protein_coding	910.3919585	311.0058467	610.6989026	-1.5081918	-1.2837888	0.33285242	-4.531112612	5.86738E-06	6.9974E-05
ENSRNOG00000014353	ENSRNOG00000014353	Sympk	Sympk	symplekin scaffold protein [Source:RGD Symbol;Acc:1306735]	1	78672378	78700684	1	protein_coding	1196.282766	431.354669	813.8187173	-1.502253091	-1.279326123	0.331778189	-4.52788381	5.95773E-06	7.09943E-05
ENSRNOG00000016810	ENSRNOG00000016810	Stmn1	Stmn1	stathmin 1 [Source:RGD Symbol;Acc:2992]	5	146681436	146687154	1	protein_coding	5810.927787	3071.013404	4440.970596	-0.981108233	-0.895966514	0.216715733	-4.527166633	5.97798E-06	7.11783E-05
ENSRNOG00000021051	ENSRNOG00000021051	Cyth2	Cyth2	cytohesin 2 [Source:RGD Symbol;Acc:620398]	1	96284252	96291092	-1	protein_coding	4048.964908	2064.045373	3056.505141	-0.995746519	-0.90740317	0.219983091	-4.526468449	5.99775E-06	7.13564E-05
ENSRNOG00000020897	ENSRNOG00000020897	Prpf19	Prpf19	pre-mRNA processing factor 19 [Source:RGD Symbol;Acc:708496]	1	207541595	207552662	1	protein_coding	4510.835945	2358.023447	3434.429696	-0.945410079	-0.86772426	0.208921177	-4.525199856	6.03385E-06	7.17282E-05
ENSRNOG00000005641	ENSRNOG00000005641	Fbxl4	Fbxl4	F-box and leucine-rich repeat protein 4 [Source:RGD Symbol;Acc:1305724]	5	35955812	36029443	1	protein_coding	1902.745932	3582.175007	2742.46047	0.930436319	0.855768666	0.205670427	4.523918841	6.0705E-06	7.21061E-05
ENSRNOG00000046502	ENSRNOG00000046502	Lonp1	Lonp1	lon peptidase 1, mitochondrial [Source:RGD Symbol;Acc:621598]	9	1447447	1459771	-1	protein_coding	1046.846198	395.7038736	721.2750358	-1.391840896	-1.200981163	0.307677816	-4.523695962	6.0769E-06	7.21242E-05
ENSRNOG00000010550	ENSRNOG00000010550	Trappc3	Trappc3	trafficking protein particle complex subunit 3 [Source:RGD Symbol;Acc:1309135]	5	138557754	138572819	1	protein_coding	10807.16695	5947.799856	8377.483405	-0.862365416	-0.800806251	0.190676533	-4.522661499	6.10669E-06	7.24197E-05
ENSRNOG00000047880	ENSRNOG00000047880	Ints1	Ints1	integrator complex subunit 1 [Source:RGD Symbol;Acc:1308908]	12	14861318	14886037	1	protein_coding	516.1637627	126.4516597	321.3077112	-2.19687134	-1.758574168	0.48578882	-4.522276445	6.11781E-06	7.24936E-05
ENSRNOG00000007662	ENSRNOG00000007662	Zfp800	Zfp800	zinc finger protein 800 [Source:RGD Symbol;Acc:1560157]	4	56826997	56849791	-1	protein_coding	1179.698606	2570.38887	1875.043738	1.138198056	1.016017409	0.251826859	4.519764333	6.19085E-06	7.33005E-05
ENSRNOG00000071217	ENSRNOG00000071217	Chek1	Chek1	checkpoint kinase 1 [Source:RGD Symbol;Acc:620545]	8	36420569	36441009	-1	protein_coding	441.512409	1124.379398	782.9459034	1.355908972	1.174935928	0.300110637	4.518030367	6.24175E-06	7.38441E-05
ENSRNOG00000004131	ENSRNOG00000004131	Pkn1	Pkn1	protein kinase N1 [Source:RGD Symbol;Acc:69308]	19	24442122	24470107	1	protein_coding	651.9307478	172.244878	412.0878129	-1.977304863	-1.606257755	0.437926885	-4.51514837	6.32725E-06	7.47958E-05
ENSRNOG00000027839	ENSRNOG00000027839	Ptk2b	Ptk2b	protein tyrosine kinase 2 beta [Source:RGD Symbol;Acc:628758]	15	40360723	40481282	-1	protein_coding	3975.550353	2060.74603	3018.148191	-0.933691331	-0.858010986	0.206905357	-4.512649377	6.40228E-06	7.56225E-05
ENSRNOG00000001963	ENSRNOG00000001963	Mx2	Mx2	MX dynamin like GTPase 2 [Source:RGD Symbol;Acc:628821]	11	36906111	36930342	1	protein_coding	254.052123	1180.702096	717.3771096	2.094455415	1.68623994	0.464150862	4.51244538	6.40844E-06	7.5635E-05
ENSRNOG00000021166	ENSRNOG00000021166	Ecm1	Ecm1	extracellular matrix protein 1 [Source:RGD Symbol;Acc:620357]	2	183287322	183292671	-1	protein_coding	5667.747178	11015.44475	8341.595963	1.134916575	1.013077434	0.251643749	4.510012985	6.48237E-06	7.64465E-05
ENSRNOG00000030644	ENSRNOG00000030644	Mt-nd1	ND1	mitochondrially encoded NADH:ubiquinone oxidoreductase core subunit 1 [Source:RGD Symbol;Acc:620555]	MT	2740	3694	1	protein_coding	17817.0009	33253.8381	25535.4195	0.89431776	0.826360522	0.198339896	4.509015984	6.5129E-06	7.67455E-05
ENSRNOG00000063070	ENSRNOG00000063070	Pcdhga5	Pcdhgc3	protocadherin gamma subfamily A, 5 [Source:RGD Symbol;Acc:1311949]	18	29493954	29667868	1	protein_coding	13089.89593	7379.745848	10234.82089	-0.870043696	-0.806677411	0.193000282	-4.507991836	6.54441E-06	7.70555E-05
ENSRNOG00000012559	ENSRNOG00000012559	Man1b1	Man1b1	mannosidase, alpha, class 1B, member 1 [Source:RGD Symbol;Acc:1563595]	3	8143381	8165006	1	protein_coding	3527.828886	1821.188417	2674.508651	-0.983162841	-0.896857879	0.218150967	-4.506800291	6.58125E-06	7.74277E-05
ENSRNOG00000006185	ENSRNOG00000006185	Etaa1l1	Etaa1	Ewing tumor-associated antigen 1-like 1 [Source:RGD Symbol;Acc:1560957]	14	92299553	92314104	-1	protein_coding	1486.366972	2964.817923	2225.592447	0.998515027	0.908834956	0.221568133	4.506582304	6.58801E-06	7.74458E-05
ENSRNOG00000001163	ENSRNOG00000001163	Srsf9	Srsf9	serine and arginine rich splicing factor 9 [Source:RGD Symbol;Acc:1309495]	12	41275687	41284499	-1	protein_coding	7630.372791	4294.395929	5962.38436	-0.831137312	-0.774742025	0.184512763	-4.504497687	6.65301E-06	7.8102E-05
ENSRNOG00000009636	ENSRNOG00000009636	Scrn1	Scrn1	secernin 1 [Source:RGD Symbol;Acc:1560999]	4	83632131	83693852	-1	protein_coding	8356.585687	4286.761693	6321.67369	-1.030465914	-0.933507961	0.228766005	-4.504453856	6.65439E-06	7.8102E-05
ENSRNOG00000019869	ENSRNOG00000019869	Lrfn1	Lrfn1	leucine rich repeat and fibronectin type III domain containing 1 [Source:RGD Symbol;Acc:1304707]	1	83682964	83761449	1	protein_coding	69.15876416	0	34.57938208	-8.029615895	-3.985117955	1.782702032	-4.504182837	6.66288E-06	7.81363E-05
ENSRNOG00000054498	ENSRNOG00000054498	AABR07029732.1	ENSRNOG00000054498		10	46868248	46869060	1	protein_coding	2026.015868	961.2794313	1493.64765	-1.072383052	-0.965597631	0.238094412	-4.504024453	6.66785E-06	7.81363E-05
ENSRNOG00000062959	ENSRNOG00000062959	Ccnd2	Ccnd2	cyclin D2 [Source:RGD Symbol;Acc:621083]	4	159962363	159989495	-1	protein_coding	9381.470772	4999.326807	7190.39879	-0.979975697	-0.894258018	0.217586174	-4.503850955	6.6733E-06	7.81383E-05
ENSRNOG00000002368	ENSRNOG00000002368	Iars2	Iars2	isoleucyl-tRNA synthetase 2, mitochondrial [Source:RGD Symbol;Acc:1311857]	13	96831484	96865501	-1	protein_coding	1107.309794	2499.960983	1803.635389	1.165905727	1.035810657	0.258922209	4.502918964	6.70264E-06	7.84199E-05
ENSRNOG00000010747	ENSRNOG00000010747	Dap	Dap	death-associated protein [Source:RGD Symbol;Acc:620641]	2	82199280	82251752	1	protein_coding	11963.50858	25605.8576	18784.68309	1.035619937	0.936847184	0.230708639	4.488865017	7.16036E-06	8.3709E-05
ENSRNOG00000000043	ENSRNOG00000000043	Idua	Idua	alpha-L-iduronidase [Source:RGD Symbol;Acc:1310943]	14	1032171	1046522	-1	protein_coding	1049.987701	2226.644181	1638.315941	1.118032439	0.999299486	0.249171885	4.486992742	7.22355E-06	8.43811E-05
ENSRNOG00000018666	ENSRNOG00000018666	Gpsm1	Gpsm1	G-protein signaling modulator 1 [Source:RGD Symbol;Acc:628682]	3	9128636	9167827	1	protein_coding	566.1321928	159.7200227	362.9261078	-1.78870989	-1.472756479	0.398742774	-4.485874121	7.26156E-06	8.47583E-05
ENSRNOG00000023605	ENSRNOG00000023605	Ncbp1	Ncbp1	nuclear cap binding protein subunit 1 [Source:RGD Symbol;Acc:1308973]	5	60415982	60449089	1	protein_coding	1672.613194	3298.605227	2485.609211	0.956286932	0.874999176	0.213220805	4.484960706	7.29274E-06	8.50551E-05
ENSRNOG00000011419	ENSRNOG00000011419	Aldh6a1	Aldh6a1	aldehyde dehydrogenase 6 family, member A1 [Source:RGD Symbol;Acc:621556]	6	104077979	104098656	-1	protein_coding	14406.50392	25327.52408	19867.014	0.789693735	0.739906557	0.176099569	4.48435927	7.31334E-06	8.52152E-05
ENSRNOG00000005963	ENSRNOG00000005963	Rab2a	Rab2a	RAB2A, member RAS oncogene family [Source:RGD Symbol;Acc:68323]	5	21676129	21739899	1	protein_coding	21111.34612	35747.73148	28429.5388	0.747740794	0.704599822	0.166749201	4.484224151	7.31797E-06	8.52152E-05
ENSRNOG00000007034	ENSRNOG00000007034	Hipk2	Hipk2	homeodomain interacting protein kinase 2 [Source:RGD Symbol;Acc:1309349]	4	67440501	67619223	-1	pseudogene	1629.188614	703.2115819	1166.200098	-1.288327801	-1.124078415	0.28733685	-4.483684571	7.33651E-06	8.5364E-05
ENSRNOG00000051507	ENSRNOG00000051507	Azin2	Azin2	antizyme inhibitor 2 [Source:RGD Symbol;Acc:1564776]	5	141281249	141310397	-1	protein_coding	596.2570647	160.4946582	378.3758615	-1.936331135	-1.57269933	0.432149501	-4.480697372	7.43995E-06	8.64997E-05
ENSRNOG00000031669	ENSRNOG00000031669	Lpp	Lpp	LIM domain containing preferred translocation partner in lipoma [Source:RGD Symbol;Acc:1310535]	11	75797078	76422597	-1	protein_coding	1452.837194	644.0497035	1048.443449	-1.23673795	-1.08655617	0.276029172	-4.480461041	7.4482E-06	8.65276E-05
ENSRNOG00000001415	ENSRNOG00000001415	Ap1s1	Ap1s1	adaptor related protein complex 1 subunit sigma 1 [Source:RGD Symbol;Acc:1305911]	12	19625332	19756713	1	protein_coding	9461.471886	5311.586356	7386.529121	-0.821195939	-0.765942567	0.183335914	-4.479187523	7.49277E-06	8.69034E-05
ENSRNOG00000019075	ENSRNOG00000019075	Stat5b	Stat5b	signal transducer and activator of transcription 5B [Source:RGD Symbol;Acc:3774]	10	85705670	85775668	-1	protein_coding	1910.267017	782.7734547	1346.520236	-1.279448396	-1.117383094	0.285646707	-4.479128812	7.49483E-06	8.69034E-05
ENSRNOG00000017030	ENSRNOG00000017030	Arid1b	Arid1b	AT-rich interaction domain 1B [Source:RGD Symbol;Acc:708504]	1	45563623	45923493	1	protein_coding	2087.571566	905.523218	1496.547392	-1.246290925	-1.093406974	0.278249909	-4.479034446	7.49814E-06	8.69034E-05
ENSRNOG00000006545	ENSRNOG00000006545	Septin7	Septin7	septin 7 [Source:RGD Symbol;Acc:620469]	8	23716030	23783243	1	protein_coding	60766.58663	99429.31468	80097.95066	0.710724575	0.67290584	0.158689857	4.478701956	7.50983E-06	8.69708E-05
ENSRNOG00000018524	ENSRNOG00000018524	Ezr	Ezr	ezrin [Source:RGD Symbol;Acc:621161]	1	46967658	47011505	-1	protein_coding	6610.997885	11419.23319	9015.115539	0.798645277	0.747235965	0.178337398	4.478282661	7.52459E-06	8.70736E-05
ENSRNOG00000019161	ENSRNOG00000019161	Cpeb1	Cpeb1	cytoplasmic polyadenylation element binding protein 1 [Source:RGD Symbol;Acc:1310421]	1	135300461	135409760	-1	protein_coding	1376.155863	2725.948114	2051.051989	1.021006802	0.92516244	0.228010817	4.477887564	7.53853E-06	8.71668E-05
ENSRNOG00000052934	ENSRNOG00000052934	Nol11	Nol11	nucleolar protein 11 [Source:RGD Symbol;Acc:1584081]	10	92121833	92141677	-1	protein_coding	2899.89447	5406.545529	4153.219999	0.911242268	0.839007786	0.203537313	4.477028082	7.56893E-06	8.74501E-05
ENSRNOG00000059984	ENSRNOG00000059984	Dll1	Dll1	delta like canonical Notch ligand 1 [Source:RGD Symbol;Acc:70949]	1	56312066	56320179	-1	protein_coding	363.7882008	50.77174319	207.279972	-2.642847306	-2.052227314	0.590443201	-4.476039867	7.60403E-06	8.77871E-05
ENSRNOG00000027724	ENSRNOG00000027724	Plekhf1	Plekhf1	pleckstrin homology and FYVE domain containing 1 [Source:RGD Symbol;Acc:1310544]	1	90904742	90915820	-1	protein_coding	2386.439988	1121.01672	1753.728354	-1.102195427	-0.986713319	0.246440349	-4.472463335	7.73237E-06	8.91992E-05
ENSRNOG00000001704	ENSRNOG00000001704	Runx1	Runx1	RUNX family transcription factor 1 [Source:RGD Symbol;Acc:2283]	11	31843764	32074542	-1	protein_coding	803.529427	283.8564967	543.6929618	-1.516875372	-1.284258826	0.339247695	-4.471291612	7.77486E-06	8.96196E-05
ENSRNOG00000004330	ENSRNOG00000004330	Chrdl1	Chrdl1	chordin-like 1 [Source:RGD Symbol;Acc:735215]	X	106889125	106992921	-1	protein_coding	12710.28955	29685.38208	21197.83581	1.076538747	0.967293802	0.240778024	4.471083896	7.78242E-06	8.9637E-05
ENSRNOG00000012228	ENSRNOG00000012228	Skap2	Skap2	src kinase associated phosphoprotein 2 [Source:RGD Symbol;Acc:620159]	4	80950580	81100891	-1	protein_coding	673.7615838	1570.973358	1122.367471	1.308502373	1.137645365	0.292705151	4.470376989	7.80818E-06	8.98639E-05
ENSRNOG00000005070	ENSRNOG00000005070	Spopl	Spopl	speckle type BTB/POZ protein like [Source:RGD Symbol;Acc:1305847]	3	6078310	6108794	-1	protein_coding	476.5885906	1311.414605	894.0015978	1.406145529	1.206804928	0.314609011	4.469501764	7.8402E-06	9.01623E-05
ENSRNOG00000006513	ENSRNOG00000006513	Borcs6	Borcs6	BLOC-1 related complex subunit 6 [Source:RGD Symbol;Acc:1563885]	10	53758093	53762632	1	protein_coding	957.3410596	314.9677662	636.1544129	-1.700179803	-1.409590177	0.380790749	-4.46486635	8.01187E-06	9.20651E-05
ENSRNOG00000020663	ENSRNOG00000020663	Pygo2	Pygo2	pygopus family PHD finger 2 [Source:RGD Symbol;Acc:1308535]	2	174849936	174854758	1	protein_coding	3292.846599	1724.533052	2508.689826	-0.943759744	-0.864395909	0.21144897	-4.463297905	8.07077E-06	9.267E-05
ENSRNOG00000066065	ENSRNOG00000066065	Basp1	Basp1	brain abundant, membrane attached signal protein 1 [Source:RGD Symbol;Acc:621491]	2	75816122	75864043	-1	protein_coding	32591.24414	18125.53746	25358.3908	-0.82825335	-0.771271702	0.18574537	-4.459079389	8.23124E-06	9.43991E-05
ENSRNOG00000017613	ENSRNOG00000017613	Tent4a	Tent4a	terminal nucleotidyltransferase 4A [Source:RGD Symbol;Acc:1307356]	1	33765672	33799433	1	protein_coding	539.2270159	115.7404583	327.4837371	-2.228063364	-1.76674129	0.499677287	-4.459004681	8.23411E-06	9.43991E-05
ENSRNOG00000016695	ENSRNOG00000016695	Mmp2	Mmp2	matrix metallopeptidase 2 [Source:RGD Symbol;Acc:621316]	19	14154657	14182870	-1	protein_coding	211.7886362	650.8535889	431.3211126	1.775612468	1.460029775	0.398334347	4.457593176	8.2885E-06	9.49492E-05
ENSRNOG00000011504	ENSRNOG00000011504	Akap2	Akap2	A-kinase anchoring protein 2 [Source:RGD Symbol;Acc:1305135]	5	72181718	72648524	1	protein_coding	4024.096272	2050.477436	3037.286854	-1.007408085	-0.913862808	0.226014222	-4.457277409	8.30072E-06	9.50156E-05
ENSRNOG00000011414	ENSRNOG00000011414	Psmc3	Psmc3	proteasome 26S subunit, ATPase 3 [Source:RGD Symbol;Acc:61905]	3	77031825	77043358	1	protein_coding	25873.84439	13689.55063	19781.69751	-0.891844862	-0.822844096	0.200143692	-4.456022826	8.34941E-06	9.54993E-05
ENSRNOG00000018122	ENSRNOG00000018122	Tspan17	Tspan17	tetraspanin 17 [Source:RGD Symbol;Acc:1311167]	17	9819202	9826834	-1	protein_coding	1204.040225	423.7242503	813.8822378	-1.615549599	-1.350404507	0.362763703	-4.453448859	8.45018E-06	9.65212E-05
ENSRNOG00000032150	ENSRNOG00000032150	Adcy2	Adcy2	adenylate cyclase 2 [Source:RGD Symbol;Acc:619965]	1	34375895	34822236	1	protein_coding	385.7681068	1261.488225	823.628166	1.455933282	1.240272168	0.326925656	4.453407844	8.4518E-06	9.65212E-05
ENSRNOG00000018149	ENSRNOG00000018149	Smarca5	Smarca5	SWI/SNF related, matrix associated, actin dependent regulator of chromatin, subfamily a, member 5 [Source:RGD Symbol;Acc:1308832]	19	27271148	27304594	1	protein_coding	5493.487169	9901.673698	7697.580434	0.825285492	0.768662347	0.185369658	4.452106667	8.50319E-06	9.70333E-05
ENSRNOG00000060329	ENSRNOG00000060329	Emb	Emb	embigin [Source:RGD Symbol;Acc:621067]	2	49069087	49125050	1	protein_coding	4544.378238	7867.818479	6206.098359	0.887007799	0.8187974	0.199304969	4.450505182	8.56685E-06	9.7648E-05
ENSRNOG00000008411	ENSRNOG00000008411	Sec23b	Sec23b	Sec23 homolog B, COPII coat complex component [Source:RGD Symbol;Acc:1310699]	3	131939337	131981489	1	protein_coding	6184.329509	10696.2298	8440.279655	0.791577189	0.74073999	0.17786572	4.450420176	8.57024E-06	9.7648E-05
ENSRNOG00000042915	ENSRNOG00000042915	Mxra7	Mxra7	matrix remodeling associated 7 [Source:RGD Symbol;Acc:1594666]	10	102003319	102031409	-1	protein_coding	964.9434769	332.8317122	648.8875946	-1.598974691	-1.338521066	0.359433874	-4.448592093	8.6435E-06	9.8407E-05
ENSRNOG00000014188	ENSRNOG00000014188	Tma16	Tma16	translation machinery associated 16 homolog [Source:RGD Symbol;Acc:1305222]	16	23236710	23252701	1	protein_coding	474.8915491	1335.28195	905.0867498	1.46163826	1.243758262	0.3286061	4.447994914	8.66756E-06	9.86051E-05
ENSRNOG00000004921	ENSRNOG00000004921	Nusap1	Nusap1	nucleolar and spindle associated protein 1 [Source:RGD Symbol;Acc:1305764]	3	106603289	106633624	1	protein_coding	961.8658641	366.1754552	664.0206596	-1.388642984	-1.192725016	0.312230651	-4.447490914	8.68791E-06	9.87608E-05
ENSRNOG00000016148	ENSRNOG00000016148	Gtse1	Gtse1	G-2 and S-phase expressed 1 [Source:RGD Symbol;Acc:1563164]	7	116950053	116966806	1	protein_coding	746.7035476	1786.22829	1266.465919	1.201608331	1.058903999	0.270275432	4.445865916	8.75385E-06	9.94341E-05
ENSRNOG00000055936	ENSRNOG00000055936	Trnp1	Trnp1	TMF1-regulated nuclear protein 1 [Source:RGD Symbol;Acc:1582917]	5	145706094	145713272	-1	protein_coding	174.181386	19.12322175	96.65230386	-3.528169793	-2.613519145	0.794280374	-4.441970253	8.91389E-06	0.000101174
ENSRNOG00000016949	ENSRNOG00000016949	Slc25a33	Slc25a33	solute carrier family 25 member 33 [Source:RGD Symbol;Acc:1583942]	5	160195042	160219961	-1	pseudogene	350.2839895	1001.090269	675.6871293	1.505844939	1.273671515	0.339121114	4.440434038	8.97776E-06	0.000101821
ENSRNOG00000006410	ENSRNOG00000006410	Akap5	Akap5	A-kinase anchoring protein 5 [Source:RGD Symbol;Acc:620829]	6	95051537	95061578	1	protein_coding	579.8338611	83.90844412	331.8711526	-2.47013049	-1.925539652	0.556318185	-4.440139758	8.99005E-06	0.000101831
ENSRNOG00000024863	ENSRNOG00000024863	Fam76b	Fam76b	family with sequence similarity 76, member B [Source:RGD Symbol;Acc:1311077]	8	10688963	10711861	1	protein_coding	1746.452767	3368.902294	2557.677531	0.942025964	0.862253038	0.212163983	4.440084264	8.99237E-06	0.000101831
ENSRNOG00000033906	ENSRNOG00000033906	Zfp667	Zfp667	zinc finger protein 667 [Source:RGD Symbol;Acc:1359114]	1	67601807	67622041	-1	protein_coding	173.2357771	600.0873785	386.6615778	1.892014973	1.536045419	0.426270934	4.438526818	9.05767E-06	0.000102492
ENSRNOG00000013178	ENSRNOG00000013178	Cmip	Cmip	c-Maf-inducing protein [Source:RGD Symbol;Acc:1306101]	19	45304031	45508709	1	protein_coding	1244.560994	400.8235338	822.6922638	-1.711718164	-1.41394045	0.385811345	-4.436671406	9.13606E-06	0.0001033
ENSRNOG00000028461	ENSRNOG00000028461	Gnl3	Gnl3	G protein nucleolar 3 [Source:RGD Symbol;Acc:631354]	16	6207402	6213392	-1	protein_coding	4211.658512	7324.892612	5768.275562	0.813598097	0.758491961	0.183687092	4.429261139	9.45565E-06	0.000106832
ENSRNOG00000013774	ENSRNOG00000013774	Lmnb1	Lmnb1	lamin B1 [Source:RGD Symbol;Acc:620522]	18	50175874	50214502	1	protein_coding	335.2628632	48.82026935	192.0415663	-2.939696798	-2.23250095	0.664367922	-4.42480243	9.65306E-06	0.000108979
ENSRNOG00000008156	ENSRNOG00000008156	Tgs1	Tgs1	trimethylguanosine synthase 1 [Source:RGD Symbol;Acc:1309953]	5	16524874	16558399	1	protein_coding	903.9397045	1936.462361	1420.201033	1.093789395	0.978099204	0.24723639	4.424063126	9.68617E-06	0.00010927
ENSRNOG00000046862	ENSRNOG00000046862	LOC108348137	Armcx1	armadillo repeat-containing X-linked protein 1 [Source:RGD Symbol;Acc:11440590]	X	97898883	97903299	1	protein_coding	3109.321017	5912.282377	4510.801697	0.910250012	0.836554294	0.205794953	4.423092019	9.72983E-06	0.000109679
ENSRNOG00000000718	ENSRNOG00000000718	Cggbp1	Cggbp1	CGG triplet repeat binding protein 1 [Source:RGD Symbol;Acc:1308129]	11	2565484	2573031	1	protein_coding	6980.612768	11946.15664	9463.384706	0.772059528	0.723826577	0.174624026	4.421267488	9.81236E-06	0.000110525
ENSRNOG00000006450	ENSRNOG00000006450	Erbb2	Erbb2	erb-b2 receptor tyrosine kinase 2 [Source:RGD Symbol;Acc:2561]	10	83411313	83435078	1	protein_coding	506.1855339	153.0042438	329.5948888	-2.444050868	-1.902609451	0.552993939	-4.419670266	9.88516E-06	0.000111261
ENSRNOG00000031778	ENSRNOG00000031778	Mef2d	Mef2d	myocyte enhancer factor 2D [Source:RGD Symbol;Acc:621489]	2	173606490	173634457	1	protein_coding	812.9884576	279.3675736	546.1780156	-1.596761761	-1.333633521	0.361446617	-4.417697347	9.9758E-06	0.000112172
ENSRNOG00000066128	ENSRNOG00000066128	Ctso	Ctso	cathepsin O [Source:RGD Symbol;Acc:1589156]	2	167230330	167253702	1	protein_coding	5522.727925	9567.494876	7545.111401	0.799618468	0.74667324	0.181008344	4.417577948	9.98131E-06	0.000112172
ENSRNOG00000012019	ENSRNOG00000012019	B3galnt1	B3galnt1	beta-1,3-N-acetylgalactosaminyltransferase 1 (globoside blood group) [Source:RGD Symbol;Acc:1304797]	2	153846474	153877332	-1	protein_coding	14292.13732	27049.24613	20670.69172	0.979541064	0.89076922	0.221753682	4.417248255	9.99654E-06	0.000112258
ENSRNOG00000020702	ENSRNOG00000020702	Cyb561a3	Cyb561a3	cytochrome b561 family, member A3 [Source:RGD Symbol;Acc:1304670]	1	207226230	207237571	1	protein_coding	552.1170645	1287.108462	919.6127631	1.238370951	1.083652073	0.28049259	4.414986334	1.01016E-05	0.000113353
ENSRNOG00000023746	ENSRNOG00000023746	Tmem39b	Tmem39b	transmembrane protein 39b [Source:RGD Symbol;Acc:1359450]	5	142024273	142046549	-1	protein_coding	299.1493225	829.6590722	564.4041974	1.491772632	1.26146419	0.337949269	4.414191034	1.01388E-05	0.000113684
ENSRNOG00000018827	ENSRNOG00000018827	Htr7	Htr7	5-hydroxytryptamine receptor 7 [Source:RGD Symbol;Acc:71034]	1	233636452	233760626	-1	protein_coding	104.8505226	3.011561026	53.93104182	-6.679117983	-3.763287892	1.513830268	-4.412065293	1.02389E-05	0.000114719
ENSRNOG00000014363	ENSRNOG00000014363	Arhgef3	Arhgef3	Rho guanine nucleotide exchange factor 3 [Source:RGD Symbol;Acc:1310672]	16	2300138	2581945	1	protein_coding	292.3687176	879.9591937	586.1639557	1.646012876	1.366286502	0.373170059	4.410892123	1.02946E-05	0.000115255
ENSRNOG00000036701	ENSRNOG00000036701	Actg1	Actg1	actin, gamma 1 [Source:RGD Symbol;Acc:1304556]	10	105619737	105624232	-1	protein_coding	68067.8655	40755.64885	54411.75717	-0.752401154	-0.707094345	0.170620556	-4.409791947	1.0347E-05	0.000115755
ENSRNOG00000018781	ENSRNOG00000018781	Map1s	Map1s	microtubule-associated protein 1S [Source:RGD Symbol;Acc:1308266]	16	18517574	18527988	-1	protein_coding	1045.008104	361.2486667	703.1283852	-1.800903147	-1.47038642	0.408454311	-4.409068768	1.03816E-05	0.000116055
ENSRNOG00000007753	ENSRNOG00000007753	Plaa	Plaa	phospholipase A2, activating protein [Source:RGD Symbol;Acc:621245]	5	109428265	109460282	-1	protein_coding	2028.138425	3757.121366	2892.629896	0.8909528	0.820675732	0.20216804	4.406991331	1.04816E-05	0.000117084
ENSRNOG00000003434	ENSRNOG00000003434	Ro60	Ro60	Ro60, Y RNA binding protein [Source:RGD Symbol;Acc:1305083]	13	55499534	55520504	-1	protein_coding	1354.13468	2938.298078	2146.216379	1.126321171	1.001407983	0.255636634	4.405945862	1.05323E-05	0.000117562
ENSRNOG00000001235	ENSRNOG00000001235	Gna12	Gna12	G protein subunit alpha 12 [Source:RGD Symbol;Acc:71018]	12	13805698	13886255	1	protein_coding	3569.285926	1612.953577	2591.119752	-1.174389137	-1.036633846	0.26665426	-4.404164164	1.06193E-05	0.000118443
ENSRNOG00000020129	ENSRNOG00000020129	Cdh3	Cdh3	cadherin 3 [Source:RGD Symbol;Acc:621089]	19	34393727	34444084	1	protein_coding	766.3118226	215.4506115	490.8812171	-1.863458962	-1.511411091	0.423207999	-4.403175194	1.06678E-05	0.000118895
ENSRNOG00000011278	ENSRNOG00000011278	Stk3	Stk3	serine/threonine kinase 3 [Source:RGD Symbol;Acc:68412]	7	66052345	66323233	-1	protein_coding	2480.06843	4553.075802	3516.572116	0.878305394	0.810400903	0.199518764	4.402119262	1.07199E-05	0.000119385
ENSRNOG00000065756	ENSRNOG00000065756	Mfap1a	Mfap1a	microfibrillar-associated protein 1A [Source:RGD Symbol;Acc:1562232]	3	108438845	108456750	-1	protein_coding	2100.283995	3880.37449	2990.329242	0.890549207	0.820129997	0.202416504	4.399587919	1.08457E-05	0.000120696
ENSRNOG00000056128	ENSRNOG00000056128	AABR07064719.2	Nemf	nuclear export mediator factor [Source:RGD Symbol;Acc:2315525]	6	87791656	87835841	-1	protein_coding	6537.920691	11119.61363	8828.767158	0.765831133	0.718138657	0.1741049	4.398676497	1.08913E-05	0.000121113
ENSRNOG00000013002	ENSRNOG00000013002	Gpbp1	Gpbp1	GC-rich promoter binding protein 1 [Source:RGD Symbol;Acc:1305492]	2	43023504	43090907	-1	protein_coding	11266.75299	19148.70148	15207.72724	0.770970355	0.722410308	0.175319875	4.397506866	1.09501E-05	0.000121676
ENSRNOG00000046222	ENSRNOG00000046222	Ceacam4	Ceacam4	CEA cell adhesion molecule 4 [Source:RGD Symbol;Acc:708435]	1	80376648	80382915	1	protein_coding	233.7489926	21.23813953	127.4935661	-4.139911401	-2.931272048	0.94174569	-4.395997181	1.10265E-05	0.000122433
ENSRNOG00000000440	ENSRNOG00000000440	Pbx2	Pbx2	PBX homeobox 2 [Source:RGD Symbol;Acc:1303084]	20	4151500	4156425	-1	protein_coding	680.3683501	216.3770596	448.3727049	-1.645854583	-1.364240567	0.374523677	-4.394527458	1.11014E-05	0.000123171
ENSRNOG00000003864	ENSRNOG00000003864	Gipc1	Gipc1	GIPC PDZ domain containing family, member 1 [Source:RGD Symbol;Acc:68338]	19	24453123	24486997	-1	protein_coding	3746.492666	2023.676684	2885.084675	-0.894669243	-0.823205573	0.203675559	-4.392619543	1.11993E-05	0.000124165
ENSRNOG00000042094	ENSRNOG00000042094	Prr13	Prr13	proline rich 13 [Source:RGD Symbol;Acc:1307129]	7	133592490	133601005	1	protein_coding	8183.389627	4571.323676	6377.356651	-0.841572596	-0.780452941	0.191609655	-4.392119983	1.12251E-05	0.000124357
ENSRNOG00000014199	ENSRNOG00000014199	Zfp703	Zfp703	zinc finger protein 703 [Source:RGD Symbol;Acc:1588249]	16	65076507	65080677	-1	protein_coding	2004.663818	950.7022704	1477.683044	-1.189991373	-1.047160968	0.271072044	-4.389945035	1.13379E-05	0.000125514
ENSRNOG00000012378	ENSRNOG00000012378	Dbnl	Dbnl	drebrin-like [Source:RGD Symbol;Acc:70941]	14	80666124	80681155	1	protein_coding	1496.959873	677.5262237	1087.243048	-1.173519747	-1.034936052	0.267584791	-4.385599581	1.15667E-05	0.00012795
ENSRNOG00000066573	ENSRNOG00000066573	C4a	C4a	complement C4A [Source:RGD Symbol;Acc:620005]	20	4005731	4020080	1	protein_coding	305.8085135	107.2819417	206.5452276	-3.935495036	-2.813321887	0.897870038	-4.383145521	1.16978E-05	0.000129304
ENSRNOG00000010230	ENSRNOG00000010230	Dennd10	Dennd10	DENN domain containing 10 [Source:RGD Symbol;Acc:1308326]	1	259950866	259974455	1	protein_coding	7532.936318	12776.21832	10154.57732	0.783597383	0.732601922	0.17878823	4.382824219	1.17151E-05	0.000129399
ENSRNOG00000019090	ENSRNOG00000019090	Cct3	Cct3	chaperonin containing TCP1 subunit 3 [Source:RGD Symbol;Acc:735038]	2	173765698	173790757	1	protein_coding	13154.29868	23232.78341	18193.54104	0.856433524	0.792209301	0.195457816	4.381679583	1.17768E-05	0.000129983
ENSRNOG00000026953	ENSRNOG00000026953	Gpr88	Gpr88	G-protein coupled receptor 88 [Source:RGD Symbol;Acc:61921]	2	204191427	204199733	-1	protein_coding	264.3230626	54.4107911	159.3669269	-4.447281152	-3.071329145	1.015153827	-4.380893846	1.18193E-05	0.000130356
ENSRNOG00000020655	ENSRNOG00000020655	Ucn2	Ucn2	urocortin 2 [Source:RGD Symbol;Acc:620765]	8	109638285	109639172	1	protein_coding	7.807424753	123.1687618	65.4880933	3.97675586	2.833601372	0.907890149	4.380216997	1.18561E-05	0.000130664
ENSRNOG00000017781	ENSRNOG00000017781	Dnajc7	Dnajc7	DnaJ heat shock protein family (Hsp40) member C7 [Source:RGD Symbol;Acc:1303226]	10	85518621	85555575	-1	protein_coding	4574.147463	2521.964599	3548.056031	-0.860286292	-0.795260498	0.19642918	-4.379625727	1.18883E-05	0.000130922
ENSRNOG00000002580	ENSRNOG00000002580	Trmt1l	Trmt1l	tRNA methyltransferase 1-like [Source:RGD Symbol;Acc:1307890]	13	63510204	63543266	1	protein_coding	1402.630435	2782.83862	2092.734527	0.99009294	0.897452171	0.226106152	4.378885451	1.19288E-05	0.00013127
ENSRNOG00000015334	ENSRNOG00000015334	Fcho2	Fcho2	FCH and mu domain containing endocytic adaptor 2 [Source:RGD Symbol;Acc:1565396]	2	30080962	30181241	-1	protein_coding	1983.490896	3798.337921	2890.914408	0.927179544	0.848500796	0.211748195	4.378689242	1.19395E-05	0.00013129
ENSRNOG00000014237	ENSRNOG00000014237	Zfp503	Zfp503	zinc finger protein 503 [Source:RGD Symbol;Acc:1312018]	15	2313060	2316848	1	protein_coding	629.6809529	151.8110746	390.7460137	-2.032399562	-1.619343036	0.464324816	-4.377107341	1.20265E-05	0.000132148
ENSRNOG00000013876	ENSRNOG00000013876	Mipep	Mipep	mitochondrial intermediate peptidase [Source:RGD Symbol;Acc:621680]	15	34926207	35051727	1	protein_coding	1050.461509	2216.505393	1633.483451	1.071645537	0.959125074	0.245015425	4.373788045	1.22109E-05	0.000134048
ENSRNOG00000013934	ENSRNOG00000013934	Dennd2b	Dennd2b	DENN domain containing 2B [Source:RGD Symbol;Acc:1308995]	1	163544074	163694680	-1	protein_coding	3314.440732	1500.588234	2407.514483	-1.139964367	-1.009745403	0.260642468	-4.373670854	1.22175E-05	0.000134048
ENSRNOG00000029885	ENSRNOG00000029885	Stag2	Stag2	stromal antigen 2 [Source:RGD Symbol;Acc:1562042]	X	120974857	121105677	1	protein_coding	4168.779301	7217.625408	5693.202354	0.790544684	0.738130357	0.180787011	4.372795803	1.22665E-05	0.000134487
ENSRNOG00000036688	ENSRNOG00000036688	Arhgdia	Arhgdia	Rho GDP dissociation inhibitor alpha [Source:RGD Symbol;Acc:1359547]	10	105854533	105858023	-1	protein_coding	29576.86861	17983.3505	23780.10956	-0.713759786	-0.673599127	0.163356828	-4.369329369	1.24629E-05	0.000136538
ENSRNOG00000054751	ENSRNOG00000054751	Lmbrd2	Lmbrd2	LMBR1 domain containing 2 [Source:RGD Symbol;Acc:1563920]	2	58189558	58247076	1	protein_coding	505.8220643	1261.569902	883.695983	1.339207851	1.151875765	0.306539938	4.368787501	1.24938E-05	0.000136677
ENSRNOG00000054257	ENSRNOG00000054257	Adam10	Adam10	ADAM metallopeptidase domain 10 [Source:RGD Symbol;Acc:2032]	8	71345837	71477889	1	protein_coding	1956.403332	3829.027425	2892.715379	0.972455662	0.883457501	0.222591767	4.368785392	1.24939E-05	0.000136677
ENSRNOG00000059900	ENSRNOG00000059900	Bst2	Bst2	bone marrow stromal cell antigen 2 [Source:RGD Symbol;Acc:727849]	16	18217407	18220979	-1	protein_coding	1013.256007	390.9760234	702.1160154	-1.811244655	-1.471373854	0.414630056	-4.368339021	1.25195E-05	0.000136855
ENSRNOG00000010668	ENSRNOG00000010668	Anxa6	Anxa6	annexin A6 [Source:RGD Symbol;Acc:621172]	10	39097109	39156433	-1	protein_coding	18475.82166	10624.90508	14550.36337	-0.765324105	-0.717062554	0.175210222	-4.368033414	1.2537E-05	0.000136946
ENSRNOG00000052725	ENSRNOG00000052725	Shisal1	Shisal1	shisa like 1 [Source:RGD Symbol;Acc:1566029]	7	115509035	115575449	-1	protein_coding	706.794356	109.3428161	408.068586	-2.478472453	-1.911102905	0.567474771	-4.367546504	1.2565E-05	0.00013715
ENSRNOG00000007253	ENSRNOG00000007253	Cbll1	Cbll1	Cbl proto-oncogene like 1 [Source:RGD Symbol;Acc:1310703]	6	48071190	48086444	-1	protein_coding	1578.544764	3009.495512	2294.020138	0.937693324	0.856342834	0.214732367	4.366800101	1.2608E-05	0.000137518
ENSRNOG00000066636	ENSRNOG00000066636		ENSRNOG00000066636		14	21006534	21007300	-1	protein_coding	633.0390144	195.2925411	414.1657777	-2.55656424	-1.961574774	0.585647095	-4.365366553	1.2691E-05	0.000138321
ENSRNOG00000022325	ENSRNOG00000022325	Smc2	Smc2	structural maintenance of chromosomes 2 [Source:RGD Symbol;Acc:1305227]	5	66807011	66853242	1	protein_coding	1554.396125	3329.194677	2441.795401	1.089771005	0.972197392	0.249693813	4.364429352	1.27455E-05	0.000138814
ENSRNOG00000013180	ENSRNOG00000013180	Ercc3	Ercc3	ERCC excision repair 3, TFIIH core complex helicase subunit [Source:RGD Symbol;Acc:1307139]	18	23883580	23914329	1	protein_coding	1200.597843	2450.628208	1825.613025	1.023787042	0.922577275	0.234624808	4.363507207	1.27994E-05	0.000139298
ENSRNOG00000009730	ENSRNOG00000009730	Cyp7b1	Cyp7b1	cytochrome P450 family 7 subfamily B member 1 [Source:RGD Symbol;Acc:2483]	2	100502791	100669698	-1	protein_coding	2267.772579	4414.656942	3341.214761	0.994448933	0.900173049	0.227921394	4.363122381	1.28219E-05	0.000139441
ENSRNOG00000021437	ENSRNOG00000021437	Hspg2	Hspg2	heparan sulfate proteoglycan 2 [Source:RGD Symbol;Acc:621770]	5	149677476	149778594	1	protein_coding	887.0510127	280.4987831	583.7748979	-1.760146045	-1.436327857	0.403651306	-4.36056076	1.2973E-05	0.00014098
ENSRNOG00000004544	ENSRNOG00000004544	Ube2e3	Ube2e3	ubiquitin-conjugating enzyme E2E 3 [Source:RGD Symbol;Acc:1308894]	3	63786650	63843237	1	protein_coding	7306.949222	3937.642673	5622.295947	-0.869112712	-0.801784171	0.199353338	-4.3596597	1.30265E-05	0.000141458
ENSRNOG00000002759	ENSRNOG00000002759	Lias	Lias	lipoic acid synthetase [Source:RGD Symbol;Acc:1307270]	14	42876699	42893783	-1	protein_coding	1457.479424	2793.35159	2125.415507	0.95894131	0.872639454	0.219967767	4.359462857	1.30382E-05	0.000141481
ENSRNOG00000016038	ENSRNOG00000016038	Mgmt	Mgmt	O-6-methylguanine-DNA methyltransferase [Source:RGD Symbol;Acc:3087]	1	191710930	191937756	1	protein_coding	3600.24486	6543.613347	5071.929104	0.827383177	0.76802169	0.189832452	4.358491762	1.30962E-05	0.000142006
ENSRNOG00000012178	ENSRNOG00000012178	Lmbrd1	Lmbrd1	LMBR1 domain containing 1 [Source:RGD Symbol;Acc:708471]	9	27096297	27178090	1	protein_coding	7647.000266	13222.21672	10434.60849	0.794896799	0.74138097	0.182395709	4.358089358	1.31203E-05	0.000142164
ENSRNOG00000019532	ENSRNOG00000019532	Emc10	Emc10	ER membrane protein complex subunit 10 [Source:RGD Symbol;Acc:1303214]	1	94943587	94988847	-1	protein_coding	9810.24439	5712.985186	7761.614788	-0.767380743	-0.718498451	0.176202038	-4.355118417	1.32995E-05	0.000144
ENSRNOG00000008244	ENSRNOG00000008244	LOC690035	LOC690035	similar to Protein KIAA0586 [Source:RGD Symbol;Acc:1585176]	6	89623699	89725962	1	protein_coding	483.5989658	1162.560943	823.0799542	1.284969526	1.112771962	0.295067538	4.354831895	1.33169E-05	0.000144083
ENSRNOG00000020138	ENSRNOG00000020138	Slc4a3	Slc4a3	solute carrier family 4 member 3 [Source:RGD Symbol;Acc:3712]	9	77037016	77049105	1	protein_coding	444.1450867	101.8527647	272.9989257	-2.119007347	-1.671339549	0.486976042	-4.351358515	1.35297E-05	0.000146278
ENSRNOG00000018413	ENSRNOG00000018413	Per3	Per3	period circadian regulator 3 [Source:RGD Symbol;Acc:621581]	5	161459533	161495607	-1	protein_coding	365.7962253	994.5172908	680.1567581	1.480221885	1.247430711	0.340229151	4.350661553	1.35727E-05	0.000146637
ENSRNOG00000011622	ENSRNOG00000011622	Echdc1	Echdc1	ethylmalonyl-CoA decarboxylase 1 [Source:RGD Symbol;Acc:1359654]	1	28476200	28507319	-1	protein_coding	4359.101638	7632.560043	5995.83084	0.83394783	0.773149189	0.191691729	4.350463281	1.3585E-05	0.000146663
ENSRNOG00000007134	ENSRNOG00000007134	Strap	Strap	serine/threonine kinase receptor associated protein [Source:RGD Symbol;Acc:1311114]	4	170646001	170660828	1	protein_coding	10539.7012	17470.25698	14004.97909	0.734659592	0.690914886	0.168960061	4.348125737	1.37306E-05	0.000148126
ENSRNOG00000000866	ENSRNOG00000000866	Rbmx	Rbmx	RNA binding motif protein, X-linked [Source:RGD Symbol;Acc:1565256]	X	135305325	135314743	-1	protein_coding	1600.782685	3245.236411	2423.009548	1.042576473	0.935989365	0.239924308	4.345439124	1.38997E-05	0.000149842
ENSRNOG00000019455	ENSRNOG00000019455	Ap4b1	Ap4b1	adaptor related protein complex 4 subunit beta 1 [Source:RGD Symbol;Acc:1310529]	2	191318482	191330531	1	protein_coding	1402.684097	588.2036337	995.4438651	-1.287927668	-1.114097295	0.296461454	-4.344334318	1.39699E-05	0.000150488
ENSRNOG00000014021	ENSRNOG00000014021	Matn4	Matn4	matrilin 4 [Source:RGD Symbol;Acc:1309732]	3	153120632	153135865	-1	protein_coding	117.8886911	1.956891508	59.92279128	-5.232119592	-3.347141678	1.204443232	-4.344015103	1.39902E-05	0.000150598
ENSRNOG00000047453	ENSRNOG00000047453	Casd1	Casd1	CAS1 domain containing 1 [Source:RGD Symbol;Acc:1596912]	4	32658748	32739202	1	protein_coding	406.3655577	1016.51741	711.4414839	1.319676709	1.136296841	0.303814159	4.343697194	1.40105E-05	0.000150707
ENSRNOG00000018415	ENSRNOG00000018415	Acot13	Acot13	acyl-CoA thioesterase 13 [Source:RGD Symbol;Acc:1306513]	17	40240378	40252851	1	protein_coding	1227.305492	2520.237435	1873.771463	1.080843618	0.96449185	0.248883986	4.342760803	1.40703E-05	0.000151241
ENSRNOG00000007956	ENSRNOG00000007956	Styx	Styx	serine/threonine/tyrosine interacting protein [Source:RGD Symbol;Acc:1594806]	15	18564633	18593524	1	protein_coding	1617.753624	3145.124779	2381.439202	0.98008456	0.888309569	0.225716719	4.342099966	1.41127E-05	0.000151586
ENSRNOG00000007671	ENSRNOG00000007671	Smu1	Smu1	SMU1, DNA replication regulator and spliceosomal factor [Source:RGD Symbol;Acc:620694]	5	55856246	55875300	-1	protein_coding	7343.599778	12406.88211	9875.240943	0.767485884	0.718283493	0.176785799	4.341332221	1.41621E-05	0.000152007
ENSRNOG00000002544	ENSRNOG00000002544	Kifap3	Kifap3	kinesin-associated protein 3 [Source:RGD Symbol;Acc:1305191]	13	76127696	76264650	1	protein_coding	4065.203307	7273.044681	5669.123994	0.859008749	0.793133798	0.197877448	4.34111496	1.41762E-05	0.000152047
ENSRNOG00000002419	ENSRNOG00000002419	Plp1	Plp1	proteolipid protein 1 [Source:RGD Symbol;Acc:3354]	X	100185767	100201032	1	protein_coding	1479.292414	4110.508307	2794.90036	1.479205594	1.245692162	0.340834716	4.339949909	1.42515E-05	0.000152693
ENSRNOG00000030572	ENSRNOG00000030572	Smc5	Smc5	structural maintenance of chromosomes 5 [Source:RGD Symbol;Acc:1307492]	1	220769366	220839096	-1	protein_coding	3830.222289	7429.060197	5629.641243	0.898348232	0.824472623	0.2069991	4.339865408	1.4257E-05	0.000152693
ENSRNOG00000059015	ENSRNOG00000059015	Triobp	Triobp	TRIO and F-actin binding protein [Source:RGD Symbol;Acc:1308485]	7	110506248	110562474	1	protein_coding	2097.224212	4331.53159	3214.377901	0.98828769	0.894505572	0.227738314	4.339575859	1.42758E-05	0.000152784
ENSRNOG00000003728	ENSRNOG00000003728	Xylt2	Xylt2	xylosyltransferase 2 [Source:RGD Symbol;Acc:619765]	10	79606007	79619391	-1	protein_coding	985.3536522	376.6206068	680.9871295	-1.413293279	-1.200689798	0.325691261	-4.339365063	1.42895E-05	0.00015282
ENSRNOG00000053859	ENSRNOG00000053859	Ranbp6	Ranbp6	RAN binding protein 6 [Source:RGD Symbol;Acc:1305165]	1	227572105	227576942	-1	protein_coding	1513.146589	2989.603619	2251.375104	0.976625377	0.885512552	0.225100957	4.338610512	1.43386E-05	0.000153235
ENSRNOG00000033372	ENSRNOG00000033372	Klhl24	Klhl24	kelch-like family member 24 [Source:RGD Symbol;Acc:727971]	11	80846755	80877636	-1	protein_coding	2109.522105	4096.607838	3103.064971	0.929536687	0.848958864	0.214274338	4.338068185	1.43741E-05	0.000153503
ENSRNOG00000004420	ENSRNOG00000004420	Rad21	Rad21	RAD21 cohesin complex component [Source:RGD Symbol;Acc:1594529]	7	83287870	83314817	-1	protein_coding	3567.680979	6211.067301	4889.37414	0.800603084	0.745545454	0.184641841	4.335978666	1.45113E-05	0.000154857
ENSRNOG00000015230	ENSRNOG00000015230	Ermard	Ermard	ER membrane-associated RNA degradation [Source:RGD Symbol;Acc:1309374]	1	55983403	56002687	1	protein_coding	1226.58529	2587.990927	1907.288108	1.133710982	1.003051409	0.261525077	4.334999129	1.45761E-05	0.000155436
ENSRNOG00000018359	ENSRNOG00000018359	Smad7	Smad7	SMAD family member 7 [Source:RGD Symbol;Acc:69314]	18	68988429	69016765	1	protein_coding	807.6016821	282.3853418	544.9935119	-1.534481561	-1.282310989	0.354147383	-4.332889735	1.47165E-05	0.000156821
ENSRNOG00000018798	ENSRNOG00000018798	Bcan	Bcan	brevican [Source:RGD Symbol;Acc:2194]	2	173454482	173467460	-1	protein_coding	1228.147817	413.2723734	820.7100953	-1.532349041	-1.280610827	0.353859281	-4.330390987	1.48845E-05	0.000158497
ENSRNOG00000061246	ENSRNOG00000061246	Cyrib	Cyrib	CYFIP related Rac1 interactor B [Source:RGD Symbol;Acc:1307697]	7	95633876	95697686	-1	protein_coding	3820.190464	6607.97712	5214.083792	0.805121358	0.749105762	0.185939047	4.330028417	1.4909E-05	0.000158644
ENSRNOG00000020289	ENSRNOG00000020289	Akt1s1	Akt1s1	AKT1 substrate 1 [Source:RGD Symbol;Acc:1312049]	1	95332898	95339677	1	protein_coding	6487.416749	3698.568619	5092.992684	-0.803292034	-0.747582291	0.185557493	-4.329073534	1.49738E-05	0.000159219
ENSRNOG00000017380	ENSRNOG00000017380	RGD1306746	RGD1306746	similar to Hypothetical protein MGC25529 [Source:RGD Symbol;Acc:1306746]	4	118888112	118916936	1	protein_coding	603.9025119	1370.871072	987.3867921	1.212087886	1.059256423	0.280047826	4.328146032	1.5037E-05	0.000159776
ENSRNOG00000017737	ENSRNOG00000017737	Dgkz	Dgkz	diacylglycerol kinase zeta [Source:RGD Symbol;Acc:70929]	3	77904150	77946099	-1	protein_coding	1995.416153	787.191064	1391.303608	-1.347680017	-1.154507027	0.311408279	-4.327694885	1.50678E-05	0.000159989
ENSRNOG00000002028	ENSRNOG00000002028	Tmem50b	Tmem50b	transmembrane protein 50B [Source:RGD Symbol;Acc:1307561]	11	30804837	30837661	-1	protein_coding	4880.835094	8614.961132	6747.898113	0.821490365	0.762393966	0.189861433	4.326789029	1.51299E-05	0.000160533
ENSRNOG00000011592	ENSRNOG00000011592	Lrp10	Lrp10	LDL receptor related protein 10 [Source:RGD Symbol;Acc:1310471]	15	27920259	27927505	1	protein_coding	5027.482008	2510.151941	3768.816974	-1.01630028	-0.915296627	0.234913935	-4.326266474	1.51658E-05	0.000160799
ENSRNOG00000016055	ENSRNOG00000016055	Fkrp	Fkrp	fukutin related protein [Source:RGD Symbol;Acc:1305852]	1	77476084	77486992	-1	protein_coding	700.0833029	241.5209616	470.8021322	-1.542837822	-1.287103546	0.356704818	-4.325250868	1.52358E-05	0.000161426
ENSRNOG00000022101	ENSRNOG00000022101	Crabp2	Crabp2	cellular retinoic acid binding protein 2 [Source:RGD Symbol;Acc:62070]	2	173416857	173421379	1	protein_coding	500.9469426	1259.175577	880.0612596	1.705470904	1.395136976	0.394407301	4.324136242	1.53131E-05	0.000162128
ENSRNOG00000067286	ENSRNOG00000067286	Castor2	Castor2	cytosolic arginine sensor for mTORC1 subunit 2 [Source:RGD Symbol;Acc:1304672]	12	22577512	22620182	-1	protein_coding	1241.14465	384.2382631	812.6914567	-2.069767277	-1.633316916	0.478817817	-4.322661362	1.54158E-05	0.000163099
ENSRNOG00000019862	ENSRNOG00000019862	Pinlyp	Pinlyp	phospholipase A2 inhibitor and Ly6/Plaur domain containing [Source:RGD Symbol;Acc:1565787]	1	80134643	80139996	-1	protein_coding	129.4839952	643.1547559	386.3193756	2.018410141	1.599760163	0.467005021	4.322030921	1.546E-05	0.00016345
ENSRNOG00000009205	ENSRNOG00000009205	Lmo4	Lmo4	LIM domain only 4 [Source:RGD Symbol;Acc:1305670]	2	233264182	233280880	-1	protein_coding	19834.48016	11539.24682	15686.86349	-0.756478004	-0.708682064	0.175035206	-4.321861983	1.54718E-05	0.000163458
ENSRNOG00000022730	ENSRNOG00000022730	Zfp57	Zfp57	zinc finger protein 57 [Source:RGD Symbol;Acc:1302981]	20	1521323	1529846	-1	protein_coding	1295.598809	517.9515397	906.7751742	-1.276970004	-1.104725528	0.295510338	-4.321236321	1.55157E-05	0.000163806
ENSRNOG00000015699	ENSRNOG00000015699	Lman2l	Lman2l	lectin, mannose-binding 2-like [Source:RGD Symbol;Acc:1311393]	9	38661712	38685337	-1	protein_coding	2205.166262	1120.048847	1662.607555	-1.085345393	-0.966666989	0.251273583	-4.319377225	1.5647E-05	0.000165074
ENSRNOG00000002036	ENSRNOG00000002036	Paxbp1	Paxbp1	PAX3 and PAX7 binding protein 1 [Source:RGD Symbol;Acc:1584739]	11	30272037	30301648	-1	protein_coding	983.7084967	2006.078104	1494.8933	1.03578466	0.929625309	0.239890456	4.317740169	1.57635E-05	0.000166184
ENSRNOG00000003736	ENSRNOG00000003736	Col5a2	Col5a2	collagen type V alpha 2 chain [Source:RGD Symbol;Acc:70921]	9	47448736	47598154	-1	protein_coding	6029.996438	3348.45442	4689.225429	-0.888375628	-0.815849853	0.205774497	-4.317229012	1.58E-05	0.000166451
ENSRNOG00000004827	ENSRNOG00000004827	Papola	Papola	poly (A) polymerase alpha [Source:RGD Symbol;Acc:1308673]	6	124682105	124734468	1	protein_coding	11322.57022	6684.976173	9003.773196	-0.76307223	-0.714034505	0.176829285	-4.315304622	1.59383E-05	0.000167788
ENSRNOG00000016334	ENSRNOG00000016334	Ptbp3	Ptbp3	polypyrimidine tract binding protein 3 [Source:RGD Symbol;Acc:621671]	5	74315101	74399791	-1	protein_coding	537.9605123	1364.153581	951.0570467	1.305456515	1.124184807	0.302541362	4.314968724	1.59626E-05	0.000167924
ENSRNOG00000061088	ENSRNOG00000061088	Atf1	Atf1	activating transcription factor 1 [Source:RGD Symbol;Acc:1307360]	7	131362450	131404670	1	protein_coding	3025.543274	5647.80137	4336.672322	0.87060106	0.801587053	0.201849638	4.313116776	1.60969E-05	0.000169217
ENSRNOG00000068826	ENSRNOG00000068826	Mgat1	Mgat1	alpha-1,3-mannosyl-glycoprotein 2-beta-N-acetylglucosaminyltransferase [Source:RGD Symbol;Acc:620097]	10	33561388	33591503	1	protein_coding	6145.645186	3512.188922	4828.917054	-0.801655777	-0.745838151	0.185874613	-4.312884713	1.61138E-05	0.000169275
ENSRNOG00000010185	ENSRNOG00000010185	RGD1306941	RGD1306941	similar to CG31122-PA [Source:RGD Symbol;Acc:1306941]	9	58949846	58958561	1	protein_coding	712.2954891	1650.696183	1181.495836	1.296505558	1.117696108	0.300694918	4.311697598	1.62006E-05	0.000170066
ENSRNOG00000012263	ENSRNOG00000012263	Cnot7	Cnot7	CCR4-NOT transcription complex, subunit 7 [Source:RGD Symbol;Acc:1305313]	16	51775412	51794576	1	protein_coding	6558.12954	11155.16476	8856.647147	0.774674674	0.723522657	0.179779658	4.309022952	1.63977E-05	0.000172014
ENSRNOG00000064516	ENSRNOG00000064516	Rtl6	Rtl6	retrotransposon Gag like 6 [Source:RGD Symbol;Acc:1306472]	7	115684739	115690052	-1	protein_coding	734.6067047	239.0732405	486.8399726	-1.869763466	-1.50057424	0.433954277	-4.308664682	1.64243E-05	0.000172171
ENSRNOG00000000438	ENSRNOG00000000438	Rnf5	Rnf5	ring finger protein 5 [Source:RGD Symbol;Acc:1588458]	20	4145507	4147985	1	protein_coding	8978.610421	5029.64128	7004.12585	-0.840072206	-0.776922136	0.19504011	-4.307176633	1.65352E-05	0.00017321
ENSRNOG00000005924	ENSRNOG00000005924	Dstn	Dstn	destrin, actin depolymerizing factor [Source:RGD Symbol;Acc:1588366]	3	131284648	131311379	1	protein_coding	206642.356	104398.8011	155520.5785	-0.967863115	-0.877531125	0.224729124	-4.306798762	1.65634E-05	0.000173383
ENSRNOG00000014243	ENSRNOG00000014243	Pear1	Pear1	platelet endothelial aggregation receptor 1 [Source:RGD Symbol;Acc:1305653]	2	173207664	173227440	-1	protein_coding	1076.69412	405.7560088	741.2250644	-1.435928456	-1.213052994	0.333487632	-4.305792232	1.66389E-05	0.000174051
ENSRNOG00000007284	ENSRNOG00000007284	Slc2a1	Slc2a1	solute carrier family 2 member 1 [Source:RGD Symbol;Acc:3704]	5	132717196	132745416	1	protein_coding	3653.214549	7044.304268	5348.759408	0.869779593	0.80062292	0.202135215	4.302959254	1.68532E-05	0.000176168
ENSRNOG00000016321	ENSRNOG00000016321	Entpd4	Entpd4	ectonucleoside triphosphate diphosphohydrolase 4 [Source:RGD Symbol;Acc:1309511]	15	44630873	44658706	1	protein_coding	1462.751663	2856.234238	2159.492951	0.947997582	0.86201164	0.220379415	4.301661223	1.69522E-05	0.000177078
ENSRNOG00000002748	ENSRNOG00000002748	Ccdc43	Ccdc43	coiled-coil domain containing 43 [Source:RGD Symbol;Acc:1311929]	10	87650556	87662818	-1	protein_coding	1934.609587	3882.624872	2908.617229	1.064141194	0.949994913	0.247462394	4.300213765	1.70633E-05	0.000178113
ENSRNOG00000012153	ENSRNOG00000012153	Rbl2	Rbl2	RB transcriptional corepressor like 2 [Source:RGD Symbol;Acc:3541]	19	15876853	15923572	-1	protein_coding	1462.842316	2849.16038	2156.001348	0.955735861	0.867873788	0.222338527	4.29856162	1.7191E-05	0.000179319
ENSRNOG00000011153	ENSRNOG00000011153	Il17ra	Il17ra	interleukin 17 receptor A [Source:RGD Symbol;Acc:1306559]	4	153667534	153690174	1	protein_coding	1110.809547	349.3618523	730.0856997	-1.529348715	-1.2749361	0.355974626	-4.29622957	1.73728E-05	0.000181088
ENSRNOG00000007307	ENSRNOG00000007307	Syde1	Syde1	synapse defective Rho GTPase homolog 1 [Source:RGD Symbol;Acc:1305857]	7	11032898	11039869	1	protein_coding	523.1140339	141.0181011	332.0660675	-1.96886352	-1.562273158	0.458561955	-4.29356055	1.7583E-05	0.00018315
ENSRNOG00000050180	ENSRNOG00000050180	Zfpl1	Zfpl1	zinc finger protein-like 1 [Source:RGD Symbol;Acc:1586738]	1	203374504	203378487	-1	protein_coding	1447.425142	2755.582044	2101.503593	0.935966499	0.852355133	0.218035331	4.292728597	1.76491E-05	0.000183709
ENSRNOG00000054176	ENSRNOG00000054176	Mogs	Mogs	mannosyl-oligosaccharide glucosidase [Source:RGD Symbol;Acc:69240]	4	115621623	115625032	1	protein_coding	1218.078001	488.7231717	853.4005865	-1.382382096	-1.175413904	0.322040843	-4.292567624	1.76619E-05	0.000183713
ENSRNOG00000030721	ENSRNOG00000030721	Fbrsl1	Fbrsl1	fibrosin-like 1 [Source:RGD Symbol;Acc:1563342]	12	46231495	46320357	1	protein_coding	660.9190001	171.4794381	416.1992191	-2.101470476	-1.647577319	0.489598238	-4.292234555	1.76884E-05	0.00018386
ENSRNOG00000019175	ENSRNOG00000019175	Ercc6l2	Ercc6l2	ERCC excision repair 6 like 2 [Source:RGD Symbol;Acc:1561537]	17	1216428	1310275	-1	protein_coding	1406.582111	2706.391611	2056.486861	0.948464926	0.862012736	0.22098179	4.292050151	1.77031E-05	0.000183884
ENSRNOG00000013660	ENSRNOG00000013660	Cog6	Cog6	component of oligomeric golgi complex 6 [Source:RGD Symbol;Acc:1303283]	2	137061346	137099190	-1	protein_coding	1649.062404	3197.66959	2423.365997	0.939780495	0.855264822	0.218992993	4.29137244	1.77572E-05	0.000184216
ENSRNOG00000020791	ENSRNOG00000020791	Ube2q1	Ube2q1	ubiquitin conjugating enzyme E2 Q1 [Source:RGD Symbol;Acc:1305305]	2	175198873	175207942	1	protein_coding	2798.211771	1472.566314	2135.389043	-0.928018481	-0.846124223	0.216253867	-4.291338205	1.776E-05	0.000184216
ENSRNOG00000047816	ENSRNOG00000047816	Ccs	Ccs	copper chaperone for superoxide dismutase [Source:RGD Symbol;Acc:620403]	1	202113804	202134915	-1	protein_coding	3232.38538	1736.690977	2484.538179	-0.895610147	-0.820706881	0.208738761	-4.290579017	1.78208E-05	0.000184718
ENSRNOG00000024239	ENSRNOG00000024239	Fam89b	Fam89b	family with sequence similarity 89, member B [Source:RGD Symbol;Acc:1311544]	1	203015773	203017367	-1	protein_coding	8838.876901	4749.935245	6794.406073	-0.856815059	-0.789886158	0.199712048	-4.290252238	1.7847E-05	0.00018486
ENSRNOG00000000579	ENSRNOG00000000579	Marcks	Marcks	myristoylated alanine rich protein kinase C substrate [Source:RGD Symbol;Acc:3028]	20	40685315	40691012	-1	protein_coding	73828.5915	42091.20406	57959.89778	-0.791567755	-0.736984503	0.184535737	-4.289509269	1.79068E-05	0.00018535
ENSRNOG00000005176	ENSRNOG00000005176	Map7d2	Map7d2	MAP7 domain containing 2 [Source:RGD Symbol;Acc:1564852]	X	35372700	35488091	-1	protein_coding	471.4484061	1181.007606	826.2280061	1.346309821	1.150375637	0.313916831	4.288746853	1.79684E-05	0.000185858
ENSRNOG00000014879	ENSRNOG00000014879	Ttc7a	Ttc7a	tetratricopeptide repeat domain 7A [Source:RGD Symbol;Acc:1306211]	6	7159061	7261892	-1	protein_coding	803.5281502	291.61667	547.5724101	-1.495693226	-1.25148672	0.34887084	-4.287240592	1.80906E-05	0.000186991
ENSRNOG00000004923	ENSRNOG00000004923	Map4k5	Map4k5	mitogen-activated protein kinase kinase kinase kinase 5 [Source:RGD Symbol;Acc:1562028]	6	88284094	88376799	-1	protein_coding	2420.884313	4477.402111	3449.143212	0.891398984	0.817256739	0.207947222	4.286659747	1.8138E-05	0.00018735
ENSRNOG00000021256	ENSRNOG00000021256	Adra1d	Adra1d	adrenoceptor alpha 1D [Source:RGD Symbol;Acc:62064]	3	118793346	118809354	-1	protein_coding	238.6682884	41.66290257	140.1655955	-3.026928065	-2.229010416	0.706728006	-4.283017004	1.84376E-05	0.000190312
ENSRNOG00000046493	ENSRNOG00000046493	Pnpo	Pnpo	pyridoxamine 5'-phosphate oxidase [Source:RGD Symbol;Acc:621456]	10	81924569	81930871	-1	protein_coding	1808.052345	863.2104193	1335.631382	-1.146438406	-1.009320697	0.267704668	-4.282474461	1.84826E-05	0.000190644
ENSRNOG00000031203	ENSRNOG00000031203	Scfd1	Scfd1	sec1 family domain containing 1 [Source:RGD Symbol;Acc:619828]	6	68795878	68874078	1	protein_coding	10083.88636	17122.51633	13603.20134	0.747273139	0.700134211	0.174517402	4.281940536	1.8527E-05	0.000190969
ENSRNOG00000033593	ENSRNOG00000033593	Osbpl9	Osbpl9	oxysterol binding protein-like 9 [Source:RGD Symbol;Acc:1311508]	5	123819104	123962196	-1	protein_coding	4688.823998	8358.327797	6523.575898	0.833539043	0.770910185	0.19471991	4.28070783	1.863E-05	0.000191897
ENSRNOG00000001506	ENSRNOG00000001506	Tmem35a	Tmem35a	transmembrane protein 35A [Source:RGD Symbol;Acc:1303093]	X	97503350	97514197	1	protein_coding	429.7630219	118.8027562	274.2828891	-2.326960045	-1.788926081	0.543834546	-4.278801452	1.87902E-05	0.000193413
ENSRNOG00000012073	ENSRNOG00000012073	Abhd14b	Abhd14b	abhydrolase domain containing 14b [Source:RGD Symbol;Acc:1359649]	8	107088069	107092119	1	protein_coding	2793.019255	4946.479406	3869.749331	0.822986249	0.762234498	0.192493548	4.275396542	1.90797E-05	0.000196256
ENSRNOG00000054669	ENSRNOG00000054669	Sanbr	Sanbr	SANT and BTB domain regulator of CSR [Source:RGD Symbol;Acc:1305110]	14	97516413	97581346	-1	protein_coding	1429.205807	2723.804452	2076.50513	0.937377918	0.852769493	0.219309239	4.274229047	1.918E-05	0.00019715
ENSRNOG00000015054	ENSRNOG00000015054	Rcbtb2	Rcbtb2	RCC1 and BTB domain containing protein 2 [Source:RGD Symbol;Acc:735048]	15	48323866	48383750	1	protein_coding	883.401037	1922.973809	1403.187423	1.110561946	0.982512804	0.260170593	4.268591361	1.96711E-05	0.000202059
ENSRNOG00000022347	ENSRNOG00000022347	Atpsckmt	Atpsckmt	ATP synthase c subunit lysine N-methyltransferase [Source:RGD Symbol;Acc:1560629]	2	82603009	82618308	1	protein_coding	1125.657133	2445.925659	1785.791396	1.089495393	0.967014941	0.255345972	4.266742037	1.98348E-05	0.000203581
ENSRNOG00000003217	ENSRNOG00000003217	Lgals3bp	Lgals3bp	galectin 3 binding protein [Source:RGD Symbol;Acc:620837]	10	103619908	103629256	-1	protein_coding	1081.973085	2193.436077	1637.704581	1.051575045	0.939025589	0.24646633	4.266607304	1.98468E-05	0.000203581
ENSRNOG00000002052	ENSRNOG00000002052	Ccdc80	Ccdc80	coiled-coil domain containing 80 [Source:RGD Symbol;Acc:69421]	11	55685872	55719137	-1	protein_coding	14701.87979	6124.942906	10413.41135	-1.035431762	-0.926823953	0.242901355	-4.26276652	2.01911E-05	0.00020697
ENSRNOG00000018673	ENSRNOG00000018673	Sec22b	Sec22b	SEC22 homolog B, vesicle trafficking protein [Source:RGD Symbol;Acc:1309988]	2	185500004	185522026	1	protein_coding	14709.87566	26434.94587	20572.41076	0.83981981	0.775427623	0.197058344	4.261782536	2.02803E-05	0.00020774
ENSRNOG00000005308	ENSRNOG00000005308	Tmx2	Tmx2	thioredoxin-related transmembrane protein 2 [Source:RGD Symbol;Acc:1359456]	3	69754939	69762587	-1	protein_coding	4124.181162	7284.867888	5704.524525	0.818260451	0.757921585	0.1921897	4.257566606	2.06664E-05	0.000211385
ENSRNOG00000022694	ENSRNOG00000022694	Plekhg5	Plekhg5	pleckstrin homology and RhoGEF domain containing G5 [Source:RGD Symbol;Acc:1303132]	5	162578071	162621513	1	protein_coding	257.2468618	18.72243568	137.9846487	-3.85298309	-2.681051665	0.905003279	-4.25742445	2.06796E-05	0.000211385
ENSRNOG00000067723	ENSRNOG00000067723	Pclaf	Pclaf	PCNA clamp associated factor [Source:RGD Symbol;Acc:1303041]	8	66420587	66432994	1	protein_coding	683.4617631	247.3892213	465.4254922	-1.68494038	-1.372675662	0.395770673	-4.25736543	2.0685E-05	0.000211385
ENSRNOG00000014690	ENSRNOG00000014690	Pigt	Pigt	phosphatidylinositol glycan anchor biosynthesis, class T [Source:RGD Symbol;Acc:1307156]	3	153227420	153236887	1	protein_coding	7698.660754	12769.05408	10233.85742	0.748423414	0.700554921	0.175798631	4.257276687	2.06932E-05	0.000211385
ENSRNOG00000014230	ENSRNOG00000014230	Map1a	Map1a	microtubule-associated protein 1A [Source:RGD Symbol;Acc:3042]	3	108263151	108282899	1	protein_coding	2864.034633	1475.000976	2169.517805	-1.033524689	-0.925109384	0.242807332	-4.256562938	2.07594E-05	0.000211914
ENSRNOG00000017491	ENSRNOG00000017491	Carf	Carf	calcium responsive transcription factor [Source:RGD Symbol;Acc:1306822]	9	61506956	61550462	1	protein_coding	262.3071705	775.9031177	519.1051441	1.546285627	1.281749437	0.363297478	4.256252031	2.07882E-05	0.000212063
ENSRNOG00000016885	ENSRNOG00000016885	Klf6	Klf6	KLF transcription factor 6 [Source:RGD Symbol;Acc:62389]	17	64531463	64588570	-1	protein_coding	23735.85263	14180.74205	18958.29734	-0.742313257	-0.695426847	0.174423889	-4.255800393	2.08302E-05	0.000212345
ENSRNOG00000026951	ENSRNOG00000026951	Susd5	Susd5	sushi domain containing 5 [Source:RGD Symbol;Acc:1561132]	8	113997362	114035861	1	protein_coding	154.6408377	51.19653744	102.9186876	-4.911982443	-3.134619906	1.154623559	-4.254185187	2.09812E-05	0.000213737
ENSRNOG00000037134	ENSRNOG00000037134	Shc4	Shc4	SHC adaptor protein 4 [Source:RGD Symbol;Acc:1583644]	3	112880600	112974366	-1	protein_coding	108.3980215	473.1158665	290.756944	1.970575154	1.555984434	0.46323179	4.253972195	2.10011E-05	0.000213793
ENSRNOG00000049259	ENSRNOG00000049259	LOC102549842	LOC102549842	zinc finger protein 91-like [Source:RGD Symbol;Acc:7600894]	1	35074172	35091389	-1	protein_coding	1130.433731	2311.07741	1720.755571	1.042629406	0.931736458	0.245133743	4.253308392	2.10635E-05	0.000214281
ENSRNOG00000015678	ENSRNOG00000015678	Spata1	Spata1	spermatogenesis associated 1 [Source:RGD Symbol;Acc:1359500]	2	235349127	235394502	-1	protein_coding	454.0083553	1083.322647	768.665501	1.292862712	1.11051833	0.304145535	4.250802862	2.13006E-05	0.000216544
ENSRNOG00000004192	ENSRNOG00000004192	Arhgap30	Arhgap30	Rho GTPase activating protein 30 [Source:RGD Symbol;Acc:1561419]	13	83822283	83854885	1	protein_coding	1449.527324	606.1125014	1027.819913	-1.247499943	-1.078983518	0.293507739	-4.250313624	2.13471E-05	0.000216868
ENSRNOG00000025383	ENSRNOG00000025383	Pdha1	Pdha1	pyruvate dehydrogenase E1 subunit alpha 1 [Source:RGD Symbol;Acc:3286]	X	34700409	34714311	1	protein_coding	12783.1208	21176.41387	16979.76733	0.718387311	0.675146862	0.169206562	4.245623225	2.17987E-05	0.000221304
ENSRNOG00000017840	ENSRNOG00000017840	Pik3c3	Pik3c3	phosphatidylinositol 3-kinase, catalytic subunit type 3 [Source:RGD Symbol;Acc:620899]	18	21845295	21929048	1	protein_coding	1072.172787	2179.429732	1625.801259	1.042581026	0.931315499	0.245584125	4.245311162	2.1829E-05	0.00022146
ENSRNOG00000062870	ENSRNOG00000062870	rnf141	rnf141	ring finger protein 141 [Source:RGD Symbol;Acc:1303154]	1	164931077	164957118	-1	protein_coding	6444.025212	11517.21405	8980.61963	0.823908527	0.762129006	0.194108272	4.244582255	2.19001E-05	0.000221996
ENSRNOG00000024689	ENSRNOG00000024689	Hopx	Hopx	HOP homeobox [Source:RGD Symbol;Acc:621841]	14	31075148	31082909	1	protein_coding	378.5931994	1018.23633	698.4147649	1.444560583	1.212951736	0.340340066	4.244462308	2.19118E-05	0.000221996
ENSRNOG00000011007	ENSRNOG00000011007	Ube2o	Ube2o	ubiquitin-conjugating enzyme E2O [Source:RGD Symbol;Acc:1310297]	10	101766005	101812899	-1	protein_coding	560.2337595	175.7211079	367.9774337	-1.852493414	-1.478383314	0.436700119	-4.24202636	2.21511E-05	0.000224266
ENSRNOG00000018304	ENSRNOG00000018304	Lars1	Lars1	leucyl-tRNA synthetase 1 [Source:RGD Symbol;Acc:1304962]	18	34201549	34255931	-1	protein_coding	3839.901285	6634.654468	5237.277877	0.819668555	0.758550772	0.193362596	4.239023328	2.24494E-05	0.000227132
ENSRNOG00000018372	ENSRNOG00000018372	Cul9	Cul9	cullin 9 [Source:RGD Symbol;Acc:1562008]	9	14436111	14479548	1	protein_coding	381.6143946	73.46765538	227.541025	-2.438448504	-1.848037875	0.575327342	-4.238367148	2.25151E-05	0.000227641
ENSRNOG00000002152	ENSRNOG00000002152	Dcun1d4	Dcun1d4	defective in cullin neddylation 1 domain containing 4 [Source:RGD Symbol;Acc:1310422]	14	34652723	34733207	-1	protein_coding	857.3633706	1766.355331	1311.859351	1.048115984	0.935047538	0.24733364	4.237660444	2.25861E-05	0.000228203
ENSRNOG00000002418	ENSRNOG00000002418	Tgfb2	Tgfb2	transforming growth factor, beta 2 [Source:RGD Symbol;Acc:70491]	13	98160087	98261405	-1	protein_coding	6346.942754	11292.82021	8819.881484	0.926265332	0.842787636	0.218611347	4.237041426	2.26484E-05	0.000228677
ENSRNOG00000004218	ENSRNOG00000004218	Klhl28	Klhl28	kelch-like family member 28 [Source:RGD Symbol;Acc:1311326]	6	82990945	83016164	-1	protein_coding	327.3991884	882.7592707	605.0792296	1.548464493	1.280870217	0.365546888	4.236021541	2.27515E-05	0.000229561
ENSRNOG00000020360	ENSRNOG00000020360	Clcc1	Clcc1	chloride channel CLIC-like 1 [Source:RGD Symbol;Acc:708359]	2	196296393	196326913	1	protein_coding	3866.904268	6654.807197	5260.855732	0.783316477	0.728872632	0.184947122	4.235353706	2.28192E-05	0.000230087
ENSRNOG00000068415	ENSRNOG00000068415	Lrrc15	Lrrc15	leucine rich repeat containing 15 [Source:RGD Symbol;Acc:70551]	11	70469804	70484267	1	protein_coding	77.3313168	439.5903509	258.4608339	2.464014353	1.863049429	0.58179616	4.235184973	2.28364E-05	0.000230104
ENSRNOG00000018977	ENSRNOG00000018977	Ap3d1	Ap3d1	adaptor related protein complex 3 subunit delta 1 [Source:RGD Symbol;Acc:1308659]	7	8970291	9005643	1	protein_coding	2245.202097	1011.750249	1628.476173	-1.158323046	-1.015002145	0.273520106	-4.234873482	2.2868E-05	0.00023017
ENSRNOG00000008734	ENSRNOG00000008734	Zmym2	Zmym2	zinc finger MYM-type containing 2 [Source:RGD Symbol;Acc:1593255]	15	31035838	31109357	1	protein_coding	2023.667585	3803.929633	2913.798609	0.935012102	0.849464507	0.22079177	4.234814109	2.28741E-05	0.00023017
ENSRNOG00000011307	ENSRNOG00000011307	Slmap	Slmap	sarcolemma associated protein [Source:RGD Symbol;Acc:1307674]	16	1667208	1785149	-1	protein_coding	1476.003632	2801.098925	2138.551278	0.926387763	0.8427703	0.218796622	4.234013096	2.29558E-05	0.000230835
ENSRNOG00000033970	ENSRNOG00000033970	Moap1	Moap1	modulator of apoptosis 1 [Source:RGD Symbol;Acc:1307230]	6	121882366	121898643	-1	protein_coding	2510.239163	4506.849342	3508.544253	0.849623181	0.782434103	0.200696895	4.233364843	2.30221E-05	0.000231345
ENSRNOG00000013340	ENSRNOG00000013340	Twsg1	Twsg1	twisted gastrulation BMP signaling modulator 1 [Source:RGD Symbol;Acc:1311215]	9	105533136	105567479	-1	protein_coding	3427.136536	6167.5636	4797.350068	0.864835062	0.794503577	0.204333703	4.232464092	2.31145E-05	0.000232116
ENSRNOG00000015796	ENSRNOG00000015796	Msh2	Msh2	mutS homolog 2 [Source:RGD Symbol;Acc:620786]	6	6813795	6872938	-1	protein_coding	565.4443637	1282.191981	923.8181724	1.214473378	1.054442815	0.287102913	4.230097719	2.3359E-05	0.000234413
ENSRNOG00000006604	ENSRNOG00000006604	Thy1	Thy1	Thy-1 cell surface antigen [Source:RGD Symbol;Acc:3860]	8	44389513	44394659	1	protein_coding	11050.35251	6268.063236	8659.207874	-0.824647298	-0.762237945	0.195076491	-4.227302299	2.3651E-05	0.000237182
ENSRNOG00000043094	ENSRNOG00000043094	Oxct1	Oxct1	3-oxoacid CoA transferase 1 [Source:RGD Symbol;Acc:1584008]	2	53236368	53384714	1	protein_coding	2650.966761	4811.357071	3731.161916	0.870398792	0.798575618	0.206153437	4.222092071	2.42045E-05	0.000242569
ENSRNOG00000006615	ENSRNOG00000006615	Mtap	Mtap	methylthioadenosine phosphorylase [Source:RGD Symbol;Acc:1310114]	5	103873020	103939406	1	protein_coding	5205.013124	8954.01934	7079.516232	0.770080621	0.71762833	0.182475477	4.220186922	2.441E-05	0.000244463
ENSRNOG00000019525	ENSRNOG00000019525	Hspa9	Hspa9	heat shock protein family A (Hsp70) member 9 [Source:RGD Symbol;Acc:1311806]	18	26535798	26554292	-1	protein_coding	7923.704374	13201.04831	10562.37634	0.738285662	0.691244389	0.175025122	4.218169675	2.46293E-05	0.000246493
ENSRNOG00000045860	ENSRNOG00000045860	U2af1	U2af1	U2 small nuclear RNA auxiliary factor 1 [Source:RGD Symbol;Acc:1584190]	20	9742905	9753832	-1	protein_coding	10132.80387	6015.9826	8074.393236	-0.75389012	-0.704197718	0.178751476	-4.21753227	2.4699E-05	0.000247024
ENSRNOG00000002496	ENSRNOG00000002496	Stxbp5l	Stxbp5l	syntaxin binding protein 5L [Source:RGD Symbol;Acc:1311561]	11	63334667	63657014	1	protein_coding	19.09220132	173.7464568	96.41932907	3.464248736	2.445745228	0.822198403	4.213397547	2.51558E-05	0.000251422
ENSRNOG00000004083	ENSRNOG00000004083	Zc3h14	Zc3h14	zinc finger CCCH type containing 14 [Source:RGD Symbol;Acc:621850]	6	118006458	118044105	1	protein_coding	7975.793092	13608.56761	10792.18035	0.79127862	0.734756472	0.187912837	4.210881142	2.54377E-05	0.000254068
ENSRNOG00000003120	ENSRNOG00000003120	Prelp	Prelp	proline and arginine rich end leucine rich repeat protein [Source:RGD Symbol;Acc:620226]	13	45370533	45380270	-1	protein_coding	1288.470566	2751.017847	2019.744206	1.203939664	1.045439045	0.28620827	4.206515986	2.59338E-05	0.000258848
ENSRNOG00000014515	ENSRNOG00000014515	Cdc14a	Cdc14a	cell division cycle 14A [Source:RGD Symbol;Acc:1304649]	2	204225540	204380927	-1	protein_coding	726.8184226	1656.2176	1191.518011	1.168564309	1.020451917	0.277855742	4.2056511	2.60332E-05	0.000259665
ENSRNOG00000015346	ENSRNOG00000015346	Obsl1	Obsl1	obscurin like cytoskeletal adaptor 1 [Source:RGD Symbol;Acc:1306073]	9	76974253	76993560	-1	protein_coding	772.1622977	267.8930553	520.0276765	-1.490620224	-1.23936775	0.354512988	-4.204698492	2.6143E-05	0.000260586
ENSRNOG00000020551	ENSRNOG00000020551	Bles03	Bles03	basophilic leukemia expressed protein BLES03 [Source:RGD Symbol;Acc:628612]	1	202734555	202736804	1	protein_coding	3540.244792	1950.560464	2745.402628	-0.858785826	-0.788788837	0.204307752	-4.203393247	2.62943E-05	0.000261918
ENSRNOG00000005144	ENSRNOG00000005144	Tmem18	Tmem18	transmembrane protein 18 [Source:RGD Symbol;Acc:1359389]	6	47206845	47214294	1	protein_coding	5039.250712	8670.758627	6855.00467	0.7751683	0.72134601	0.184500227	4.201449036	2.65212E-05	0.000264
ENSRNOG00000002585	ENSRNOG00000002585	Cul4b	Cul4b	cullin 4B [Source:RGD Symbol;Acc:1564494]	X	117287484	117326688	-1	protein_coding	4070.058476	7038.459321	5554.258899	0.782241835	0.727085153	0.18627335	4.199429676	2.67588E-05	0.000266186
ENSRNOG00000017586	ENSRNOG00000017586	Snrpc-ps3	Snrpc-ps3	small nuclear ribonucleoprotein polypeptide C, pseudogene 3 [Source:RGD Symbol;Acc:1596424]	10	14191662	14192401	-1	protein_coding	4267.376238	2383.125765	3325.251002	-0.857037094	-0.787262009	0.20410806	-4.198938023	2.6817E-05	0.000266586
ENSRNOG00000024870	ENSRNOG00000024870	Anks1b	Anks1b	ankyrin repeat and sterile alpha motif domain containing 1B [Source:RGD Symbol;Acc:1565556]	7	24312843	25477693	1	protein_coding	751.5406332	288.4211824	519.9809078	-2.116830826	-1.636637571	0.504264151	-4.197861027	2.69448E-05	0.000267677
ENSRNOG00000008786	ENSRNOG00000008786	Ap1b1	Ap1b1	adaptor related protein complex 1 subunit beta 1 [Source:RGD Symbol;Acc:2064]	14	79879533	79930778	1	protein_coding	2097.329413	1069.697988	1583.5137	-0.989403197	-0.889251792	0.235858508	-4.194901452	2.7299E-05	0.000270853
ENSRNOG00000055524	ENSRNOG00000055524	Trip10	Trip10	thyroid hormone receptor interactor 10 [Source:RGD Symbol;Acc:621145]	9	2133671	2147799	1	protein_coding	5596.440428	2769.109394	4182.774911	-1.024664447	-0.915587754	0.244265237	-4.194884466	2.73011E-05	0.000270853
ENSRNOG00000018823	ENSRNOG00000018823	Nisch	Nisch	nischarin [Source:RGD Symbol;Acc:1306950]	16	6364374	6400668	-1	protein_coding	10377.25267	5934.145067	8155.69887	-0.882195822	-0.806921534	0.210357728	-4.193788498	2.74334E-05	0.0002719
ENSRNOG00000006334	ENSRNOG00000006334	Txndc16	Txndc16	thioredoxin domain containing 16 [Source:RGD Symbol;Acc:1306755]	15	18351694	18425722	-1	protein_coding	725.0765866	1645.673088	1185.374837	1.165978164	1.017855643	0.278030476	4.193706318	2.74433E-05	0.0002719
ENSRNOG00000028350	ENSRNOG00000028350	Arsl	Arsl	arylsulfatase L [Source:RGD Symbol;Acc:1304917]	2	119038921	119046846	1	protein_coding	388.4022354	93.97195471	241.187095	-2.096180193	-1.622590694	0.499968585	-4.192623806	2.75747E-05	0.000273019
ENSRNOG00000055915	ENSRNOG00000055915	Ago1	Ago1	argonaute RISC component 1 [Source:RGD Symbol;Acc:1304619]	5	138722111	138773546	-1	protein_coding	1481.325021	634.8305342	1058.077778	-1.269260522	-1.089733554	0.302757486	-4.192334068	2.76099E-05	0.000273185
ENSRNOG00000008673	ENSRNOG00000008673	Arpc3	Arpc3	actin related protein 2/3 complex, subunit 3 [Source:RGD Symbol;Acc:1311985]	12	34172780	34186651	-1	protein_coding	22195.28131	13207.30692	17701.29412	-0.745711079	-0.696828997	0.177891293	-4.19194817	2.76569E-05	0.000273467
ENSRNOG00000006810	ENSRNOG00000006810	Lancl2	Lancl2	LanC like glutathione S-transferase 2 [Source:RGD Symbol;Acc:1310809]	4	87441823	87482800	-1	protein_coding	1093.988113	2212.949529	1653.468821	1.01481949	0.908100291	0.242125448	4.191296286	2.77365E-05	0.000274072
ENSRNOG00000012443	ENSRNOG00000012443	Cpt2	Cpt2	carnitine palmitoyltransferase 2 [Source:RGD Symbol;Acc:2398]	5	122664677	122682095	-1	protein_coding	1883.363115	3750.004784	2816.68395	0.990083847	0.889587316	0.236243948	4.190938464	2.77803E-05	0.000274263
ENSRNOG00000014750	ENSRNOG00000014750	Tasor	Tasor	transcription activation suppressor [Source:RGD Symbol;Acc:1595469]	16	2603936	2667292	1	protein_coding	1952.212182	3743.679188	2847.945685	0.925364527	0.840357777	0.220806677	4.190835809	2.77929E-05	0.000274263
ENSRNOG00000057823	ENSRNOG00000057823	Ubc	Ubc	ubiquitin C [Source:RGD Symbol;Acc:621244]	12	31239152	31243925	1	protein_coding	157661.6388	95726.31964	126693.9792	-0.73641668	-0.689074503	0.175733423	-4.190532838	2.783E-05	0.000274446
ENSRNOG00000019968	ENSRNOG00000019968	Trim8	Trim8	tripartite motif-containing 8 [Source:RGD Symbol;Acc:1585223]	1	245369632	245384513	1	protein_coding	3085.894456	1534.865613	2310.380034	-1.028019302	-0.91783466	0.245356127	-4.189906792	2.79069E-05	0.000275021
ENSRNOG00000003833	ENSRNOG00000003833	Nenf	Nenf	neudesin neurotrophic factor [Source:RGD Symbol;Acc:1303289]	13	102888004	102894804	-1	protein_coding	2439.653464	4349.846111	3394.749787	0.836593069	0.770705034	0.199696737	4.189317666	2.79794E-05	0.000275553
ENSRNOG00000047374	ENSRNOG00000047374	Gnas	ENSRNOG00000047374	GNAS complex locus [Source:RGD Symbol;Acc:2716]	3	163071417	163136350	1	protein_coding	93964.63161	57124.31383	75544.47272	-0.706481846	-0.663925461	0.168734657	-4.186939776	2.82741E-05	0.00027827
ENSRNOG00000010780	ENSRNOG00000010780	Dlc1	Dlc1	DLC1 Rho GTPase activating protein [Source:RGD Symbol;Acc:68416]	16	55291584	55671439	1	protein_coding	1117.511579	487.2103647	802.3609721	-1.224489068	-1.05838594	0.292476492	-4.186623881	2.83134E-05	0.000278472
ENSRNOG00000014004	ENSRNOG00000014004	Ncoa7	Ncoa7	nuclear receptor coactivator 7 [Source:RGD Symbol;Acc:1566426]	1	26856530	27015871	1	protein_coding	530.4690929	1242.837366	886.6532294	1.209469614	1.047841538	0.288978313	4.185330035	2.84752E-05	0.000279877
ENSRNOG00000002218	ENSRNOG00000002218	Stbd1	Stbd1	starch binding domain 1 [Source:RGD Symbol;Acc:1311800]	14	15469582	15477443	-1	protein_coding	1050.872804	288.8783594	669.8755815	-1.995693583	-1.558244037	0.476922101	-4.184527363	2.8576E-05	0.000280682
ENSRNOG00000033697	ENSRNOG00000033697	Casp4	Casp4	caspase 4 [Source:RGD Symbol;Acc:621757]	8	2598876	2635092	1	protein_coding	1955.947079	3837.548552	2896.747815	1.026787133	0.916615189	0.245432514	4.183582341	2.86951E-05	0.000281496
ENSRNOG00000019725	ENSRNOG00000019725	Actr1a	Actr1a	actin related protein 1A [Source:RGD Symbol;Acc:1307025]	1	245237826	245256495	-1	protein_coding	9988.297697	5837.880646	7913.089172	-0.758942823	-0.707569321	0.181412351	-4.18352344	2.87025E-05	0.000281496
ENSRNOG00000030568	ENSRNOG00000030568	Rgs12	Rgs12	regulator of G-protein signaling 12 [Source:RGD Symbol;Acc:3564]	14	75715934	75794596	-1	protein_coding	604.5841458	195.4679045	400.0260251	-1.820227577	-1.448087994	0.435105422	-4.183417364	2.8716E-05	0.000281496
ENSRNOG00000011552	ENSRNOG00000011552	Mon1b	Mon1b	MON1 homolog B, secretory trafficking associated [Source:RGD Symbol;Acc:1309977]	19	41617364	41625347	1	protein_coding	913.0484254	330.1285084	621.5884669	-1.837008172	-1.458598109	0.439150334	-4.183096375	2.87565E-05	0.000281617
ENSRNOG00000031743	ENSRNOG00000031743	Gbp2	Gbp2	guanylate binding protein 2 [Source:RGD Symbol;Acc:621810]	2	231332284	231348571	1	protein_coding	625.0459138	1720.969267	1173.007591	1.413233988	1.186038726	0.337850205	4.18301948	2.87663E-05	0.000281617
ENSRNOG00000000826	ENSRNOG00000000826	Flot1	Flot1	flotillin 1 [Source:RGD Symbol;Acc:70991]	20	2917137	2927978	-1	protein_coding	6217.233647	3570.641289	4893.937468	-0.842174609	-0.774941487	0.201363988	-4.182349661	2.88512E-05	0.000282261
ENSRNOG00000069773	ENSRNOG00000069773		ENSRNOG00000069773		20	46482765	46498258	-1	protein_coding	163.6088821	14.84224135	89.22556172	-3.76072742	-2.579415469	0.899292894	-4.181871609	2.89119E-05	0.000282669
ENSRNOG00000029941	ENSRNOG00000029941	Grina	Grina	glutamate ionotropic receptor NMDA type subunit associated protein 1 [Source:RGD Symbol;Acc:628873]	7	107962207	107965366	1	protein_coding	23438.01656	41609.04528	32523.53092	0.787479432	0.730838013	0.18841765	4.179435581	2.92233E-05	0.000285525
ENSRNOG00000025428	ENSRNOG00000025428	Rp2	Rp2	RP2 activator of ARL3 GTPase [Source:RGD Symbol;Acc:1565124]	X	1873306	1916688	-1	protein_coding	1398.079567	2712.60268	2055.341123	1.011136998	0.904777365	0.241961011	4.178925332	2.9289E-05	0.000285978
ENSRNOG00000014187	ENSRNOG00000014187	Igf1r	Igf1r	insulin-like growth factor 1 receptor [Source:RGD Symbol;Acc:2869]	1	121550743	121831777	1	protein_coding	2170.521002	923.2648943	1546.892948	-1.218536137	-1.053659146	0.291630337	-4.178358638	2.9362E-05	0.000286327
[truncated: 22,422 more rows]
