# Supplementary material for: Astrocyte Transcriptomics in a Three-Dimensional Tissue-Engineered Rostral Migratory Stream
Source: Cells. 2025 Oct 22;14(21):1646. doi: 10.3390/cells14211646 (PMC12607521; doi:10.3390/cells14211646)
Supplement: Supplementary file 1 [file cells-14-01646-s001.zip › SupplementalTable2_ACTIN_CYTOSKELETON.tsv]

NAME	SYMBOL	RANK IN GENE LIST	RANK METRIC SCORE	RUNNING ES	CORE ENRICHMENT
row_0	SEPTIN2	19	10.693692207336426	0.009225844	No
row_1	SNAP25	39	9.293368339538574	0.017073791	No
row_2	PLS3	72	8.05278205871582	0.022813894	No
row_3	MYO3A	141	6.8519487380981445	0.024915729	No
row_4	YES1	220	5.955473899841309	0.025453039	No
row_5	CD2AP	221	5.948254108428955	0.031306025	No
row_6	SCIN	233	5.876448631286621	0.036337703	No
row_7	PLS1	310	5.4365129470825195	0.036500845	No
row_8	CTNNA1	323	5.366467475891113	0.040962473	No
row_9	NDC1	428	4.956479549407959	0.03874253	No
row_10	VCAM1	469	4.832112789154053	0.04076762	No
row_11	STK17B	495	4.70564603805542	0.04369188	No
row_12	SPTA1	534	4.584784507751465	0.045610085	No
row_13	EZR	565	4.478282451629639	0.04796942	No
row_14	TRIOBP	620	4.33957576751709	0.04855449	No
row_15	SLC2A1	635	4.302959442138672	0.05183316	No
row_16	LANCL2	679	4.191296100616455	0.053022977	No
row_17	GFRAL	721	4.087645530700684	0.054247282	No
row_18	MYL6B	733	4.059331893920898	0.05749095	No
row_19	CASK	761	4.011388301849365	0.05959559	No
row_20	DCTN5	794	3.925931453704834	0.06127494	No
row_21	CDH2	857	3.7953317165374756	0.060778555	No
row_22	MYO1B	955	3.5752499103546143	0.057677187	No
row_23	CNR1	962	3.569653272628784	0.060780223	No
row_24	MYO6	1059	3.4064319133758545	0.057580985	No
row_25	CARMIL1	1176	3.20287823677063	0.052816637	No
row_26	PEAK1	1251	3.0962507724761963	0.05081348	No
row_27	FAM107A	1339	2.961520195007324	0.047790624	No
row_28	TWF1	1352	2.954113721847534	0.049878534	No
row_29	GDPD2	1353	2.9534294605255127	0.05278466	No
row_30	SWAP70	1469	2.831050157546997	0.047722682	No
row_31	FERMT2	1472	2.8275716304779053	0.050368484	No
row_32	ADAM17	1492	2.8073458671569824	0.051834293	No
row_33	SMTNL2	1524	2.7641444206237793	0.052438702	No
row_34	PTK2	1583	2.6923508644104004	0.051129967	No
row_35	TRMT10A	1656	2.6034841537475586	0.04877842	No
row_36	HNRNPC	1729	2.5199358463287354	0.04634466	No
row_37	SNCA	1828	2.416736125946045	0.042035095	No
row_38	SPRY2	1893	2.3361992835998535	0.039966468	No
row_39	KLHL17	1899	2.323744773864746	0.041911792	No
row_40	SEPTIN7	1927	2.301882743835449	0.042334307	No
row_41	TMOD3	1938	2.29428768157959	0.043909438	No
row_42	RAC1	1971	2.264108657836914	0.043953583	No
row_43	DNAJA3	2029	2.2240476608276367	0.042252284	No
row_44	SORBS2	2033	2.2228965759277344	0.044234857	No
row_45	STOML2	2041	2.216980457305908	0.045938645	No
row_46	KAT2B	2054	2.205360174179077	0.047289792	No
row_47	PDLIM5	2196	2.072988510131836	0.039707635	No
row_48	HFE	2264	2.000558853149414	0.037104018	No
row_49	MYLK	2279	1.9903219938278198	0.038107093	No
row_50	JAM3	2332	1.9433602094650269	0.036470808	No
row_51	PPP1R12A	2333	1.9432075023651123	0.03838289	No
row_52	NCKAP1	2336	1.9390639066696167	0.04015442	No
row_53	CTTNBP2NL	2339	1.9369535446166992	0.04192387	No
row_54	INTS6	2348	1.9323810338974	0.043279372	No
row_55	CAPZA2	2376	1.9134916067123413	0.043319717	No
row_56	TTC17	2399	1.890702486038208	0.043678842	No
row_57	NEBL	2431	1.8641029596328735	0.043397624	No
row_58	TAF5	2444	1.8559072017669678	0.044404916	No
row_59	RAB5A	2451	1.8530210256576538	0.045818817	No
row_60	ALDOA	2650	1.713599443435669	0.0339933	No
row_61	BIN2	2655	1.7113010883331299	0.035404228	No
row_62	LSP1	2674	1.696747064590454	0.035845466	No
row_63	MTPN	2782	1.6192165613174438	0.03013699	No
row_64	KLHL2	2843	1.5779473781585693	0.027595218	No
row_65	GSN	2864	1.5677655935287476	0.027773058	No
row_66	PTPN12	2870	1.5647101402282715	0.028971504	No
row_67	DCTN2	2981	1.4975336790084839	0.02293857	No
row_68	PSTPIP1	3027	1.4666200876235962	0.021310866	No
row_69	ARPC2	3045	1.456229567527771	0.02158368	No
row_70	DMTN	3062	1.4416816234588623	0.021910418	No
row_71	MSRA	3090	1.4252599477767944	0.021470351	No
row_72	FERMT3	3149	1.3953449726104736	0.018885383	No
row_73	FMN2	3198	1.3720711469650269	0.016959922	No
row_74	SHROOM2	3199	1.3717576265335083	0.01830971	No
row_75	DDR2	3496	1.2021015882492065	-7.067055E-4	No
row_76	FILIP1	3499	1.200890302658081	3.3846934E-4	No
row_77	CATIP	3566	1.161191463470459	-0.003022827	No
row_78	GAS2L3	3602	1.1423450708389282	-0.0042872047	No
row_79	IQCG	3632	1.1250308752059937	-0.0051591746	No
row_80	MYO5A	3703	1.0801692008972168	-0.008873158	No
row_81	SHLD2	3795	1.032798409461975	-0.014066811	No
row_82	CARMIL2	3805	1.0288361310958862	-0.013668619	No
row_83	AMPH	3856	1.0035566091537476	-0.016093174	No
row_84	MYO19	3895	0.9824816584587097	-0.017719576	No
row_85	PPP1R9A	3906	0.9795369505882263	-0.017438136	No
row_86	TMOD1	3913	0.9742990732192993	-0.016888887	No
row_87	KANSL2	4170	0.8463495373725891	-0.033525724	No
row_88	SPTBN2	4206	0.8313727974891663	-0.035096094	No
row_89	ROR1	4242	0.8184534907341003	-0.036679175	No
row_90	RHOU	4244	0.818017303943634	-0.035942502	No
row_91	SIPA1L3	4490	0.7172688245773315	-0.051955704	No
row_92	PARVB	4503	0.7083624005317688	-0.052077577	No
row_93	MYADM	4542	0.6881510019302368	-0.053993598	No
row_94	ARPC5	4599	0.6693347096443176	-0.057156466	No
row_95	AVIL	4608	0.6634241342544556	-0.05704959	No
row_96	TOPBP1	4637	0.6546108722686768	-0.05831621	No
row_97	PKNOX2	4668	0.6383614540100098	-0.05973529	No
row_98	BAIAP2L1	4673	0.6359726190567017	-0.05938247	No
row_99	CGNL1	4705	0.6203426718711853	-0.060887527	No
row_100	FER	4758	0.5958530902862549	-0.06384973	No
row_101	RAPGEF3	4763	0.5946347713470459	-0.06353759	No
row_102	TNNT3	4789	0.5836231112480164	-0.06466933	No
row_103	ADAM8	4836	0.5655310153961182	-0.06725193	No
row_104	MYL4	4864	0.5569107532501221	-0.068546444	No
row_105	SORBS1	4890	0.5442876219749451	-0.06971689	No
row_106	MYH6	4920	0.5325464010238647	-0.07117186	No
row_107	PAK1	5020	0.49290046095848083	-0.07744268	No
row_108	IPP	5056	0.4770084023475647	-0.079361744	No
row_109	IQGAP2	5082	0.4669225215911865	-0.080608316	No
row_110	MYH7	5163	0.44169381260871887	-0.08563296	No
row_111	MYO5C	5187	0.4368665814399719	-0.08677263	No
row_112	LAD1	5245	0.4247044622898102	-0.09024444	No
row_113	SPTBN5	5319	0.412946879863739	-0.09481969	No
row_114	DIAPH2	5356	0.40444254875183105	-0.09687839	No
row_115	MYH13	5392	0.3979668915271759	-0.098875225	No
row_116	OPHN1	5437	0.3865894079208374	-0.10149742	No
row_117	FLT1	5465	0.37710872292518616	-0.10296885	No
row_118	CTTN	5466	0.3769613206386566	-0.10259793	No
row_119	AIF1	5560	0.3439767360687256	-0.10860585	No
row_120	TEK	5607	0.3372364342212677	-0.11141309	No
row_121	TNNC1	5618	0.33468857407569885	-0.11176617	No
row_122	CNN3	5670	0.31869322061538696	-0.11493286	No
row_123	ACTL7B	5676	0.3170764446258545	-0.114962064	No
row_124	GAS2	5687	0.3117469549179077	-0.115337715	No
row_125	LCP1	5715	0.30503353476524353	-0.11688007	No
row_126	CAPG	5762	0.2871323227882385	-0.11973661	No
row_127	TNNC2	5796	0.2743895649909973	-0.12171856	No
row_128	CD274	5803	0.2733370065689087	-0.121859044	No
row_129	CALB1	5834	0.26397791504859924	-0.12364652	No
row_130	AUTS2	5935	0.23792342841625214	-0.13023648	No
row_131	GABARAP	5974	0.23566709458827972	-0.13259774	No
row_132	CFL2	6018	0.2219727486371994	-0.13531367	No
row_133	MYOT	6022	0.22050932049751282	-0.13530141	No
row_134	ANKRD23	6030	0.21912263333797455	-0.1355635	No
row_135	MYO15A	6057	0.20830976963043213	-0.13713278	No
row_136	GAS7	6072	0.20154644548892975	-0.13788983	No
row_137	MAEA	6111	0.18758442997932434	-0.1402984	No
row_138	CTNNA2	6270	0.1317661553621292	-0.15095077	No
row_139	SRCIN1	6340	0.10790586471557617	-0.15555322	No
row_140	MYO3B	6388	0.0950719565153122	-0.15866698	No
row_141	TFPT	6398	0.09134417772293091	-0.15919127	No
row_142	TSC1	6434	0.08197887986898422	-0.16149902	No
row_143	ACTR3	6442	0.0798124447464943	-0.16189818	No
row_144	RAB22A	6454	0.0762309655547142	-0.16257381	No
row_145	NHERF1	6471	0.07131198048591614	-0.1635955	No
row_146	CAPZA1	6562	0.04320554435253143	-0.16969465	No
row_147	MACF1	6588	0.03464261814951897	-0.17136659	No
row_148	PLEKHH2	6605	0.02965957671403885	-0.17242925	No
row_149	LDB3	6651	0.016535663977265358	-0.17548382	No
row_150	RIGI	6662	0.014002672396600246	-0.17615244	No
row_151	WHRN	6721	-0.005317630711942911	-0.18010518	No
row_152	MISP	6741	-0.011990177445113659	-0.18138996	No
row_153	AFAP1L1	6790	-0.021742213517427444	-0.18464412	No
row_154	TMOD2	6811	-0.026625506579875946	-0.18598273	No
row_155	EPHA3	6834	-0.03125445544719696	-0.18745327	No
row_156	PRKCB	6842	-0.03412322327494621	-0.18789738	No
row_157	VIL1	6870	-0.04162086546421051	-0.18969893	No
row_158	ABLIM3	6973	-0.064863421022892	-0.19659565	No
row_159	CDH1	7043	-0.08427068591117859	-0.20122135	No
row_160	XIRP2	7100	-0.10410995036363602	-0.2049404	No
row_161	PDLIM4	7210	-0.1363796442747116	-0.21224444	No
row_162	MYL11	7289	-0.15695501863956451	-0.21741277	No
row_163	FSCN2	7296	-0.158811554312706	-0.21766596	No
row_164	ACTN3	7398	-0.19256412982940674	-0.2243688	No
row_165	BPIFB4	7404	-0.19434469938278198	-0.22451876	No
row_166	MYL2	7425	-0.19434469938278198	-0.22569235	No
row_167	ARHGAP21	7442	-0.19469477236270905	-0.22659262	No
row_168	LMOD3	7487	-0.19812394678592682	-0.22940026	No
row_169	MPP4	7491	-0.19812394678592682	-0.22941004	No
row_170	PKD2L1	7579	-0.1997273564338684	-0.23515046	No
row_171	LPXN	7605	-0.2049616277217865	-0.23665479	No
row_172	LIMA1	7620	-0.2117554098367691	-0.2374018	No
row_173	SYNPO2	7629	-0.2151150107383728	-0.23773606	No
row_174	TAGLN3	7656	-0.22182931005954742	-0.23929204	No
row_175	FOXA3	7767	-0.2537573277950287	-0.24654883	No
row_176	ANLN	7817	-0.2675725519657135	-0.24962933	No
row_177	LIMD2	7831	-0.2723332643508911	-0.2502485	No
row_178	DCTN3	7835	-0.2739088535308838	-0.2501837	No
row_179	USH1G	8003	-0.29980888962745667	-0.2612849	No
row_180	PRKCZ	8091	-0.3122880160808563	-0.26691455	No
row_181	FGR	8096	-0.3132462799549103	-0.2668793	No
row_182	KLHL20	8107	-0.3162974417209625	-0.26725048	No
row_183	MYO18B	8170	-0.33371931314468384	-0.271153	No
row_184	ACKR2	8211	-0.34099525213241577	-0.2735471	No
row_185	HAP1	8253	-0.3463961184024811	-0.27600414	No
row_186	TNS3	8334	-0.35452666878700256	-0.28111455	No
row_187	MYO5B	8460	-0.36998048424720764	-0.2892806	No
row_188	ADD2	8489	-0.37332582473754883	-0.290824	No
row_189	MYH15	8514	-0.3746131658554077	-0.29209316	No
row_190	HNRNPK	8533	-0.37558263540267944	-0.2929519	No
row_191	FSCN3	8563	-0.37877485156059265	-0.2945582	No
row_192	KLHL14	8637	-0.3844558894634247	-0.29916146	No
row_193	CLIC5	8645	-0.38547202944755554	-0.29925984	No
row_194	MYH3	8667	-0.38722848892211914	-0.3003119	No
row_195	POF1B	8783	-0.3969995677471161	-0.30776894	No
row_196	MYL1	8832	-0.40586596727371216	-0.3106451	No
row_197	MYO1A	8856	-0.41092467308044434	-0.3118103	No
row_198	MYLK3	8879	-0.4150417149066925	-0.31290323	No
row_199	PARVG	8910	-0.4234994053840637	-0.3145337	No
row_200	PAWR	8997	-0.44537875056266785	-0.31996417	No
row_201	FKBP15	9016	-0.45098060369491577	-0.32074875	No
row_202	TNNI2	9072	-0.4704805016517639	-0.32403904	No
row_203	ACTBL2	9128	-0.48563966155052185	-0.32731444	No
row_204	SNX9	9218	-0.5124368667602539	-0.33288363	No
row_205	TMOD4	9231	-0.5191383361816406	-0.3331917	No
row_206	CENPQ	9271	-0.5325730443000793	-0.33532906	No
row_207	SPECC1	9279	-0.5344029664993286	-0.3352809	No
row_208	CTTNBP2	9312	-0.5452619791030884	-0.33692807	No
row_209	NEB	9464	-0.596906304359436	-0.34664506	No
row_210	PJVK	9509	-0.6095152497291565	-0.3490479	No
row_211	TNNI1	9574	-0.6284616589546204	-0.3527969	No
row_212	GBP1	9583	-0.630297064781189	-0.35272264	No
row_213	MYL3	9588	-0.6324067115783691	-0.35237333	No
row_214	BIN3	9602	-0.637365996837616	-0.3526333	No
row_215	DGKH	9604	-0.6387007236480713	-0.35207307	No
row_216	ABLIM1	9633	-0.6470312476158142	-0.35334715	No
row_217	CDC42BPA	9729	-0.6744148135185242	-0.3591664	No
row_218	EFR3B	9741	-0.677270770072937	-0.35925063	No
row_219	CDC42EP3	9765	-0.6864234805107117	-0.36014473	No
row_220	CAP1	9801	-0.698439359664917	-0.3618459	No
row_221	MYRIP	9813	-0.703654408454895	-0.36190417	No
row_222	MLPH	9829	-0.709655225276947	-0.3622295	No
row_223	SPTB	9879	-0.7267764210700989	-0.36485815	No
row_224	ACTR2	9968	-0.758074939250946	-0.3701174	No
row_225	KIF9	10014	-0.7792295217514038	-0.3724215	No
row_226	PDLIM1	10027	-0.7849692106246948	-0.372468	No
row_227	DCTN4	10094	-0.8153828382492065	-0.37616956	No
row_228	DAPK1	10112	-0.8225563168525696	-0.37652028	No
row_229	MYO9A	10172	-0.8474266529083252	-0.3797126	No
row_230	DIAPH3	10174	-0.8476026058197021	-0.37894684	No
row_231	ARPC5L	10199	-0.8548115491867065	-0.3797435	No
row_232	TPM3	10211	-0.8587133884429932	-0.37964916	No
row_233	WASF1	10225	-0.8629371523857117	-0.3796872	No
row_234	SEPTIN11	10266	-0.8793503046035767	-0.38155156	No
row_235	AIF1L	10280	-0.8840045928955078	-0.38156882	No
row_236	MYO10	10295	-0.8890967965126038	-0.38164935	No
row_237	C10orf90	10342	-0.9040346741676331	-0.38389885	No
row_238	RAC3	10360	-0.9101093411445618	-0.38416344	No
row_239	HAX1	10413	-0.9351679682731628	-0.38679177	No
row_240	CAPN2	10455	-0.9508794546127319	-0.38865396	No
row_241	SPECC1L	10456	-0.951138973236084	-0.38771808	No
row_242	GAS2L2	10473	-0.9541333913803101	-0.3878711	No
row_243	DCTN6	10505	-0.965905487537384	-0.3890361	No
row_244	FMN1	10545	-0.9804447889328003	-0.39073274	No
row_245	HCK	10601	-1.005281925201416	-0.3934968	No
row_246	APBB3	10612	-1.0104098320007324	-0.393185	No
row_247	FBLIM1	10669	-1.0308278799057007	-0.39599216	No
row_248	WDR1	10674	-1.03196120262146	-0.3952497	No
row_249	NOS1AP	10682	-1.0344984531402588	-0.39470944	No
row_250	DENND2A	10694	-1.038251280784607	-0.39443848	No
row_251	MYH1	10716	-1.051182508468628	-0.39483717	No
row_252	ACTR10	10749	-1.0645229816436768	-0.3959734	No
row_253	CFL1	10772	-1.0770273208618164	-0.39641494	No
row_254	ABLIM2	10788	-1.0825414657592773	-0.39637333	No
row_255	MTSS1	10790	-1.0833055973052979	-0.3953756	No
row_256	RGS22	10844	-1.1016613245010376	-0.39790836	No
row_257	ONECUT2	10851	-1.1056816577911377	-0.39722985	No
row_258	PSTPIP2	10891	-1.1239612102508545	-0.39878526	No
row_259	CORO1B	10935	-1.1392745971679688	-0.4005986	No
row_260	ITPKA	10998	-1.1733369827270508	-0.40367496	No
row_261	PRICKLE4	11012	-1.1806361675262451	-0.40340036	No
row_262	FHDC1	11053	-1.1994997262954712	-0.40494972	No
row_263	TLNRD1	11089	-1.2172411680221558	-0.4061404	No
row_264	TNNT1	11122	-1.2330706119537354	-0.40711078	No
row_265	MED28	11144	-1.2426530122756958	-0.4073211	No
row_266	FLII	11169	-1.255529522895813	-0.40772346	No
row_267	GJB6	11175	-1.2595553398132324	-0.40682527	No
row_268	SHROOM1	11200	-1.2684687376022339	-0.40721488	No
row_269	BMF	11204	-1.2699013948440552	-0.40617004	No
row_270	PDXP	11219	-1.2776778936386108	-0.4058682	No
row_271	MYOZ1	11297	-1.3194884061813354	-0.4098244	No
row_272	SPTBN4	11381	-1.355217456817627	-0.41415486	No
row_273	VPS18	11398	-1.3610271215438843	-0.4139075	No
row_274	MICAL2	11435	-1.37142813205719	-0.41501468	No
row_275	VILL	11438	-1.373921513557434	-0.41379926	No
row_276	ESPN	11458	-1.3867225646972656	-0.4137313	No
row_277	WIPF1	11471	-1.3945653438568115	-0.41317797	No
row_278	CORO1A	11477	-1.3966100215911865	-0.41214493	No
row_279	ACACA	11488	-1.401247501373291	-0.41144854	No
row_280	MST1R	11497	-1.4058301448822021	-0.41061115	No
row_281	MYO1E	11501	-1.407623529434204	-0.4094308	No
row_282	CRK	11537	-1.4277729988098145	-0.4104143	No
row_283	ASAP1	11618	-1.4615367650985718	-0.41443545	No
row_284	CORO2B	11670	-1.4807627201080322	-0.4164587	No
row_285	ADCY8	11675	-1.4846535921096802	-0.41527078	No
row_286	CROCC	11705	-1.497488021850586	-0.41577625	No
row_287	DOCK5	11721	-1.5112227201461792	-0.41531286	No
row_288	MYH11	11835	-1.581930160522461	-0.42146745	No
row_289	CAPZB	11844	-1.5867773294448853	-0.42045203	No
row_290	CDC42EP4	11856	-1.5929782390594482	-0.4196352	No
row_291	MYH7B	11874	-1.6044952869415283	-0.41921648	No
row_292	SPTAN1	11919	-1.6298508644104004	-0.42061535	No
row_293	NPM3	11929	-1.6345243453979492	-0.41962117	No
row_294	TNNT2	11935	-1.6374850273132324	-0.4183511	No
row_295	ACTN2	11950	-1.6424615383148193	-0.41769034	No
row_296	TRPV4	11974	-1.654808521270752	-0.41763157	No
row_297	ARHGEF5	12042	-1.6933876276016235	-0.4205374	No
row_298	SEPTIN9	12054	-1.702423095703125	-0.4196129	No
row_299	SAMD14	12056	-1.702826976776123	-0.41800562	No
row_300	DUSP22	12106	-1.730021595954895	-0.4196471	No
row_301	ACTC1	12113	-1.7349742650985718	-0.41834936	No
row_302	KALRN	12150	-1.7535429000854492	-0.41908056	No
row_303	ARHGAP32	12153	-1.7549757957458496	-0.41749015	No
row_304	RFLNA	12169	-1.763674020767212	-0.41677836	No
row_305	MYO1F	12179	-1.7691186666488647	-0.41565174	No
row_306	CALD1	12234	-1.7962348461151123	-0.41756928	No
row_307	LLGL2	12283	-1.8265453577041626	-0.41904753	No
row_308	SPPL2B	12312	-1.8410273790359497	-0.41914675	No
row_309	SYNPO2L	12322	-1.8488800525665283	-0.41794163	No
row_310	IQGAP1	12335	-1.8566954135894775	-0.41693357	No
row_311	ARPC1A	12346	-1.864367961883545	-0.41578147	No
row_312	FCHSD1	12373	-1.8818618059158325	-0.415704	No
row_313	FLOT2	12440	-1.921452522277832	-0.41831723	No
row_314	MYOZ2	12491	-1.962131381034851	-0.41979855	No
row_315	FYN	12514	-1.9831417798995972	-0.41934848	No
row_316	XIRP1	12528	-1.9907420873641968	-0.41827673	No
row_317	TNNI3	12609	-2.046088695526123	-0.42172268	No
row_318	BAG3	12620	-2.0545389652252197	-0.42038345	No
row_319	FHOD1	12659	-2.081238031387329	-0.4209287	No
row_320	NF2	12669	-2.0893425941467285	-0.419487	No
row_321	COTL1	12757	-2.148613452911377	-0.42330974	No
row_322	PARVA	12855	-2.2106826305389404	-0.4277538	No
row_323	RINL	12901	-2.2489047050476074	-0.42861176	Yes
row_324	NEURL1B	12904	-2.250962257385254	-0.42653334	Yes
row_325	ADD1	12933	-2.2706706523895264	-0.42620978	Yes
row_326	AMOT	12941	-2.275951862335205	-0.42444795	Yes
row_327	ARHGAP33	12950	-2.2823495864868164	-0.4227481	Yes
row_328	CLIC4	13016	-2.334232807159424	-0.42488688	Yes
row_329	SHROOM4	13043	-2.366403579711914	-0.42433265	Yes
row_330	SH3PXD2B	13053	-2.3744044303894043	-0.42261043	Yes
row_331	APC2	13058	-2.382436513900757	-0.4205391	Yes
row_332	RDX	13063	-2.3857669830322266	-0.41846454	Yes
row_333	KNTC1	13112	-2.420771837234497	-0.41935807	Yes
row_334	WASF2	13121	-2.4260218143463135	-0.41751686	Yes
row_335	TSPAN5	13139	-2.4356870651245117	-0.41628027	Yes
row_336	PDLIM3	13154	-2.4486024379730225	-0.41482624	Yes
row_337	TAX1BP3	13157	-2.4536218643188477	-0.4125484	Yes
row_338	LASP1	13173	-2.465024709701538	-0.41114646	Yes
row_339	SRC	13178	-2.466439723968506	-0.4089925	Yes
row_340	RHOQ	13225	-2.493861198425293	-0.40967765	Yes
row_341	ABL2	13247	-2.5117807388305664	-0.40863916	Yes
row_342	KEAP1	13269	-2.526155710220337	-0.40758651	Yes
row_343	ARSJ	13325	-2.5819880962371826	-0.40879914	Yes
row_344	SHROOM3	13357	-2.6127686500549316	-0.40834367	Yes
row_345	DIAPH1	13358	-2.612848997116089	-0.40577266	Yes
row_346	CORO1C	13364	-2.619401454925537	-0.40353644	Yes
row_347	DSTN	13379	-2.632711172103882	-0.40190125	Yes
row_348	AFAP1	13400	-2.6494734287261963	-0.40065902	Yes
row_349	MSRB1	13422	-2.670382499694824	-0.39946446	Yes
row_350	AKAP13	13437	-2.6922948360443115	-0.39777067	Yes
row_351	MARK2	13449	-2.7099220752716064	-0.3958548	Yes
row_352	SH2B2	13467	-2.733733654022217	-0.39432493	Yes
row_353	TMEM63B	13470	-2.7361085414886475	-0.39176914	Yes
row_354	EPB41L2	13494	-2.759883403778076	-0.390623	Yes
row_355	ILK	13528	-2.8014512062072754	-0.39011836	Yes
row_356	GAS2L1	13542	-2.8109452724456787	-0.38823956	Yes
row_357	NEXN	13550	-2.822483539581299	-0.38593996	Yes
row_358	MYO16	13594	-2.8671915531158447	-0.38605306	Yes
row_359	RTKN	13643	-2.9261560440063477	-0.3864493	Yes
row_360	ANXA1	13692	-2.9889276027679443	-0.3867838	Yes
row_361	BIN1	13735	-3.0676116943359375	-0.38663146	Yes
row_362	SVIL	13741	-3.0754475593566895	-0.38394648	Yes
row_363	MYO7A	13749	-3.0840840339660645	-0.38138947	Yes
row_364	CCDC102A	13754	-3.0923593044281006	-0.37861958	Yes
row_365	DHX9	13775	-3.1169309616088867	-0.3769174	Yes
row_366	SPTBN1	13785	-3.127987861633301	-0.37445366	Yes
row_367	WASL	13798	-3.1388301849365234	-0.372184	Yes
row_368	BAIAP2	13824	-3.1748571395874023	-0.370766	Yes
row_369	MYO1H	13837	-3.1883180141448975	-0.36844766	Yes
row_370	TJP1	13869	-3.2295620441436768	-0.3673853	Yes
row_371	MPRIP	13875	-3.233995199203491	-0.3645443	Yes
row_372	SH3PXD2A	13883	-3.2468059062957764	-0.36182716	Yes
row_373	COBL	13898	-3.269275665283203	-0.35956562	Yes
row_374	TPM4	13910	-3.2832603454589844	-0.35708562	Yes
row_375	PGM5	13931	-3.3142457008361816	-0.35518926	Yes
row_376	MICALL2	13947	-3.331813097000122	-0.35293442	Yes
row_377	DAAM1	13994	-3.4271674156188965	-0.35270122	Yes
row_378	MYH14	14062	-3.5371627807617188	-0.35379285	Yes
row_379	ARC	14063	-3.539602756500244	-0.3503099	Yes
row_380	ARHGAP35	14104	-3.6225664615631104	-0.349475	Yes
row_381	PXN	14113	-3.628627300262451	-0.34645042	Yes
row_382	RARA	14128	-3.660545587539673	-0.34380388	Yes
row_383	INF2	14139	-3.681495428085327	-0.34086376	Yes
row_384	FSCN1	14141	-3.6816046237945557	-0.33730936	Yes
row_385	MYO18A	14170	-3.7345361709594727	-0.33554536	Yes
row_386	MICAL1	14190	-3.7629268169403076	-0.3331393	Yes
row_387	MYL12A	14199	-3.785841941833496	-0.32996002	Yes
row_388	ABL1	14211	-3.805346965789795	-0.32696626	Yes
row_389	NCOA5	14219	-3.8259189128875732	-0.3236793	Yes
row_390	TWF2	14243	-3.873187780380249	-0.3214377	Yes
row_391	SIPA1L1	14259	-3.8963217735290527	-0.3186274	Yes
row_392	ACTR1B	14268	-3.9147753715515137	-0.31532124	Yes
row_393	AXL	14283	-3.9443931579589844	-0.3123954	Yes
row_394	ARHGAP6	14290	-3.9554059505462646	-0.30891278	Yes
row_395	MTSS2	14298	-3.9710607528686523	-0.30548298	Yes
row_396	SMTN	14304	-3.9830353260040283	-0.30190495	Yes
row_397	LIMCH1	14340	-4.054264545440674	-0.30030406	Yes
row_398	FLOT1	14387	-4.182349681854248	-0.29932776	Yes
row_399	ACTR1A	14390	-4.183523654937744	-0.29534772	Yes
row_400	DLC1	14392	-4.186624050140381	-0.2912964	Yes
row_401	ARPC3	14396	-4.191947937011719	-0.2873763	Yes
row_402	MARCKS	14420	-4.289509296417236	-0.28472504	Yes
row_403	DBNL	14459	-4.385599613189697	-0.28300282	Yes
row_404	ACTG1	14466	-4.409791946411133	-0.27907312	Yes
row_405	LPP	14488	-4.480461120605469	-0.27609748	Yes
row_406	TRIP6	14519	-4.575011730194092	-0.27364296	Yes
row_407	PDLIM7	14532	-4.606400489807129	-0.26992923	Yes
row_408	LLGL1	14537	-4.618115425109863	-0.26565805	Yes
row_409	FLNB	14561	-4.689628601074219	-0.26261306	Yes
row_410	SH3GL1	14583	-4.772107124328613	-0.25935045	Yes
row_411	MYH10	14609	-4.887291431427002	-0.25624743	Yes
row_412	TLN2	14624	-4.944169521331787	-0.25233784	Yes
row_413	ACTA1	14628	-4.958989143371582	-0.24766299	Yes
row_414	VASP	14636	-4.988007068634033	-0.24323255	Yes
row_415	MYZAP	14641	-5.005837917327881	-0.23857985	Yes
row_416	STK38L	14655	-5.049949645996094	-0.23449792	Yes
row_417	RFLNB	14696	-5.167693138122559	-0.23214263	Yes
row_418	PDLIM2	14711	-5.222362995147705	-0.22795928	Yes
row_419	BCAR1	14725	-5.252411842346191	-0.22367811	Yes
row_420	ACTA2	14765	-5.460065841674805	-0.22096689	Yes
row_421	TAOK2	14776	-5.5487284660339355	-0.21618944	Yes
row_422	NTN1	14800	-5.66596794128418	-0.21218376	Yes
row_423	HSPB7	14803	-5.679421424865723	-0.20673178	Yes
row_424	MYO1C	14810	-5.7229204177856445	-0.20150997	Yes
row_425	ARPC4	14816	-5.757587432861328	-0.1961858	Yes
row_426	PPP1R9B	14822	-5.783276081085205	-0.19083636	Yes
row_427	AHNAK	14830	-5.812630653381348	-0.1855945	Yes
row_428	MYO9B	14844	-5.902090549468994	-0.18067408	Yes
row_429	ZYX	14849	-5.9355854988098145	-0.17510651	Yes
row_430	MYL6	14854	-5.965174674987793	-0.16950984	Yes
row_431	DBN1	14865	-6.035093784332275	-0.16425382	Yes
row_432	ACTB	14875	-6.084713935852051	-0.15888073	Yes
row_433	MYO1D	14886	-6.155607223510742	-0.15350612	Yes
row_434	CDC42BPB	14887	-6.160302639007568	-0.14744447	Yes
row_435	FHL3	14889	-6.174497127532959	-0.14143711	Yes
row_436	DPYSL3	14898	-6.260725975036621	-0.1358226	Yes
row_437	H1-0	14899	-6.264572620391846	-0.12965836	Yes
row_438	TAGLN2	14924	-6.45949125289917	-0.1249401	Yes
row_439	VCL	14947	-6.673921585083008	-0.119874366	Yes
row_440	ARPC1B	14948	-6.681283950805664	-0.113300085	Yes
row_441	TPM1	14979	-7.128904342651367	-0.10833259	Yes
row_442	CRYAB	14994	-7.373144626617432	-0.1020329	Yes
row_443	TPM2	15000	-7.515223979949951	-0.09497925	Yes
row_444	LMOD1	15019	-7.928553104400635	-0.08840602	Yes
row_445	SYNPO	15023	-8.036765098571777	-0.08070269	Yes
row_446	RND1	15025	-8.06810188293457	-0.072832055	Yes
row_447	MYH9	15033	-8.190241813659668	-0.06525067	Yes
row_448	ACTN1	15042	-8.5383882522583	-0.057394966	Yes
row_449	PALLD	15084	-10.850743293762207	-0.049515884	Yes
row_450	ACTN4	15085	-10.93181324005127	-0.038759157	Yes
row_451	MYL9	15097	-13.22115707397461	-0.026500404	Yes
row_452	FLNA	15098	-13.501094818115234	-0.0132155465	Yes
row_453	CNN1	15101	-13.985878944396973	4.098479E-4	Yes
