# Supplementary material for: Astrocyte Transcriptomics in a Three-Dimensional Tissue-Engineered Rostral Migratory Stream
Source: Cells. 2025 Oct 22;14(21):1646. doi: 10.3390/cells14211646 (PMC12607521; doi:10.3390/cells14211646)
Supplement: Supplementary file 1 [file cells-14-01646-s001.zip › SupplementalTable3_ACTIN_FILAMENT.tsv]

NAME	SYMBOL	RANK IN GENE LIST	RANK METRIC SCORE	RUNNING ES	CORE ENRICHMENT
row_0	PLS3	72	8.05278205871582	0.024721205	No
row_1	MYO3A	141	6.8519487380981445	0.04530693	No
row_2	YES1	220	5.955473899841309	0.061939698	No
row_3	CD2AP	221	5.948254108428955	0.08374531	No
row_4	PLS1	310	5.4365129470825195	0.09780905	No
row_5	EZR	565	4.478282451629639	0.09729484	No
row_6	MYO1B	955	3.5752499103546143	0.08447142	No
row_7	MYO6	1059	3.4064319133758545	0.09009325	No
row_8	CARMIL1	1176	3.20287823677063	0.09410233	No
row_9	TWF1	1352	2.954113721847534	0.09326666	No
row_10	GDPD2	1353	2.9534294605255127	0.10409359	No
row_11	SMTNL2	1524	2.7641444206237793	0.1028948	No
row_12	RAC1	1971	2.264108657836914	0.081465386	No
row_13	DNAJA3	2029	2.2240476608276367	0.085819	No
row_14	PDLIM5	2196	2.072988510131836	0.082353145	No
row_15	JAM3	2332	1.9433602094650269	0.080478474	No
row_16	NCKAP1	2336	1.9390639066696167	0.087386884	No
row_17	PSTPIP1	3027	1.4666200876235962	0.046769477	No
row_18	DMTN	3062	1.4416816234588623	0.04978815	No
row_19	GAS2L3	3602	1.1423450708389282	0.018047314	No
row_20	MYO5A	3703	1.0801692008972168	0.015341313	No
row_21	TMOD1	3913	0.9742990732192993	0.0049815043	No
row_22	AVIL	4608	0.6634241342544556	-0.038846955	No
row_23	PAK1	5020	0.49290046095848083	-0.06443638	No
row_24	DIAPH2	5356	0.40444254875183105	-0.0852841	No
row_25	CTTN	5466	0.3769613206386566	-0.091167904	No
row_26	AIF1	5560	0.3439767360687256	-0.0961061	No
row_27	TEK	5607	0.3372364342212677	-0.09793609	No
row_28	GAS2	5687	0.3117469549179077	-0.10205922	No
row_29	LCP1	5715	0.30503353476524353	-0.102740765	No
row_30	GAS7	6072	0.20154644548892975	-0.12573208	No
row_31	TFPT	6398	0.09134417772293091	-0.147061	No
row_32	TSC1	6434	0.08197887986898422	-0.14909351	No
row_33	LDB3	6651	0.016535663977265358	-0.16343096	No
row_34	WHRN	6721	-0.005317630711942911	-0.16801086	No
row_35	MISP	6741	-0.011990177445113659	-0.1692334	No
row_36	PDLIM4	7210	-0.1363796442747116	-0.19992928	No
row_37	ACTN3	7398	-0.19256412982940674	-0.21168837	No
row_38	MYO18B	8170	-0.33371931314468384	-0.26185814	No
row_39	ACKR2	8211	-0.34099525213241577	-0.2632744	No
row_40	POF1B	8783	-0.3969995677471161	-0.29988065	No
row_41	MYO1A	8856	-0.41092467308044434	-0.3031736	No
row_42	PAWR	8997	-0.44537875056266785	-0.31087297	No
row_43	ACTBL2	9128	-0.48563966155052185	-0.3177582	No
row_44	SPECC1	9279	-0.5344029664993286	-0.3257978	No
row_45	PDLIM1	10027	-0.7849692106246948	-0.37271357	No
row_46	MYO9A	10172	-0.8474266529083252	-0.3792057	No
row_47	DIAPH3	10174	-0.8476026058197021	-0.37616515	No
row_48	TPM3	10211	-0.8587133884429932	-0.37541687	No
row_49	AIF1L	10280	-0.8840045928955078	-0.37670895	No
row_50	RAC3	10360	-0.9101093411445618	-0.37863857	No
row_51	SPECC1L	10456	-0.951138973236084	-0.3814843	No
row_52	GAS2L2	10473	-0.9541333913803101	-0.37905306	No
row_53	FMN1	10545	-0.9804447889328003	-0.38019156	No
row_54	HCK	10601	-1.005281925201416	-0.38017252	No
row_55	PSTPIP2	10891	-1.1239612102508545	-0.3953163	No
row_56	CORO1B	10935	-1.1392745971679688	-0.39400613	No
row_57	PRICKLE4	11012	-1.1806361675262451	-0.39474404	No
row_58	FHDC1	11053	-1.1994997262954712	-0.39301312	No
row_59	GJB6	11175	-1.2595553398132324	-0.39646134	No
row_60	SPTBN4	11381	-1.355217456817627	-0.4051581	No
row_61	VPS18	11398	-1.3610271215438843	-0.40123525	No
row_62	MICAL2	11435	-1.37142813205719	-0.39860746	No
row_63	ESPN	11458	-1.3867225646972656	-0.39499035	No
row_64	WIPF1	11471	-1.3945653438568115	-0.39067793	No
row_65	CORO1A	11477	-1.3966100215911865	-0.3858914	No
row_66	ACTN2	11950	-1.6424615383148193	-0.41133282	No
row_67	DUSP22	12106	-1.730021595954895	-0.4153227	No
row_68	ACTC1	12113	-1.7349742650985718	-0.40936244	No
row_69	IQGAP1	12335	-1.8566954135894775	-0.41728738	No
row_70	FYN	12514	-1.9831417798995972	-0.42188248	No
row_71	COTL1	12757	-2.148613452911377	-0.4301371	No
row_72	AMOT	12941	-2.275951862335205	-0.43399212	Yes
row_73	SHROOM4	13043	-2.366403579711914	-0.43204957	Yes
row_74	APC2	13058	-2.382436513900757	-0.42424905	Yes
row_75	PDLIM3	13154	-2.4486024379730225	-0.42160526	Yes
row_76	SRC	13178	-2.466439723968506	-0.41409668	Yes
row_77	RHOQ	13225	-2.493861198425293	-0.40802073	Yes
row_78	KEAP1	13269	-2.526155710220337	-0.40162644	Yes
row_79	DIAPH1	13358	-2.612848997116089	-0.39791393	Yes
row_80	MARK2	13449	-2.7099220752716064	-0.39397886	Yes
row_81	SH2B2	13467	-2.733733654022217	-0.3850905	Yes
row_82	GAS2L1	13542	-2.8109452724456787	-0.37971857	Yes
row_83	ANXA1	13692	-2.9889276027679443	-0.37869352	Yes
row_84	COBL	13898	-3.269275665283203	-0.38037357	Yes
row_85	TPM4	13910	-3.2832603454589844	-0.36907074	Yes
row_86	INF2	14139	-3.681495428085327	-0.37077278	Yes
row_87	MICAL1	14190	-3.7629268169403076	-0.36031124	Yes
row_88	TWF2	14243	-3.873187780380249	-0.34957877	Yes
row_89	ARHGAP6	14290	-3.9554059505462646	-0.33814496	Yes
row_90	SMTN	14304	-3.9830353260040283	-0.32441017	Yes
row_91	ARPC3	14396	-4.191947937011719	-0.31510884	Yes
row_92	ACTG1	14466	-4.409791946411133	-0.30354244	Yes
row_93	PDLIM7	14532	-4.606400489807129	-0.29098865	Yes
row_94	ACTA1	14628	-4.958989143371582	-0.27914208	Yes
row_95	PDLIM2	14711	-5.222362995147705	-0.26546344	Yes
row_96	MYO1C	14810	-5.7229204177856445	-0.25101632	Yes
row_97	MYO9B	14844	-5.902090549468994	-0.23157966	Yes
row_98	ACTB	14875	-6.084713935852051	-0.21127354	Yes
row_99	DPYSL3	14898	-6.260725975036621	-0.18978891	Yes
row_100	TPM1	14979	-7.128904342651367	-0.1689878	Yes
row_101	TPM2	15000	-7.515223979949951	-0.142771	Yes
row_102	LMOD1	15019	-7.928553104400635	-0.11490569	Yes
row_103	ACTN1	15042	-8.5383882522583	-0.08507142	Yes
row_104	PALLD	15084	-10.850743293762207	-0.048026826	Yes
row_105	FLNA	15098	-13.501094818115234	6.0007244E-4	Yes
