# Supplementary material for: Astrocyte Transcriptomics in a Three-Dimensional Tissue-Engineered Rostral Migratory Stream
Source: Cells. 2025 Oct 22;14(21):1646. doi: 10.3390/cells14211646 (PMC12607521; doi:10.3390/cells14211646)
Supplement: Supplementary file 1 [file cells-14-01646-s001.zip › SupplementalTable4_CYTOSKELETON.tsv]

NAME	SYMBOL	RANK IN GENE LIST	RANK METRIC SCORE	RUNNING ES	CORE ENRICHMENT
row_0	DMD	91	7.674995422363281	0.0046014315	No
row_1	TBCE	112	7.280738830566406	0.013455219	No
row_2	MYO3A	141	6.8519487380981445	0.02116644	No
row_3	SLC30A9	156	6.655616760253906	0.029549891	No
row_4	ATG4C	205	6.087943077087402	0.034836456	No
row_5	CD2AP	221	5.948254108428955	0.042160537	No
row_6	PNN	225	5.926393032073975	0.050266095	No
row_7	CLASP2	273	5.626814365386963	0.054973852	No
row_8	MAP2	302	5.477356433868408	0.060757942	No
row_9	DYNC1LI2	374	5.149151802062988	0.06317178	No
row_10	SPTA1	534	4.584784507751465	0.05883879	No
row_11	EZR	565	4.478282451629639	0.06308686	No
row_12	CCT3	595	4.381679534912109	0.06726717	No
row_13	KIFAP3	618	4.3411149978637695	0.07186436	No
row_14	NEFL	695	4.144989490509033	0.07253201	No
row_15	LYST	700	4.128853797912598	0.07804981	No
row_16	CEP57	710	4.101347923278809	0.08319065	No
row_17	MYL6B	733	4.059331893920898	0.087392785	No
row_18	CASK	761	4.011388301849365	0.091189325	No
row_19	NUDT21	959	3.573529005050659	0.08286685	No
row_20	EPB41	977	3.543621301651001	0.08668437	No
row_21	MYO6	1059	3.4064319133758545	0.085978195	No
row_22	PCM1	1112	3.308974027633667	0.08709804	No
row_23	KATNA1	1124	3.2891767024993896	0.0909649	No
row_24	DDX20	1181	3.198408842086792	0.091659024	No
row_25	TUBGCP5	1197	3.1712183952331543	0.09508979	No
row_26	LATS1	1259	3.0793850421905518	0.095278665	No
row_27	MSN	1266	3.066584587097168	0.09917185	No
row_28	TWF1	1352	2.954113721847534	0.09756083	No
row_29	CCP110	1535	2.7563254833221436	0.089107834	No
row_30	DNAI1	1539	2.750950336456299	0.09276153	No
row_31	PTK2	1583	2.6923508644104004	0.093625985	No
row_32	CDC16	1648	2.6094508171081543	0.092953	No
row_33	TUBB4B	1679	2.5826988220214844	0.094543524	No
row_34	APPBP2	1750	2.4959816932678223	0.093305394	No
row_35	KIF5B	1760	2.4864838123321533	0.09618226	No
row_36	MPZL2	1824	2.4233741760253906	0.09531607	No
row_37	PAFAH1B1	1833	2.4133996963500977	0.09815815	No
row_38	SEPTIN7	1927	2.301882743835449	0.09509131	No
row_39	ARL8B	1954	2.2788727283477783	0.0965266	No
row_40	SLC4A1	2030	2.2238962650299072	0.094568625	No
row_41	SORBS2	2033	2.2228965759277344	0.09754969	No
row_42	STOML2	2041	2.216980457305908	0.100184076	No
row_43	MAP7	2076	2.1856930255889893	0.10094731	No
row_44	CEP290	2100	2.165868043899536	0.10242721	No
row_45	LRPPRC	2137	2.132267713546753	0.10298018	No
row_46	SASS6	2152	2.114691734313965	0.10499742	No
row_47	PDLIM5	2196	2.072988510131836	0.10499355	No
row_48	RPGRIP1L	2199	2.071467161178589	0.10776232	No
row_49	RABGAP1	2249	2.0125679969787598	0.10726768	No
row_50	NDE1	2273	1.9954944849014282	0.10850871	No
row_51	CTTNBP2NL	2339	1.9369535446166992	0.106825225	No
row_52	CAPZA2	2376	1.9134916067123413	0.10707149	No
row_53	ARL8A	2398	1.8911433219909668	0.10830158	No
row_54	SMC3	2456	1.847930669784546	0.107034706	No
row_55	SIRT2	2485	1.821722149848938	0.10769373	No
row_56	BBS4	2514	1.8019979000091553	0.1083251	No
row_57	NEFM	2602	1.740195870399475	0.10487687	No
row_58	LSP1	2674	1.696747064590454	0.10245056	No
row_59	PKD2	2742	1.6458066701889038	0.10022354	No
row_60	TUBD1	2744	1.6432753801345825	0.10245968	No
row_61	CEP63	2755	1.6360645294189453	0.1040766	No
row_62	GYPC	2822	1.5966622829437256	0.101848364	No
row_63	KLHL2	2843	1.5779473781585693	0.10270704	No
row_64	GSN	2864	1.5677655935287476	0.10355145	No
row_65	DCTN2	2981	1.4975336790084839	0.09780037	No
row_66	ARPC2	3045	1.456229567527771	0.095578276	No
row_67	DMTN	3062	1.4416816234588623	0.096516624	No
row_68	RNF19A	3082	1.4314768314361572	0.09723764	No
row_69	CDC27	3084	1.4300484657287598	0.099174835	No
row_70	DCX	3107	1.418791651725769	0.09967503	No
row_71	SHROOM2	3199	1.3717576265335083	0.09543955	No
row_72	TUBE1	3290	1.3237766027450562	0.09120448	No
row_73	CKAP5	3301	1.315643072128296	0.09237219	No
row_74	TBCD	3372	1.2869489192962646	0.089439034	No
row_75	ECPAS	3398	1.260134220123291	0.089513764	No
row_76	AKAP9	3448	1.2318105697631836	0.08792453	No
row_77	THAP6	3502	1.199811577796936	0.086019725	No
row_78	BRCA2	3551	1.172478199005127	0.08441499	No
row_79	KRT18	3617	1.1343833208084106	0.08160633	No
row_80	CETN3	3800	1.0303912162780762	0.07073363	No
row_81	AMPH	3856	1.0035566091537476	0.068418324	No
row_82	DNAH9	3968	0.9455849528312683	0.062231816	No
row_83	POLB	3975	0.9421791434288025	0.06314666	No
row_84	TUBGCP3	4181	0.8395431637763977	0.050449815	No
row_85	SPTBN2	4206	0.8313727974891663	0.049991116	No
row_86	GFAP	4274	0.8060585856437683	0.0465868	No
row_87	CEP41	4353	0.7696683406829834	0.042387016	No
row_88	ENKD1	4356	0.7690415382385254	0.04332983	No
row_89	CLASP1	4420	0.7442474365234375	0.040109567	No
row_90	ARPC5	4599	0.6693347096443176	0.02900139	No
row_91	AVIL	4608	0.6634241342544556	0.029390069	No
row_92	ALMS1	4647	0.6497297286987305	0.027729228	No
row_93	GAS8	4702	0.6227383017539978	0.02494771	No
row_94	MAPRE1	4740	0.6063581109046936	0.023293741	No
row_95	MYL4	4864	0.5569107532501221	0.0157502	No
row_96	SORBS1	4890	0.5442876219749451	0.014821339	No
row_97	MYH6	4920	0.5325464010238647	0.013605308	No
row_98	IPP	5056	0.4770084023475647	0.0051376196	No
row_99	AURKA	5081	0.46722400188446045	0.0041683954	No
row_100	IQGAP2	5082	0.4669225215911865	0.004823004	No
row_101	MID1	5130	0.44984304904937744	0.0022728338	No
row_102	CASP8	5133	0.44883695244789124	0.0027667324	No
row_103	DNAI2	5139	0.4481070339679718	0.0030565758	No
row_104	MYH7	5163	0.44169381260871887	0.0021192364	No
row_105	ZW10	5275	0.419116735458374	-0.0048053586	No
row_106	CTTN	5466	0.3769613206386566	-0.017135562	No
row_107	ATG4B	5577	0.3438222110271454	-0.02409804	No
row_108	TNNC1	5618	0.33468857407569885	-0.026335912	No
row_109	ACTL7B	5676	0.3170764446258545	-0.029748987	No
row_110	GAS2	5687	0.3117469549179077	-0.029988702	No
row_111	NIN	5728	0.3014121651649475	-0.032273225	No
row_112	CAPG	5762	0.2871323227882385	-0.03410403	No
row_113	MYOT	6022	0.22050932049751282	-0.051323306	No
row_114	APC	6116	0.18603470921516418	-0.057356484	No
row_115	TUBGCP4	6172	0.16099736094474792	-0.060853023	No
row_116	NARF	6316	0.11808285117149353	-0.07036533	No
row_117	CDC20	6320	0.1150934025645256	-0.070407	No
row_118	CNFN	6332	0.11164733022451401	-0.07099493	No
row_119	SRCIN1	6340	0.10790586471557617	-0.07131739	No
row_120	KIF15	6382	0.0971030741930008	-0.07395603	No
row_121	CABP1	6422	0.08517338335514069	-0.07647603	No
row_122	TSC1	6434	0.08197887986898422	-0.07710555	No
row_123	CSTA	6440	0.08053827285766602	-0.07733102	No
row_124	ACTR3	6442	0.0798124447464943	-0.07728681	No
row_125	NHERF1	6471	0.07131198048591614	-0.079081796	No
row_126	CAPZA1	6562	0.04320554435253143	-0.085112184	No
row_127	HAUS2	6642	0.018191779032349586	-0.09043319	No
row_128	LDB3	6651	0.016535663977265358	-0.09095142	No
row_129	GABARAPL2	6707	9.083687473321334E-5	-0.094673544	No
row_130	CDK5RAP2	6754	-0.01496652327477932	-0.09776572	No
row_131	PPL	6802	-0.02525460720062256	-0.10091115	No
row_132	CCNA1	6858	-0.03941478580236435	-0.104578145	No
row_133	CNTRL	6995	-0.07205718755722046	-0.113681234	No
row_134	MCF2	7018	-0.07802814245223999	-0.11506074	No
row_135	CDH1	7043	-0.08427068591117859	-0.11656685	No
row_136	AURKC	7275	-0.15422090888023376	-0.1319841	No
row_137	MYL11	7289	-0.15695501863956451	-0.13264386	No
row_138	FSCN2	7296	-0.158811554312706	-0.13282728	No
row_139	LCK	7330	-0.1711592972278595	-0.13482067	No
row_140	INCENP	7355	-0.18074581027030945	-0.13619153	No
row_141	KIF2C	7363	-0.18329189717769623	-0.1364083	No
row_142	TPT1	7374	-0.18643157184123993	-0.1368237	No
row_143	ACTN3	7398	-0.19256412982940674	-0.13811031	No
row_144	MYL2	7425	-0.19434469938278198	-0.13959746	No
row_145	KRT2	7566	-0.1997273564338684	-0.14879227	No
row_146	NPM1	7613	-0.20868869125843048	-0.15161285	No
row_147	TBCC	7618	-0.21006008982658386	-0.15158907	No
row_148	LIMA1	7620	-0.2117554098367691	-0.15135987	No
row_149	DYNC1I1	7786	-0.25747746229171753	-0.16216566	No
row_150	ANLN	7817	-0.2675725519657135	-0.16382085	No
row_151	DCTN3	7835	-0.2739088535308838	-0.16458735	No
row_152	USH1G	8003	-0.29980888962745667	-0.17546913	No
row_153	KLHL20	8107	-0.3162974417209625	-0.18199646	No
row_154	KIF5A	8132	-0.32546213269233704	-0.18316443	No
row_155	MYO18B	8170	-0.33371931314468384	-0.18520063	No
row_156	SAC3D1	8238	-0.34133756160736084	-0.18925647	No
row_157	HAP1	8253	-0.3463961184024811	-0.18971832	No
row_158	KRT6A	8261	-0.34648385643959045	-0.1897063	No
row_159	PKHD1	8269	-0.34648385643959045	-0.18969429	No
row_160	BFSP2	8313	-0.3544377088546753	-0.1921075	No
row_161	RANBP9	8383	-0.3619629740715027	-0.19626977	No
row_162	EDA	8437	-0.3683498799800873	-0.19934025	No
row_163	DSP	8456	-0.36998048424720764	-0.20003974	No
row_164	FSCN3	8563	-0.37877485156059265	-0.20668252	No
row_165	CLIC5	8645	-0.38547202944755554	-0.21162397	No
row_166	AKAP4	8656	-0.3866063952445984	-0.21175872	No
row_167	KRT1	8659	-0.3866063952445984	-0.21135207	No
row_168	KLHL4	8723	-0.39138105511665344	-0.21506704	No
row_169	MYO1A	8856	-0.41092467308044434	-0.22342435	No
row_170	PARVG	8910	-0.4234994053840637	-0.22641751	No
row_171	STOM	9019	-0.4520187973976135	-0.23309295	No
row_172	UXT	9049	-0.46335479617118835	-0.23440598	No
row_173	TUBG1	9090	-0.4757838845252991	-0.23644604	No
row_174	TTK	9111	-0.4804433286190033	-0.23712602	No
row_175	TUBGCP2	9256	-0.5275953412055969	-0.24613188	No
row_176	NEB	9464	-0.596906304359436	-0.25930426	No
row_177	MYL3	9588	-0.6324067115783691	-0.26674196	No
row_178	ABLIM1	9633	-0.6470312476158142	-0.26881263	No
row_179	MEFV	9684	-0.6597396731376648	-0.27127156	No
row_180	CDC42EP3	9765	-0.6864234805107117	-0.27572343	No
row_181	SPTB	9879	-0.7267764210700989	-0.28235203	No
row_182	CHMP1A	9898	-0.7337510585784912	-0.28254154	No
row_183	KIF3B	9919	-0.7424329519271851	-0.28285423	No
row_184	ACTR2	9968	-0.758074939250946	-0.28503993	No
row_185	ACTL7A	9971	-0.759052038192749	-0.2841111	No
row_186	KIF11	10007	-0.7761646509170532	-0.2853917	No
row_187	DCTN4	10094	-0.8153828382492065	-0.29006878	No
row_188	DAPK1	10112	-0.8225563168525696	-0.2900661	No
row_189	KIF4A	10176	-0.8478834629058838	-0.29314107	No
row_190	CLIP1	10193	-0.8526234030723572	-0.29302856	No
row_191	TPM3	10211	-0.8587133884429932	-0.2929752	No
row_192	WASF1	10225	-0.8629371523857117	-0.2926452	No
row_193	KIF20B	10258	-0.8760941624641418	-0.29358262	No
row_194	SEPTIN11	10266	-0.8793503046035767	-0.29282352	No
row_195	AIF1L	10280	-0.8840045928955078	-0.292464	No
row_196	HINT1	10284	-0.8853039145469666	-0.29142585	No
row_197	ARHGEF2	10428	-0.9405646920204163	-0.29978508	No
row_198	ALS2	10439	-0.9452826380729675	-0.2991366	No
row_199	DLGAP5	10591	-1.0023759603500366	-0.3079506	No
row_200	INA	10609	-1.0095468759536743	-0.30768576	No
row_201	ABLIM2	10788	-1.0825414657592773	-0.31821463	No
row_202	MTSS1	10790	-1.0833055973052979	-0.31676355	No
row_203	CCNB2	10807	-1.0899745225906372	-0.31631827	No
row_204	EPB42	10823	-1.094009280204773	-0.31579968	No
row_205	MARK4	11114	-1.228861689567566	-0.33370328	No
row_206	SHROOM1	11200	-1.2684687376022339	-0.3376775	No
row_207	BMF	11204	-1.2699013948440552	-0.3361002	No
row_208	ABCA2	11272	-1.3030688762664795	-0.3388077	No
row_209	STAU1	11378	-1.353255271911621	-0.3440166	Yes
row_210	SPTBN4	11381	-1.355217456817627	-0.342252	Yes
row_211	PTPN21	11404	-1.3622606992721558	-0.34183106	Yes
row_212	PRC1	11429	-1.3700506687164307	-0.34153455	Yes
row_213	VILL	11438	-1.373921513557434	-0.3401498	Yes
row_214	NEK2	11444	-1.3795171976089478	-0.33855414	Yes
row_215	ESPN	11458	-1.3867225646972656	-0.3374898	Yes
row_216	WIPF1	11471	-1.3945653438568115	-0.3363468	Yes
row_217	CORO1A	11477	-1.3966100215911865	-0.3347272	Yes
row_218	CTNNB1	11480	-1.3983665704727173	-0.33290207	Yes
row_219	FBXO5	11560	-1.4401596784591675	-0.33622953	Yes
row_220	TPX2	11564	-1.4425239562988281	-0.33441022	Yes
row_221	VIM	11570	-1.4439785480499268	-0.33272418	Yes
row_222	CACNA1C	11581	-1.4474514722824097	-0.3313717	Yes
row_223	CEP250	11620	-1.4628334045410156	-0.33189258	Yes
row_224	KIF3C	11649	-1.4731450080871582	-0.33172226	Yes
row_225	DNALI1	11667	-1.478987216949463	-0.33079928	Yes
row_226	KIF23	11701	-1.4933832883834839	-0.33093897	Yes
row_227	CROCC	11705	-1.497488021850586	-0.32904258	Yes
row_228	ATG4A	11744	-1.5244345664978027	-0.3294771	Yes
row_229	MARK1	11767	-1.54403817653656	-0.32880133	Yes
row_230	HDAC6	11790	-1.557201862335205	-0.3281071	Yes
row_231	CAPZB	11844	-1.5867773294448853	-0.32946938	Yes
row_232	SPTAN1	11919	-1.6298508644104004	-0.3321925	Yes
row_233	TNNT2	11935	-1.6374850273132324	-0.33091196	Yes
row_234	ACTN2	11950	-1.6424615383148193	-0.3295568	Yes
row_235	TGM1	11972	-1.6545475721359253	-0.32865837	Yes
row_236	SEPTIN9	12054	-1.702423095703125	-0.33175352	Yes
row_237	PLK1	12085	-1.7186505794525146	-0.33137435	Yes
row_238	ACTC1	12113	-1.7349742650985718	-0.33076927	Yes
row_239	KALRN	12150	-1.7535429000854492	-0.33074725	Yes
row_240	KIF5C	12199	-1.77928626537323	-0.33150125	Yes
row_241	MYOM1	12209	-1.787835955619812	-0.32960388	Yes
row_242	EPB41L4B	12220	-1.7915562391281128	-0.32776895	Yes
row_243	CALD1	12234	-1.7962348461151123	-0.3261305	Yes
row_244	IQGAP1	12335	-1.8566954135894775	-0.3302952	Yes
row_245	ARPC1A	12346	-1.864367961883545	-0.3283582	Yes
row_246	PKP1	12374	-1.8820949792861938	-0.32754686	Yes
row_247	CNTROB	12418	-1.9110347032546997	-0.32777777	Yes
row_248	EML1	12465	-1.9398874044418335	-0.32817128	Yes
row_249	DAG1	12497	-1.9650332927703857	-0.32751438	Yes
row_250	CDSN	12513	-1.9796768426895142	-0.3257541	Yes
row_251	TNNI3	12609	-2.046088695526123	-0.32931492	Yes
row_252	CEP131	12652	-2.078563928604126	-0.32924327	Yes
row_253	NF2	12669	-2.0893425941467285	-0.32739693	Yes
row_254	KLC2	12804	-2.1726765632629395	-0.33341968	Yes
row_255	KATNB1	12806	-2.173473596572876	-0.33044022	Yes
row_256	BIRC5	12850	-2.2094674110412598	-0.33025277	Yes
row_257	BUB1	12851	-2.2095444202423096	-0.32715505	Yes
row_258	TUBGCP6	12860	-2.2127368450164795	-0.3245943	Yes
row_259	AMOT	12941	-2.275951862335205	-0.3268177	Yes
row_260	CLIC4	13016	-2.334232807159424	-0.3285533	Yes
row_261	SHROOM4	13043	-2.366403579711914	-0.32699528	Yes
row_262	KNTC1	13112	-2.420771837234497	-0.3282035	Yes
row_263	WASF2	13121	-2.4260218143463135	-0.32534373	Yes
row_264	KIF1B	13132	-2.429805278778076	-0.322614	Yes
row_265	CENPF	13155	-2.450890064239502	-0.32066685	Yes
row_266	LASP1	13173	-2.465024709701538	-0.3183615	Yes
row_267	TUBB	13228	-2.4951159954071045	-0.318518	Yes
row_268	ESPL1	13275	-2.530987024307251	-0.3180828	Yes
row_269	MAPT	13335	-2.59437894821167	-0.31843853	Yes
row_270	PCGF5	13352	-2.6100311279296875	-0.3158622	Yes
row_271	SHROOM3	13357	-2.6127686500549316	-0.3124699	Yes
row_272	CORO1C	13364	-2.619401454925537	-0.30920365	Yes
row_273	EPB41L2	13494	-2.759883403778076	-0.31406477	Yes
row_274	NEDD9	13521	-2.7939372062683105	-0.31190738	Yes
row_275	UTRN	13599	-2.8728861808776855	-0.31309086	Yes
row_276	NUMA1	13604	-2.8759186267852783	-0.30932963	Yes
row_277	ANXA1	13692	-2.9889276027679443	-0.3110272	Yes
row_278	KLC1	13713	-3.032456636428833	-0.30812934	Yes
row_279	BIN1	13735	-3.0676116943359375	-0.3052499	Yes
row_280	SPTBN1	13785	-3.127987861633301	-0.30418074	Yes
row_281	WASL	13798	-3.1388301849365234	-0.30059236	Yes
row_282	RAE1	13864	-3.2234301567077637	-0.30047223	Yes
row_283	TPM4	13910	-3.2832603454589844	-0.2989147	Yes
row_284	MAP1B	14030	-3.4796926975250244	-0.3020899	Yes
row_285	PXN	14113	-3.628627300262451	-0.30255225	Yes
row_286	FSCN1	14141	-3.6816046237945557	-0.29921806	Yes
row_287	ATG4D	14174	-3.7372822761535645	-0.2961442	Yes
row_288	LATS2	14182	-3.7508535385131836	-0.29135936	Yes
row_289	TOP2A	14240	-3.8643784523010254	-0.28979927	Yes
row_290	KIFC3	14247	-3.8816792964935303	-0.28476334	Yes
row_291	ACTR1B	14268	-3.9147753715515137	-0.28062853	Yes
row_292	DLG4	14301	-3.9774811267852783	-0.2772179	Yes
row_293	SMTN	14304	-3.9830353260040283	-0.2717692	Yes
row_294	CDK1	14320	-4.01217794418335	-0.26715943	Yes
row_295	ACTR1A	14390	-4.183523654937744	-0.265964	Yes
row_296	ARPC3	14396	-4.191947937011719	-0.26042545	Yes
row_297	MAP1A	14413	-4.25656270980835	-0.25554073	Yes
row_298	MARCKS	14420	-4.289509296417236	-0.24993305	Yes
row_299	ARHGDIA	14454	-4.369329452514648	-0.24604076	Yes
row_300	MAP1S	14465	-4.409068584442139	-0.24053618	Yes
row_301	ACTG1	14466	-4.409791946411133	-0.23435381	Yes
row_302	LMNB1	14470	-4.424802303314209	-0.22835343	Yes
row_303	BASP1	14479	-4.459079265594482	-0.22264338	Yes
row_304	LLGL1	14537	-4.618115425109863	-0.22002655	Yes
row_305	FLNB	14561	-4.689628601074219	-0.21500844	Yes
row_306	MYH10	14609	-4.887291431427002	-0.21133746	Yes
row_307	ACTA1	14628	-4.958989143371582	-0.20560333	Yes
row_308	VASP	14636	-4.988007068634033	-0.19908407	Yes
row_309	STK38L	14655	-5.049949645996094	-0.19322242	Yes
row_310	DYNLL1	14682	-5.136059761047363	-0.18778145	Yes
row_311	MAP3K11	14708	-5.214998245239258	-0.18216215	Yes
row_312	FARP1	14766	-5.46112060546875	-0.17836346	Yes
row_313	DCTN1	14780	-5.565512180328369	-0.17144062	Yes
row_314	MYO1C	14810	-5.7229204177856445	-0.16537993	Yes
row_315	ARPC4	14816	-5.757587432861328	-0.15764639	Yes
row_316	MYO9B	14844	-5.902090549468994	-0.15119916	Yes
row_317	MYL6	14854	-5.965174674987793	-0.1434453	Yes
row_318	ACTB	14875	-6.084713935852051	-0.13626829	Yes
row_319	CDC42BPB	14887	-6.160302639007568	-0.12837622	Yes
row_320	HIP1	14923	-6.454695701599121	-0.121695675	Yes
row_321	EML2	14926	-6.47079610824585	-0.1127592	Yes
row_322	CLIP2	14941	-6.6158037185668945	-0.10443157	Yes
row_323	ARPC1B	14948	-6.681283950805664	-0.09547071	Yes
row_324	HSPB1	14966	-6.943046569824219	-0.08688732	Yes
row_325	TPM1	14979	-7.128904342651367	-0.07770499	Yes
row_326	TPM2	15000	-7.515223979949951	-0.06852246	Yes
row_327	SYNPO	15023	-8.036765098571777	-0.058744106	Yes
row_328	MYH9	15033	-8.190241813659668	-0.047870778	Yes
row_329	PALLD	15084	-10.850743293762207	-0.03604229	Yes
row_330	MYL9	15097	-13.22115707397461	-0.018318832	Yes
row_331	FLNA	15098	-13.501094818115234	6.092165E-4	Yes
